# Supplementary material for: Redetermination of the crystal structure of R 5Si4 (R = Pr, Nd) from single-crystal X-ray diffraction data
Source: Acta Crystallogr E Crystallogr Commun. 2020 Mar 10;76(Pt 4):510–3. doi: 10.1107/S2056989020002789 (PMC7133051; doi:10.1107/S2056989020002789)
Supplement: Supplementary file 1 [file e-76-00510-sup1.cif]

##############################################################################
#                                                                            #
# This CIF contains the data in a paper accepted for publication in          #
# Acta Crystallographica Section E. It conforms to the requirements of       #
# Notes for Authors for Acta Crystallographica Section E, and has been       #
# peer reviewed under the auspices of the IUCr Commission on Journals.       #
#                                                                            #
# Full details of the Crystallographic Information File format               #
# are given in the paper "The Crystallographic Information File (CIF):       #
# a New Standard Archive File for Crystallography" by S. R. Hall, F. H.      #
# Allen and I. D. Brown [Acta Cryst. (1991), A47, 655-685].                  #
#                                                                            #
# The current version of the core CIF dictionary is obtainable from          #
# ftp://ftp.iucr.org/pub/cif_core.dic.                                       #
#                                                                            #
# Software is freely available for graphical display of the structure(s)     #
# in this CIF. For information consult the CIF software page                 #
# http://www.iucr.org/resources/cif/software.                                #
#                                                                            #
# This file may be used for bona fide research purposes within the           #
# scientific community so long as proper attribution is given to the journal # 
# article from which it was obtained.                                        #
#                                                                            #
##############################################################################
data_global
_audit_creation_method     'form.cif (version 2.0)'
_journal_data_validation_number     ?
_journal_date_recd_electronic     2020-01-20
_journal_date_accepted     2020-02-28
_journal_name_full     'Acta Crystallographica, Section E'
_journal_year     2020
_journal_volume     76
_journal_issue      4
_journal_page_first     510
_journal_page_last     513
_journal_paper_category     GI
_journal_paper_doi     10.1107/S2056989020002789
_journal_coeditor_code     RU2068
_publ_contact_author_name     'Ryuta Watanuki'
_publ_contact_author_address
;
Department of Chemistry, Yokohama National University, 79-5 Tokiwadai,
 Hodogaya-ku, Yokohama 240-8501, Japan
;
_publ_contact_author_email     'watanuki-ryuta-sm@ynu.ac.jp'
_publ_contact_author_fax     ?
_publ_contact_author_phone     '+81-45-339-3965'
_publ_section_title
;
Redetermination of the crystal structure of <i>R</i>~5~Si~4~ (<i>R</i> = Pr, Nd)
from single-crystal X-ray diffraction data
;
_publ_section_title_footnote     .
loop_
    _publ_author_name
    _publ_author_footnote
    _publ_author_address
    'Yokota, Kaori' .
;
Department of Physics, Yokohama National University, 79-5 Tokiwadai,
Hodogaya-ku, Yokohama 240-8501,
Japan
;
    'Watanuki, Ryuta' .
;
Department of Chemistry, Yokohama National University, 79-5 Tokiwadai,
Hodogaya-ku, Yokohama 240-8501,
Japan
;
    'Nakashima, Miki' .
;
Department of Physics, Yokohama National University, 79-5 Tokiwadai,
Hodogaya-ku, Yokohama 240-8501,
Japan
;
    'Uehara, Masatomo' .
;
Department of Physics, Yokohama National University, 79-5 Tokiwadai,
Hodogaya-ku, Yokohama 240-8501,
Japan
;
    'Gouchi, Jun' .
;
The Institute for Solid State Physics, The University of Tokyo, 5-1-5
Kashiwanoha,
Kashiwa, Chiba 277-8581, Japan
;
    'Uwatoko, Yoshiya' .
;
The Institute for Solid State Physics, The University of Tokyo, 5-1-5
Kashiwanoha,
Kashiwa, Chiba 277-8581, Japan
;
    'Umehara, Izuru' .
;
Department of Physics, Yokohama National University, 79-5 Tokiwadai,
Hodogaya-ku, Yokohama 240-8501,
Japan
;
_publ_section_synopsis
;
The crystal structures of praseodymium silicide (5/4), Pr~5~Si~4~, and
neodymium silicide (5/4), Nd~5~Si~4~, were redetermined at higher precision.
These compounds are confirmed to have the tetragonal Zr~5~Si~4~-type structure
(space group: <i>P</i>4~1~2~1~2). The structure is built up by distorted
body-centered cubes consisting of Pr(Nd) atoms, which are linked to each other
by edge-sharing to form a three-dimensional framework. Silicon dimers are
located within channels in this framework.
;
data_A
_chemical_name_systematic
;
Pentapraseodymium tetrasiliside
;
_chemical_name_common     ?
_chemical_formula_moiety     'Pr5 Si4'
_chemical_formula_sum     'Pr5 Si4'
_chemical_formula_structural     ?
_chemical_formula_analytical     ?
_chemical_formula_iupac     'Pr5 Si4'
_chemical_formula_weight     816.91
_chemical_melting_point     ?
_symmetry_cell_setting     tetragonal
_symmetry_space_group_name_H-M     'P 41 21 2'
_symmetry_space_group_name_Hall     'P 4abw 2nw'
loop_
    _symmetry_equiv_pos_as_xyz
    'x, y, z'
    '-x, -y, z+1/2'
    '-y+1/2, x+1/2, z+1/4'
    'y+1/2, -x+1/2, z+3/4'
    '-x+1/2, y+1/2, -z+1/4'
    'x+1/2, -y+1/2, -z+3/4'
    'y, x, -z'
    '-y, -x, -z+1/2'
_cell_length_a     7.9001(2)
_cell_length_b     7.9001(2)
_cell_length_c     14.9568(6)
_cell_angle_alpha     90
_cell_angle_beta     90
_cell_angle_gamma     90
_cell_volume     933.48(6)
_cell_formula_units_Z     4
_cell_measurement_reflns_used     4009
_cell_measurement_theta_min     3.7770
_cell_measurement_theta_max     30.2670
_cell_measurement_temperature     223
_exptl_crystal_description     plate
_exptl_crystal_colour     'metallic gray'
_exptl_crystal_size_max     0.126
_exptl_crystal_size_mid     0.081
_exptl_crystal_size_min     0.034
_exptl_crystal_size_rad     ?
_exptl_crystal_density_diffrn     5.813
_exptl_crystal_density_meas     ?
_exptl_crystal_density_method     'not measured'
_exptl_crystal_F_000     1404
loop_
    _exptl_crystal_face_index_h
    _exptl_crystal_face_index_k
    _exptl_crystal_face_index_l
    _exptl_crystal_face_perp_dist
    13 8 0 0.0672
    0 13 15 0.0672
    -6 8 -8 0.0388
    6 -8 8 0.0388
    -4 9 -11 0.0431
    1 -8 15 0.0323
    -4 -10 -1 0.0413
    5 1 18 0.0502
    1 9 -13 0.0537
    2 -1 21 0.0390
    -8 -5 12 0.0269
    8 4 -13 0.0486
    -7 1 16 0.0134
    -9 -2 12 0.0211
    8 -1 -14 0.0254
    -8 1 14 0.0080
    8 -3 -14 0.0229
    8 -2 -13 0.0227
    -10 2 10 0.0149
    9 -3 -11 0.0228
    9 -4 -10 0.0187
    -10 4 7 0.0161
    -4 8 12 0.0445
    -5 10 5 0.0454
    -6 -4 -15 0.0467
    -4 4 -18 0.0491
_exptl_absorpt_coefficient_mu     26.027
_exptl_absorpt_correction_type     analytical
_exptl_absorpt_process_details
;
[CrysAlisPro (Rigaku OD, 2019)
based on Clark & Reid (1995)]
;
_exptl_absorpt_correction_T_min     0.588
_exptl_absorpt_correction_T_max     0.830
_exptl_special_details     ?
_diffrn_ambient_temperature     223
_diffrn_radiation_type     MoK\a
_diffrn_radiation_wavelength     0.71073
_diffrn_radiation_source     'micro-focus sealed X-ray tube'
_diffrn_radiation_monochromator     mirror
_diffrn_measurement_device_type     'XtaLAB AFC12 (RINC): Kappa dual offset/far'
_diffrn_measurement_device     'four-circle diffractometer'
_diffrn_measurement_method     '\w scans'
_diffrn_detector     'CCD plate'
_diffrn_detector_area_resol_mean     5.8140
_diffrn_reflns_number     5553
_diffrn_reflns_av_R_equivalents     0.0253
_diffrn_reflns_av_unetI/netI     0.0202
_diffrn_reflns_theta_min     3.647
_diffrn_reflns_theta_max     30.289
_diffrn_reflns_theta_full     25.242
_diffrn_measured_fraction_theta_max     0.932
_diffrn_measured_fraction_theta_full     0.998
_diffrn_reflns_limit_h_min     -11
_diffrn_reflns_limit_h_max     11
_diffrn_reflns_limit_k_min     -10
_diffrn_reflns_limit_k_max     10
_diffrn_reflns_limit_l_min     -19
_diffrn_reflns_limit_l_max     17
_diffrn_reflns_reduction_process     ?
loop_
    _diffrn_standard_refln_index_h
    _diffrn_standard_refln_index_k
    _diffrn_standard_refln_index_l
    ? ? ?
_diffrn_radiation_probe     x-ray
_reflns_number_total     1260
_reflns_number_gt     1225
_reflns_threshold_expression     'I > 2\s(I)'
_refine_ls_structure_factor_coef     Fsqd
_refine_ls_matrix_type     full
_refine_ls_R_factor_all     0.0142
_refine_ls_R_factor_gt     0.0129
_refine_ls_wR_factor_gt     0.0256
_refine_ls_wR_factor_ref     0.0259
_refine_ls_goodness_of_fit_all     ?
_refine_ls_goodness_of_fit_ref     1.095
_refine_ls_restrained_S_all     1.095
_refine_ls_restrained_S_obs     ?
_refine_ls_number_reflns     1260
_refine_ls_number_parameters     43
_refine_ls_number_restraints     0
_refine_ls_number_constraints     ?
_refine_ls_hydrogen_treatment     undef
_refine_ls_weighting_scheme     calc
_refine_ls_weighting_details
              'w=1/[\s^2^(Fo^2^)+(0.0078P)^2^+0.0556P] where P=(Fo^2^+2Fc^2^)/3'
_atom_sites_solution_hydrogens     .
_atom_sites_solution_primary     dual
_refine_ls_shift/su_max     0.001
_refine_ls_shift/su_mean     0.000
_refine_diff_density_max     0.685
_refine_diff_density_min     -0.850
_refine_ls_extinction_method
;
SHELXL (Sheldrick, 2015b)
;
_refine_ls_extinction_coef     0.00247(9)
_refine_ls_extinction_expression
                                  'Fc^*^=kFc[1+0.001xFc^2^\l^3^/sin(2\q)]^-1/4^'
_refine_ls_abs_structure_details
;
Flack <i>x</i> determined using 431 quotients
[(<i>I</i>^+^)-(<i>I</i>^-^)]/[(<i>I</i>^+^)+(<i>I</i>^-^)]
(Parsons <i>et al.</i>, 2013)
;
_refine_ls_abs_structure_Flack     -0.04(2)
_refine_ls_abs_structure_Rogers     ?
loop_
    _atom_type_symbol
    _atom_type_description
    _atom_type_scat_dispersion_real
    _atom_type_scat_dispersion_imag
    _atom_type_scat_source
    'Pr' 'Pr' -0.2180 2.8214
                         'International Tables Vol C Tables 4.2.6.8 and 6.1.1.4'
    'Si' 'Si' 0.0817 0.0704
                         'International Tables Vol C Tables 4.2.6.8 and 6.1.1.4'
_computing_data_collection
;
CrysAlisPro (Rigaku OD, 2019)
;
_computing_cell_refinement
;
CrysAlisPro (Rigaku OD, 2019)
;
_computing_data_reduction
;
CrysAlisPro (Rigaku OD, 2019)
;
_computing_structure_solution
;
SHELXT (Sheldrick, 2015a)
;
_computing_structure_refinement
;
SHELXL (Sheldrick, 2015b)
;
_computing_molecular_graphics
;
<i>OLEX2</i> (Dolomanov <i>et al.</i>,  2009)
;
_computing_publication_material
;
publCIF (Westrip, 2010)
;
loop_
    _atom_site_type_symbol
    _atom_site_label
    _atom_site_fract_x
    _atom_site_fract_y
    _atom_site_fract_z
    _atom_site_U_iso_or_equiv
    _atom_site_adp_type
    _atom_site_calc_flag
    _atom_site_occupancy
    _atom_site_disorder_assembly
    _atom_site_disorder_group
    Pr Pr1 0.81086(3) 0.81086(3) 0.500000 0.00721(8) Uani d 1 . .
    Pr Pr2 0.51578(3) 0.37028(3) 0.12478(2) 0.00578(7) Uani d 1 . .
    Pr Pr3 0.51088(3) 0.87144(3) 0.04758(2) 0.00676(7) Uani d 1 . .
    Si Si1 0.92537(16) 0.71000(16) 0.30916(8) 0.0069(2) Uani d 1 . .
    Si Si2 0.69967(16) 0.66478(16) 0.19702(8) 0.0078(2) Uani d 1 . .
loop_
    _atom_site_aniso_label
    _atom_site_aniso_U_11
    _atom_site_aniso_U_22
    _atom_site_aniso_U_33
    _atom_site_aniso_U_12
    _atom_site_aniso_U_13
    _atom_site_aniso_U_23
    Pr1 0.00720(10) 0.00720(10) 0.00723(16) -0.00017(11) 0.00069(9) -0.00069(9)
    Pr2 0.00587(11) 0.00618(12) 0.00529(12) -0.00033(9) 0.00050(9) -0.00083(8)
    Pr3 0.00630(12) 0.00650(12) 0.00748(12) -0.00045(7) -0.00114(9) 0.00172(9)
    Si1 0.0074(5) 0.0078(6) 0.0056(6) -0.0011(4) -0.0004(4) 0.0001(5)
    Si2 0.0066(5) 0.0074(6) 0.0094(6) -0.0018(4) -0.0012(5) 0.0007(5)
_geom_special_details
;
 All esds (except the esd in the dihedral angle between two l.s. planes)
 are estimated using the full covariance matrix.  The cell esds are taken
 into account individually in the estimation of esds in distances, angles
 and torsion angles; correlations between esds in cell parameters are only
 used when they are defined by crystal symmetry.  An approximate (isotropic)
 treatment of cell esds is used for estimating esds involving l.s. planes.
;
loop_
    _geom_bond_atom_site_label_1
    _geom_bond_atom_site_label_2
    _geom_bond_site_symmetry_2
    _geom_bond_distance
    _geom_bond_publ_flag
    Pr1 Pr2 8_665 3.4914(4) ?
    Pr1 Pr2 3_655 3.5319(4) ?
    Pr1 Pr2 6_565 3.5319(4) ?
    Pr1 Pr2 2_665 3.4914(4) ?
    Pr1 Pr3 8_765 3.6423(3) ?
    Pr1 Pr3 2_675 3.6423(3) ?
    Pr1 Si1 3_645 3.1756(13) ?
    Pr1 Si1 7_556 3.0985(13) ?
    Pr1 Si1 . 3.0985(13) ?
    Pr1 Si1 6_465 3.1756(13) ?
    Pr1 Si2 3_655 3.1780(13) ?
    Pr1 Si2 6_565 3.1780(13) ?
    Pr2 Pr2 8_665 3.9561(6) ?
    Pr2 Pr3 3_645 3.9414(4) ?
    Pr2 Pr3 7 3.9717(3) ?
    Pr2 Pr3 5_645 3.9156(3) ?
    Pr2 Si1 5_645 3.0641(13) ?
    Pr2 Si1 8_665 3.1005(14) ?
    Pr2 Si1 4_464 3.0668(14) ?
    Pr2 Si2 . 2.9480(13) ?
    Pr2 Si2 5_645 2.9737(13) ?
    Pr2 Si2 8_665 3.0730(13) ?
    Pr3 Pr3 3_655 4.00738(19) ?
    Pr3 Si1 5_655 3.1554(13) ?
    Pr3 Si1 4_464 3.3434(12) ?
    Pr3 Si1 8_675 3.1957(12) ?
    Pr3 Si2 5_655 3.2566(12) ?
    Pr3 Si2 4_464 3.1708(12) ?
    Pr3 Si2 . 3.1442(12) ?
    Si1 Si2 . 2.4738(16) ?
loop_
    _geom_angle_atom_site_label_1
    _geom_angle_atom_site_label_2
    _geom_angle_atom_site_label_3
    _geom_angle_site_symmetry_1
    _geom_angle_site_symmetry_3
    _geom_angle
    _geom_angle_publ_flag
    Pr2 Pr1 Pr2 8_665 2_665 71.331(11) ?
    Pr2 Pr1 Pr2 6_565 3_655 68.120(11) ?
    Pr2 Pr1 Pr2 2_665 3_655 176.841(6) ?
    Pr2 Pr1 Pr2 8_665 6_565 176.841(6) ?
    Pr2 Pr1 Pr2 8_665 3_655 110.343(4) ?
    Pr2 Pr1 Pr2 2_665 6_565 110.343(4) ?
    Pr2 Pr1 Pr3 2_665 8_765 109.131(9) ?
    Pr2 Pr1 Pr3 6_565 2_675 74.025(6) ?
    Pr2 Pr1 Pr3 8_665 8_765 70.258(6) ?
    Pr2 Pr1 Pr3 3_655 8_765 74.025(6) ?
    Pr2 Pr1 Pr3 3_655 2_675 106.588(8) ?
    Pr2 Pr1 Pr3 8_665 2_675 109.131(9) ?
    Pr2 Pr1 Pr3 2_665 2_675 70.258(6) ?
    Pr2 Pr1 Pr3 6_565 8_765 106.588(8) ?
    Pr3 Pr1 Pr3 2_675 8_765 179.290(14) ?
    Si1 Pr1 Pr2 . 6_565 122.55(3) ?
    Si1 Pr1 Pr2 7_556 8_665 127.07(3) ?
    Si1 Pr1 Pr2 . 3_655 54.63(3) ?
    Si1 Pr1 Pr2 6_465 6_565 128.63(2) ?
    Si1 Pr1 Pr2 6_465 2_665 54.47(2) ?
    Si1 Pr1 Pr2 . 8_665 55.75(3) ?
    Si1 Pr1 Pr2 3_645 2_665 54.52(2) ?
    Si1 Pr1 Pr2 7_556 6_565 54.63(3) ?
    Si1 Pr1 Pr2 6_465 8_665 54.52(2) ?
    Si1 Pr1 Pr2 3_645 6_565 124.06(2) ?
    Si1 Pr1 Pr2 3_645 8_665 54.47(2) ?
    Si1 Pr1 Pr2 . 2_665 127.07(3) ?
    Si1 Pr1 Pr2 7_556 3_655 122.55(3) ?
    Si1 Pr1 Pr2 7_556 2_665 55.75(3) ?
    Si1 Pr1 Pr2 6_465 3_655 124.06(2) ?
    Si1 Pr1 Pr2 3_645 3_655 128.63(2) ?
    Si1 Pr1 Pr3 . 2_675 124.12(2) ?
    Si1 Pr1 Pr3 7_556 8_765 124.12(2) ?
    Si1 Pr1 Pr3 3_645 8_765 54.62(2) ?
    Si1 Pr1 Pr3 7_556 2_675 55.90(2) ?
    Si1 Pr1 Pr3 6_465 8_765 124.76(3) ?
    Si1 Pr1 Pr3 6_465 2_675 54.62(2) ?
    Si1 Pr1 Pr3 3_645 2_675 124.76(3) ?
    Si1 Pr1 Pr3 . 8_765 55.90(2) ?
    Si1 Pr1 Si1 . 3_645 91.45(4) ?
    Si1 Pr1 Si1 7_556 6_465 91.45(4) ?
    Si1 Pr1 Si1 . 6_465 90.57(2) ?
    Si1 Pr1 Si1 7_556 3_645 90.57(2) ?
    Si1 Pr1 Si1 . 7_556 177.18(5) ?
    Si1 Pr1 Si1 6_465 3_645 88.74(5) ?
    Si1 Pr1 Si2 3_645 3_655 178.20(3) ?
    Si1 Pr1 Si2 6_465 3_655 92.22(3) ?
    Si1 Pr1 Si2 3_645 6_565 92.22(3) ?
    Si1 Pr1 Si2 . 3_655 90.07(3) ?
    Si1 Pr1 Si2 6_465 6_565 178.20(3) ?
    Si1 Pr1 Si2 . 6_565 87.88(3) ?
    Si1 Pr1 Si2 7_556 6_565 90.07(3) ?
    Si1 Pr1 Si2 7_556 3_655 87.88(3) ?
    Si2 Pr1 Pr2 6_565 3_655 54.20(2) ?
    Si2 Pr1 Pr2 6_565 2_665 127.29(2) ?
    Si2 Pr1 Pr2 3_655 3_655 51.80(2) ?
    Si2 Pr1 Pr2 6_565 8_665 125.04(2) ?
    Si2 Pr1 Pr2 3_655 2_665 125.04(2) ?
    Si2 Pr1 Pr2 3_655 6_565 54.20(2) ?
    Si2 Pr1 Pr2 6_565 6_565 51.80(2) ?
    Si2 Pr1 Pr2 3_655 8_665 127.29(2) ?
    Si2 Pr1 Pr3 6_565 2_675 125.73(2) ?
    Si2 Pr1 Pr3 3_655 2_675 54.90(2) ?
    Si2 Pr1 Pr3 3_655 8_765 125.73(2) ?
    Si2 Pr1 Pr3 6_565 8_765 54.90(2) ?
    Si2 Pr1 Si2 6_565 3_655 86.85(5) ?
    Pr1 Pr2 Pr1 2_664 4_464 103.710(6) ?
    Pr1 Pr2 Pr2 4_464 8_665 55.940(5) ?
    Pr1 Pr2 Pr2 2_664 8_665 140.135(10) ?
    Pr1 Pr2 Pr3 2_664 3_645 102.847(8) ?
    Pr1 Pr2 Pr3 2_664 7 106.888(8) ?
    Pr1 Pr2 Pr3 4_464 5_645 106.191(8) ?
    Pr1 Pr2 Pr3 4_464 3_645 105.646(8) ?
    Pr1 Pr2 Pr3 4_464 7 117.969(7) ?
    Pr1 Pr2 Pr3 2_664 5_645 149.920(8) ?
    Pr2 Pr2 Pr3 8_665 7 112.953(9) ?
    Pr3 Pr2 Pr2 3_645 8_665 59.445(6) ?
    Pr3 Pr2 Pr2 5_645 8_665 60.092(6) ?
    Pr3 Pr2 Pr3 5_645 7 61.068(5) ?
    Pr3 Pr2 Pr3 5_645 3_645 65.880(8) ?
    Pr3 Pr2 Pr3 3_645 7 117.851(7) ?
    Si1 Pr2 Pr1 5_645 2_664 57.51(2) ?
    Si1 Pr2 Pr1 8_665 4_464 96.00(2) ?
    Si1 Pr2 Pr1 4_464 4_464 55.47(2) ?
    Si1 Pr2 Pr1 4_464 2_664 57.49(2) ?
    Si1 Pr2 Pr1 8_665 2_664 55.69(2) ?
    Si1 Pr2 Pr1 5_645 4_464 147.18(3) ?
    Si1 Pr2 Pr2 4_464 8_665 111.25(2) ?
    Si1 Pr2 Pr2 5_645 8_665 155.46(3) ?
    Si1 Pr2 Pr2 8_665 8_665 90.03(3) ?
    Si1 Pr2 Pr3 5_645 3_645 104.88(3) ?
    Si1 Pr2 Pr3 5_645 7 54.93(2) ?
    Si1 Pr2 Pr3 8_665 7 145.54(2) ?
    Si1 Pr2 Pr3 8_665 3_645 51.57(2) ?
    Si1 Pr2 Pr3 5_645 5_645 97.03(3) ?
    Si1 Pr2 Pr3 4_464 7 101.67(2) ?
    Si1 Pr2 Pr3 4_464 5_645 147.77(2) ?
    Si1 Pr2 Pr3 8_665 5_645 117.17(2) ?
    Si1 Pr2 Pr3 4_464 3_645 140.10(2) ?
    Si1 Pr2 Si1 4_464 8_665 92.601(18) ?
    Si1 Pr2 Si1 5_645 8_665 93.56(3) ?
    Si1 Pr2 Si1 5_645 4_464 92.85(4) ?
    Si1 Pr2 Si2 5_645 8_665 140.79(3) ?
    Si1 Pr2 Si2 4_464 8_665 90.38(3) ?
    Si2 Pr2 Pr1 8_665 2_664 92.68(2) ?
    Si2 Pr2 Pr1 . 4_464 57.90(2) ?
    Si2 Pr2 Pr1 5_645 4_464 158.04(2) ?
    Si2 Pr2 Pr1 8_665 4_464 57.02(2) ?
    Si2 Pr2 Pr1 . 2_664 152.08(2) ?
    Si2 Pr2 Pr1 5_645 2_664 98.16(2) ?
    Si2 Pr2 Pr2 5_645 8_665 107.11(2) ?
    Si2 Pr2 Pr2 . 8_665 50.30(2) ?
    Si2 Pr2 Pr2 8_665 8_665 47.57(2) ?
    Si2 Pr2 Pr3 8_665 3_645 53.61(2) ?
    Si2 Pr2 Pr3 5_645 7 51.94(2) ?
    Si2 Pr2 Pr3 5_645 5_645 52.15(2) ?
    Si2 Pr2 Pr3 5_645 3_645 70.89(2) ?
    Si2 Pr2 Pr3 8_665 5_645 100.75(2) ?
    Si2 Pr2 Pr3 . 5_645 54.47(2) ?
    Si2 Pr2 Pr3 8_665 7 160.33(3) ?
    Si2 Pr2 Pr3 . 7 70.64(3) ?
    Si2 Pr2 Pr3 . 3_645 102.52(2) ?
    Si2 Pr2 Si1 . 4_464 95.16(3) ?
    Si2 Pr2 Si1 . 8_665 139.57(4) ?
    Si2 Pr2 Si1 8_665 8_665 47.24(3) ?
    Si2 Pr2 Si1 5_645 4_464 140.11(3) ?
    Si2 Pr2 Si1 5_645 8_665 97.97(3) ?
    Si2 Pr2 Si1 5_645 5_645 48.35(3) ?
    Si2 Pr2 Si1 . 5_645 125.48(3) ?
    Si2 Pr2 Si2 . 5_645 100.995(18) ?
    Si2 Pr2 Si2 . 8_665 93.03(4) ?
    Si2 Pr2 Si2 5_645 8_665 124.47(4) ?
    Pr1 Pr3 Pr1 2_674 4_464 97.461(6) ?
    Pr1 Pr3 Pr2 2_674 7 99.525(8) ?
    Pr1 Pr3 Pr2 4_464 4_564 158.527(9) ?
    Pr1 Pr3 Pr2 2_674 5_655 136.554(9) ?
    Pr1 Pr3 Pr2 4_464 7 97.821(7) ?
    Pr1 Pr3 Pr2 4_464 5_655 99.441(7) ?
    Pr1 Pr3 Pr2 2_674 4_564 102.639(8) ?
    Pr1 Pr3 Pr3 2_674 3_655 98.905(6) ?
    Pr1 Pr3 Pr3 4_464 3_655 56.190(4) ?
    Pr2 Pr3 Pr2 5_655 4_564 60.464(9) ?
    Pr2 Pr3 Pr2 4_564 7 86.316(6) ?
    Pr2 Pr3 Pr2 5_655 7 117.252(7) ?
    Pr2 Pr3 Pr3 7 3_655 149.882(8) ?
    Pr2 Pr3 Pr3 4_564 3_655 112.494(8) ?
    Pr2 Pr3 Pr3 5_655 3_655 60.158(7) ?
    Si1 Pr3 Pr1 4_464 2_674 89.84(2) ?
    Si1 Pr3 Pr1 8_675 4_464 54.18(2) ?
    Si1 Pr3 Pr1 5_655 2_674 55.14(2) ?
    Si1 Pr3 Pr1 4_464 4_464 51.84(2) ?
    Si1 Pr3 Pr1 5_655 4_464 144.17(3) ?
    Si1 Pr3 Pr1 8_675 2_674 53.40(2) ?
    Si1 Pr3 Pr2 5_655 5_655 89.98(2) ?
    Si1 Pr3 Pr2 8_675 5_655 108.89(3) ?
    Si1 Pr3 Pr2 4_464 4_564 134.80(2) ?
    Si1 Pr3 Pr2 8_675 7 129.63(3) ?
    Si1 Pr3 Pr2 4_464 5_655 131.45(2) ?
    Si1 Pr3 Pr2 5_655 4_564 50.33(3) ?
    Si1 Pr3 Pr2 4_464 7 48.60(2) ?
    Si1 Pr3 Pr2 5_655 7 108.41(2) ?
    Si1 Pr3 Pr2 8_675 4_564 136.01(3) ?
    Si1 Pr3 Pr3 5_655 3_655 101.66(2) ?
    Si1 Pr3 Pr3 4_464 3_655 108.02(2) ?
    Si1 Pr3 Pr3 8_675 3_655 50.43(2) ?
    Si1 Pr3 Si1 8_675 4_464 85.949(17) ?
    Si1 Pr3 Si1 5_655 4_464 137.237(18) ?
    Si1 Pr3 Si1 5_655 8_675 90.036(12) ?
    Si1 Pr3 Si2 8_675 5_655 90.54(3) ?
    Si1 Pr3 Si2 5_655 5_655 45.35(3) ?
    Si1 Pr3 Si2 5_655 4_464 92.74(3) ?
    Si2 Pr3 Pr1 4_464 4_464 87.19(2) ?
    Si2 Pr3 Pr1 . 4_464 54.53(2) ?
    Si2 Pr3 Pr1 . 2_674 145.87(2) ?
    Si2 Pr3 Pr1 5_655 4_464 123.76(2) ?
    Si2 Pr3 Pr1 5_655 2_674 90.26(2) ?
    Si2 Pr3 Pr1 4_464 2_674 55.08(2) ?
    Si2 Pr3 Pr2 5_655 4_564 49.43(2) ?
    Si2 Pr3 Pr2 5_655 5_655 47.45(2) ?
    Si2 Pr3 Pr2 5_655 7 135.71(2) ?
    Si2 Pr3 Pr2 4_464 5_655 164.53(2) ?
    Si2 Pr3 Pr2 . 5_655 48.31(2) ?
    Si2 Pr3 Pr2 . 4_564 103.99(2) ?
    Si2 Pr3 Pr2 4_464 4_564 110.50(2) ?
    Si2 Pr3 Pr2 . 7 103.11(2) ?
    Si2 Pr3 Pr2 4_464 7 47.59(2) ?
    Si2 Pr3 Pr3 5_655 3_655 67.57(2) ?
    Si2 Pr3 Pr3 . 3_655 50.90(2) ?
    Si2 Pr3 Pr3 4_464 3_655 133.74(2) ?
    Si2 Pr3 Si1 4_464 8_675 86.34(3) ?
    Si2 Pr3 Si1 . 4_464 86.35(3) ?
    Si2 Pr3 Si1 5_655 4_464 175.55(3) ?
    Si2 Pr3 Si1 4_464 4_464 44.54(3) ?
    Si2 Pr3 Si1 . 8_675 92.48(3) ?
    Si2 Pr3 Si1 . 5_655 136.40(3) ?
    Si2 Pr3 Si2 . 5_655 91.079(17) ?
    Si2 Pr3 Si2 4_464 5_655 138.014(18) ?
    Si2 Pr3 Si2 . 4_464 130.86(2) ?
    Pr1 Si1 Pr1 . 4_564 123.37(4) ?
    Pr1 Si1 Pr2 . 8_665 68.56(3) ?
    Pr1 Si1 Pr3 . 3_655 70.13(2) ?
    Pr1 Si1 Pr3 4_564 3_655 134.03(4) ?
    Pr1 Si1 Pr3 4_564 8_765 71.14(3) ?
    Pr1 Si1 Pr3 . 8_765 70.70(3) ?
    Pr1 Si1 Pr3 . 5_645 136.94(4) ?
    Pr2 Si1 Pr1 5_655 4_564 68.02(3) ?
    Pr2 Si1 Pr1 3_655 . 69.90(3) ?
    Pr2 Si1 Pr1 5_655 . 139.92(4) ?
    Pr2 Si1 Pr1 3_655 4_564 67.99(3) ?
    Pr2 Si1 Pr1 8_665 4_564 141.38(4) ?
    Pr2 Si1 Pr2 5_655 8_665 129.66(4) ?
    Pr2 Si1 Pr2 3_655 8_665 138.39(4) ?
    Pr2 Si1 Pr2 5_655 3_655 83.22(3) ?
    Pr2 Si1 Pr3 5_655 5_645 82.63(3) ?
    Pr2 Si1 Pr3 5_655 3_655 76.47(3) ?
    Pr2 Si1 Pr3 3_655 5_645 138.21(4) ?
    Pr2 Si1 Pr3 3_655 8_765 87.20(3) ?
    Pr2 Si1 Pr3 3_655 3_655 79.97(3) ?
    Pr2 Si1 Pr3 8_665 5_645 78.10(3) ?
    Pr2 Si1 Pr3 8_665 3_655 84.10(3) ?
    Pr2 Si1 Pr3 8_665 8_765 81.41(3) ?
    Pr2 Si1 Pr3 5_655 8_765 138.72(4) ?
    Pr3 Si1 Pr1 5_645 4_564 70.24(3) ?
    Pr3 Si1 Pr3 5_645 8_765 78.24(3) ?
    Pr3 Si1 Pr3 5_645 3_655 133.50(4) ?
    Pr3 Si1 Pr3 8_765 3_655 140.82(4) ?
    Si2 Si1 Pr1 . . 116.82(5) ?
    Si2 Si1 Pr1 . 4_564 119.66(5) ?
    Si2 Si1 Pr2 . 5_655 63.92(4) ?
    Si2 Si1 Pr2 . 3_655 135.25(5) ?
    Si2 Si1 Pr2 . 8_665 65.79(4) ?
    Si2 Si1 Pr3 . 8_765 137.54(6) ?
    Si2 Si1 Pr3 . 3_655 64.03(4) ?
    Si2 Si1 Pr3 . 5_645 69.49(4) ?
    Pr1 Si2 Pr3 4_464 5_645 135.69(4) ?
    Pr2 Si2 Pr1 . 4_464 70.30(3) ?
    Pr2 Si2 Pr1 5_655 4_464 141.97(4) ?
    Pr2 Si2 Pr1 8_665 4_464 68.78(3) ?
    Pr2 Si2 Pr2 . 5_655 132.15(4) ?
    Pr2 Si2 Pr2 . 8_665 82.12(3) ?
    Pr2 Si2 Pr2 5_655 8_665 134.64(4) ?
    Pr2 Si2 Pr3 5_655 3_655 80.47(3) ?
    Pr2 Si2 Pr3 5_655 5_645 82.34(3) ?
    Pr2 Si2 Pr3 . 3_655 140.09(4) ?
    Pr2 Si2 Pr3 8_665 3_655 87.54(3) ?
    Pr2 Si2 Pr3 . 5_645 78.08(3) ?
    Pr2 Si2 Pr3 8_665 5_645 76.97(3) ?
    Pr2 Si2 Pr3 5_655 . 79.53(3) ?
    Pr2 Si2 Pr3 . . 85.15(3) ?
    Pr2 Si2 Pr3 8_665 . 140.56(4) ?
    Pr3 Si2 Pr1 . 4_464 71.78(3) ?
    Pr3 Si2 Pr1 3_655 4_464 70.02(3) ?
    Pr3 Si2 Pr3 . 5_645 136.07(4) ?
    Pr3 Si2 Pr3 . 3_655 78.78(3) ?
    Pr3 Si2 Pr3 3_655 5_645 136.58(4) ?
    Si1 Si2 Pr1 . 4_464 121.26(5) ?
    Si1 Si2 Pr2 . 8_665 66.96(4) ?
    Si1 Si2 Pr2 . 5_655 67.74(4) ?
    Si1 Si2 Pr2 . . 135.86(5) ?
    Si1 Si2 Pr3 . 3_655 71.43(4) ?
    Si1 Si2 Pr3 . . 138.49(5) ?
    Si1 Si2 Pr3 . 5_645 65.16(4) ?
_shelx_space_group_comment
;
The symmetry employed for this shelxl refinement is uniquely defined by the
 following loop, which should always be used as a source of symmetry
 information in preference to the above space-group names. They are only
 intended as comments.
;
_shelx_hkl_file
;
   0   0  -3    8.33    2.44
   0   0  -4   31.63    3.06
   0   0  -5    5.99    2.84
   0   0  -6   -0.09    3.10
   0   0  -7    0.40    3.46
   0   0  -8  674.53   20.18
   0   0  -9    8.65    3.56
   0   0 -10    0.42    3.39
   0   0 -11    2.63    3.72
   0   0 -12 5215.04  143.92
   0   0 -13   20.64    4.96
   0   0 -14    3.16    4.29
   0   0 -15   -0.43    4.63
   0   0 -16 4940.52  137.34
   0   0 -17   27.14    5.99
   0   0 -18    6.65    5.64
  -1   0  -2   46.66    2.32
   0   1   2   44.73    2.24
   0   1   3   24.66    2.38
  -1   0   3   28.69    4.29
   1   0  -3   26.83    3.87
   0  -1  -3   23.49    2.20
   1   0  -4 2496.10   71.35
   0  -1  -4 2645.57   70.61
   0   1   4 2552.67   70.59
  -1   0   4 2572.13   71.35
   0   1   5 1555.75   42.63
   0  -1  -5 1502.82   42.72
   1   0  -5 1493.87   43.52
  -1   0   5 1620.22   43.62
   0  -1  -6  277.40    9.16
  -1   0   6  275.96    9.98
   0   1   6  284.31    8.92
   1   0  -6  277.41   10.23
   1   0  -7  216.17    8.98
   0   1  -7  229.80    8.60
  -1   0   7  222.14    8.71
  -1   0  -7  221.41    7.46
   0  -1  -7  231.20    8.02
   0   1   7  227.62    7.55
   0  -1  -8 1194.43   34.04
   1   0  -8 1161.32   34.71
  -1   0   8 1223.61   34.53
  -1   0  -8 1186.52   33.64
   0   1  -8 1194.80   34.43
   0  -1  -9 1090.03   31.26
   1   0  -9 1072.20   31.99
   0   1  -9 1074.83   31.80
  -1   0  -9 1086.82   30.87
   0   1 -10  310.81   10.83
   0  -1 -10  277.66   10.05
   1   0 -10  261.41   10.71
  -1   0 -10  273.91    9.40
  -1   0 -11 1273.69   36.05
   0   1 -11 1278.85   37.01
   0  -1 -11 1231.81   36.51
   1   0 -11 1256.33   37.20
   0   1 -12  178.93    8.25
   1   0 -12  174.94    8.62
  -1   0 -12  171.01    7.26
   0  -1 -12  186.29    8.08
   1   0 -13  430.56   15.34
   0   1 -13  434.19   15.08
  -1   0 -13  425.35   14.02
   0  -1 -13  423.25   14.61
   0   1 -14  114.93    7.15
   1   0 -14  120.34    7.68
  -1   0 -14  111.67    6.17
   0  -1 -14  123.99    7.12
   1   0 -15  466.01   17.13
   0  -1 -15  485.37   16.53
  -1   0 -15  493.47   16.09
   0   1 -15  485.28   16.97
   0   1 -16  965.57   30.68
   0  -1 -16 1026.90   30.48
   1   0 -16  980.36   31.09
  -1   0 -16  986.31   29.83
  -1   0 -17   10.77    5.17
   0   1 -17   16.57    5.71
   0  -1 -17   21.18    6.02
   0   1 -18    1.93    5.78
   1   0 -18   14.46    6.26
   1   1   0   19.37    2.93
   1   1  -1    8.31    3.02
  -1  -1   1    3.22    2.92
   1   1   1    6.88    2.19
   1  -1  -1    8.91    3.07
  -1   1   1    4.84    2.86
  -1   1   2  415.74   12.44
   1  -1  -2  396.09   12.37
  -1   1   3  952.44   27.03
   1  -1  -3  933.58   27.07
   1  -1  -4 3665.73  100.97
   1   1  -4 3586.32  101.21
  -1   1   4 3738.72  100.91
  -1   1   5 6895.52  182.28
   1  -1  -5 6783.52  182.45
   1  -1  -6 1343.49   39.62
  -1   1   6 1364.63   39.37
   1   1  -6 1453.26   39.96
  -1   1   7 2762.58   76.75
   1   1  -7 2712.43   77.20
  -1  -1  -7 2761.93   75.37
   1  -1  -7 2786.69   77.06
  -1   1   8 5424.31  145.20
  -1  -1  -8 5275.40  143.87
   1   1  -8 5085.26  145.58
   1  -1  -8 5302.30  145.46
   1   1  -9  437.54   15.38
   1  -1  -9  455.68   15.05
  -1  -1  -9  427.79   13.17
  -1   1   9  468.28   14.60
   1   1 -10 1112.49   32.95
   1  -1 -10 1075.94   32.68
  -1  -1 -10 1081.23   31.17
  -1   1 -10 1116.17   32.01
  -1   1  10 1137.31   32.34
  -1  -1 -11  878.75   26.05
   1  -1 -11  925.49   27.74
   1   1 -11  926.48   28.04
  -1   1 -11  919.07   26.95
  -1  -1 -12    6.97    3.21
  -1   1 -12   -0.85    4.01
   1  -1 -12    3.32    4.84
   1   1 -12    0.91    4.91
   1  -1 -13    7.26    4.86
   1   1 -13    6.01    4.84
  -1   1 -13    4.24    3.86
  -1  -1 -13   10.17    3.68
  -1  -1 -14  256.96    9.46
   1   1 -14  250.57   11.41
   1  -1 -14  269.75   11.26
  -1   1 -14  262.60   10.35
  -1  -1 -15    5.75    3.98
   1  -1 -15    0.25    5.46
   1   1 -15    5.87    5.41
  -1   1 -15    4.05    4.54
   1   1 -16  724.35   23.76
  -1   1 -16  734.53   22.66
   1  -1 -16  751.72   23.65
  -1  -1 -16  655.48   21.47
   1  -1 -17  777.74   24.36
  -1  -1 -17  693.57   21.67
   1   1 -17  711.58   24.25
  -1   1 -17  729.53   23.19
   1  -1 -18   65.08    7.65
  -1   1 -18   75.89    6.41
   1   1 -18   71.65    7.90
   1   1 -19 1202.53   37.61
   0  -2   0  936.75   25.90
   2   0   0  888.25   26.74
   2   0   0  968.16   26.30
  -2   0   0  883.71   26.84
   0   2   1 1449.28   39.37
   2   0  -1 1398.16   39.68
   2   0   1 1485.33   39.84
  -2   0   1 1329.95   39.63
  -2   0  -1 1453.95   39.99
   2   0   2 2565.24   69.39
  -2   0  -2 2508.38   69.54
  -2   0   2 2480.86   69.93
  -2   0  -3 3375.73   92.50
   0   2   4 2274.61   62.28
  -2   0   4 2243.96   63.70
   2   0  -4 2161.53   63.65
  -2   0  -4 2306.15   62.33
   0   2   5  821.58   23.57
  -2   0  -5  837.28   23.47
  -2   0   5  863.66   25.20
   2   0  -5  802.59   25.27
  -2   0   6  117.66    7.12
   2   0  -6  128.63    7.12
   0   2   6  122.24    5.02
   0  -2  -7   21.64    2.69
   0   2   7   21.05    2.97
   2   0  -7   23.94    5.44
  -2   0   7   22.19    5.07
  -2   0   8   44.32    5.48
   0  -2  -8   39.03    3.20
   0   2   8   39.79    3.22
   2   0  -8   34.22    5.32
   0   2   9  257.75    8.29
   2   0  -9  222.57    9.92
  -2   0   9  226.64   10.01
   0  -2  -9  235.46    8.18
   2   0 -10 1385.89   41.21
   0   2 -10 1350.81   40.47
  -2   0  10 1415.52   41.01
   0  -2 -10 1379.01   39.27
  -2   0 -10 1393.03   38.94
   0   2  10 1401.62   39.10
   0   2 -11 2427.63   70.25
   2   0 -11 2404.61   70.80
   0  -2 -11 2478.96   69.00
  -2   0 -11 2539.69   68.77
   0  -2 -12 2941.39   80.13
   0   2 -12 2954.39   81.68
   2   0 -12 2825.50   81.95
  -2   0 -12 2828.51   79.65
   0  -2 -13 2550.24   69.47
   0   2 -13 2554.30   70.96
   2   0 -13 2428.62   71.22
  -2   0 -13 2417.08   68.90
   0   2 -14 1194.37   35.91
   2   0 -14 1139.75   36.41
   0  -2 -14 1223.39   34.56
  -2   0 -14 1162.57   33.93
  -2   0 -15  257.36    9.78
   0   2 -15  284.30   12.01
   0  -2 -15  289.32   10.63
   2   0 -15  277.52   12.58
  -2   0 -16    4.90    3.94
   0   2 -16   10.31    5.59
   2   0 -16    9.28    6.47
   0  -2 -16   11.60    4.64
   2   0 -17    0.64    6.68
   0   2 -17   -0.58    5.99
  -2   0 -17    6.03    4.25
   0  -2 -17    1.92    4.37
   2   0 -18   14.67    6.84
   0   2 -18   16.15    6.34
   2   0 -19  118.78    9.37
   2   1 -19  172.75   10.92
   2   1 -18   16.17    6.91
  -1   2 -18   20.10    5.99
   2   1 -17  675.79   23.39
  -1   2 -17  669.05   22.21
   1  -2 -17  649.60   22.46
   2   1 -16  386.44   16.32
   1  -2 -16  401.52   15.32
  -1   2 -16  419.43   15.24
  -1   2 -15  456.02   15.61
   2   1 -15  398.02   16.38
   1  -2 -15  417.03   15.68
  -1   2 -14  145.29    7.95
   1  -2 -14  138.47    8.34
   2   1 -14  142.42    8.90
   2   1 -13  236.99   11.09
  -1   2 -13  242.07   10.06
   1  -2 -13  239.03   10.58
  -2   1  13  243.09   10.66
   1  -2 -12  277.69   11.02
   2   1 -12  270.19   11.98
  -2   1  12  269.03   11.24
  -1   2 -12  261.88   10.56
   2   1 -11  266.67   11.29
  -2   1  11  257.03   10.85
   1  -2 -11  255.24   10.44
   1  -2 -10  757.19   23.74
   2   1 -10  779.23   24.67
  -2   1  10  781.53   24.34
   2   1  -9  625.93   19.94
  -2   1   9  601.25   19.28
   1  -2  -9  568.77   18.68
  -2   1   8 1072.23   31.72
   2   1  -8 1088.40   32.33
   1  -2  -8 1034.01   31.05
   1  -2  -7  833.64   25.25
   2   1  -7  875.29   26.59
  -2   1   7  869.00   26.09
  -2   1   6  356.36   12.61
   2   1  -6  365.82   13.05
   1  -2  -6  350.33   11.88
   1  -2  -5  229.26    8.35
   2   1  -5  222.23    9.61
   1   2   5  219.36    6.50
  -2   1   5  231.62    9.40
  -2  -1  -4  696.74   19.62
   1  -2  -4  698.61   20.65
  -2   1   4  709.98   21.41
  -2   1   3 4336.33  115.02
  -2   1   3 4265.58  114.86
  -2  -1  -3 4056.69  113.61
  -2   1   2  242.44    9.34
   2   1  -2  250.43    9.41
  -2  -1  -2  258.07    8.28
  -1  -2   2  247.87    8.75
  -2  -1  -1  947.75   25.74
   1  -2  -1  863.62   25.71
   2   1  -1  904.39   25.81
  -1  -2   1  866.04   25.09
   2   1  -1  919.63   26.18
  -2  -1   0  725.46   20.22
   2   1   0  710.71   20.26
   1  -2   0  699.70   19.17
   1   2   0  661.29   19.09
   1  -2   0  655.24   19.73
   2   1   0  664.14   19.10
   2   1   1  938.46   24.95
  -2  -1   1  858.58   24.30
   2  -1  -1  858.01   25.04
  -1   2   1  894.26   24.30
  -2  -1   1  804.93   25.20
  -1   2   1  850.18   24.74
  -2   1  -1  822.67   24.94
  -1   2   2  265.45    8.73
  -2  -1   2  251.61    9.53
  -1   2   2  240.49    8.90
   2  -1  -2  237.78    9.47
   2   1   2  261.75    8.34
  -2   1  -2  247.86    8.70
  -1   2   2  251.75    8.59
   2   1   3 4511.66  120.18
  -1   2   3 4512.61  120.78
  -2  -1   3 4251.53  121.61
   2  -1  -3 4108.54  121.43
   2  -1  -4  689.72   20.82
   2   1   4  664.57   18.64
  -1   2   4  717.72   19.91
   2  -1  -5  233.19    9.92
   1   2  -5  225.15    9.04
  -1   2   5  228.61    8.32
  -2  -1   5  227.47    9.33
   2  -1  -6  371.21   13.04
   1   2  -6  336.47   12.24
  -2  -1   6  337.49   12.49
  -1   2   6  356.69   11.73
   2  -1  -7  904.85   27.00
  -2  -1   7  899.93   26.78
   1   2  -7  859.69   26.63
  -1   2   7  858.04   25.85
   2  -1  -8 1063.23   32.98
   1   2  -8 1096.07   32.70
  -1   2   8 1118.21   31.91
  -1   2   9  580.88   18.74
   2  -1  -9  605.61   20.04
   1   2  -9  643.89   19.93
   2  -1 -10  771.97   25.18
   1   2 -10  830.87   25.41
  -1   2  10  795.75   24.13
  -1   2  11  269.24    9.97
   1   2 -11  245.11   10.86
   2  -1 -11  243.14   11.09
  -1   2  12  243.85    9.89
   2  -1 -12  257.84   11.50
   1   2 -12  274.14   11.41
  -2   1 -12  256.22    9.42
  -2   1 -13  230.64    9.16
   1   2 -13  254.47   11.12
   2  -1 -13  230.05   10.99
   2  -1 -14  144.95    9.01
   1   2 -14  161.79    9.05
  -2   1 -14  153.18    7.32
   1   2 -15  404.46   15.81
  -2   1 -15  392.27   13.75
   2  -1 -15  412.22   15.68
   2  -1 -16  423.71   16.38
  -2   1 -16  424.36   14.43
   1   2 -16  397.38   16.25
   2  -1 -17  651.93   22.60
  -2   1 -17  646.62   20.48
   1   2 -17  628.15   22.41
   2  -1 -18   19.14    6.90
   1   2 -18   15.41    6.49
   1   2 -19  173.05   10.46
   2   2   0  112.56    5.94
   2   2   0   95.51    4.79
  -2   2   1 9023.69  268.11
   2   2   1 9027.61  267.85
   2  -2  -1 9624.95  267.82
  -2  -2   1 9999.00  266.74
   2   2  -1 9385.51  268.32
   2   2  -2   63.03    5.47
  -2   2   2   52.04    4.43
  -2   2   2   42.38    4.60
  -2  -2   2   39.71    4.48
  -2   2   2   49.13    4.67
   2   2   2   67.15    4.00
   2  -2  -2   48.66    4.72
  -2   2   3 1953.96   54.44
  -2   2   3 1950.47   54.54
   2  -2  -3 1965.07   54.53
  -2  -2   3 2003.71   54.73
   2   2   3 1981.73   53.37
  -2   2   4  377.21   14.58
   2   2   4  454.12   12.63
  -2   2   4  411.91   14.33
  -2   2   4  464.12   14.95
   2  -2  -4  419.60   14.52
  -2  -2   4  438.14   15.19
   2  -2  -5  285.15   10.77
  -2   2   5  282.74   10.70
   2  -2  -6  250.07   10.40
  -2   2   6  249.12   10.09
   2   2  -6  289.92   11.05
   2  -2  -7   29.51    5.40
  -2   2   7   32.87    4.79
   2   2  -7   36.24    5.39
   2   2  -8  242.65   10.36
  -2   2   8  212.05    9.03
   2  -2  -8  217.60    9.90
  -2   2   9 1127.49   33.71
   2  -2  -9 1142.30   34.20
   2   2  -9 1131.29   34.72
   2  -2 -10  450.26   16.01
   2   2 -10  451.22   16.46
  -2   2  10  439.97   15.37
  -2   2  11 1529.93   44.87
   2  -2 -11 1519.02   45.33
   2   2 -11 1552.61   45.80
   2  -2 -12  253.88   11.44
   2   2 -12  258.14   11.61
  -2   2  12  261.82   11.01
   2  -2 -13 3414.36   96.84
  -2   2  13 3474.12   96.27
   2   2 -13 3360.01   97.20
   2  -2 -14  236.43   11.23
  -2   2 -14  217.56    9.48
  -2   2  14  217.63   10.19
   2   2 -14  225.94   11.46
  -2   2 -15 3481.55   97.51
   2  -2 -15 3521.52   98.76
   2   2 -15 3417.09   99.23
   2  -2 -16   43.86    7.42
  -2   2 -16   39.97    5.80
   2   2 -16   44.58    7.62
  -2   2 -17  662.53   21.72
   2   2 -17  629.23   23.33
   2  -2 -17  679.67   23.20
   2   2 -18   28.59    7.23
   2   2 -19   30.96    7.21
  -3   0   0   -1.04    4.90
   0  -3   0    4.91    2.57
   3   0   0    7.34    3.21
   3   0   0    9.50    4.62
  -3   0   1 1551.37   45.84
   3   0  -1 1567.14   44.88
  -3   0  -1 1591.06   45.57
   0   3   1 1641.40   44.36
   3   0   1 1569.85   45.17
   3   0  -1 1610.20   45.76
   3   0   2 7093.12  195.09
  -3   0   2 6606.61  195.31
  -3   0  -2 6997.93  195.46
  -3   0  -3  735.50   21.38
  -3   0   3  710.42   21.84
   3   0   3  701.99   20.93
  -3   0   4   75.99    6.43
  -3   0   4  105.41    6.48
  -3   0  -4   91.07    5.03
  -3   0   5  205.71    9.66
  -3   0  -5  203.38    7.53
   3   0  -5  208.30    9.82
   0   3   5  207.97    7.24
  -3   0  -6   75.30    4.24
   0   3   6   80.18    4.20
  -3   0   6   81.91    6.77
   3   0  -6   84.84    6.79
  -3   0   7  205.44    9.92
   0   3   7  206.36    7.48
  -3   0  -7  212.33    7.46
   3   0  -7  231.30   10.08
   3   0  -8   11.66    5.41
  -3   0  -8   14.74    2.67
   0   3   8   19.27    3.02
  -3   0   8   16.18    5.09
   3   0  -9   52.26    6.81
  -3   0  -9   55.92    3.48
  -3   0   9   54.92    6.50
   0   3   9   51.73    3.71
   3   0 -10 1060.65   33.30
  -3   0  10 1105.32   33.13
   0   3  10 1079.88   30.67
  -3   0 -10 1055.43   30.38
  -3   0 -11  407.84   12.77
   0   3 -11  389.38   14.89
  -3   0  11  412.91   15.76
   0   3  11  447.32   13.17
   3   0 -11  400.07   16.02
  -3   0 -12   18.30    2.61
   3   0 -12   17.12    6.58
  -3   0 -12   14.31    2.87
   0   3  12   16.77    2.94
  -3   0  12   13.65    5.79
   0   3 -12   14.58    5.22
   3   0 -13    5.96    6.29
   0   3 -13    2.07    5.11
  -3   0 -13    6.01    2.59
  -3   0 -13    0.97    2.63
  -3   0 -14    6.48    2.87
   3   0 -14    6.17    6.09
  -3   0 -14    7.37    2.89
   0   3 -14    2.52    5.18
  -3   0 -15   25.49    3.18
   0   3 -15   34.81    6.48
   3   0 -15   27.25    7.02
  -3   0 -15   20.56    3.06
  -3   0 -16   23.96    2.81
  -3   0 -16   20.82    2.55
   0   3 -16   24.08    5.94
   3   0 -16   21.53    6.84
   0   3 -17  504.76   18.89
   3   0 -17  510.19   19.54
   0   3 -18 1570.37   46.73
   3   0 -18 1489.93   46.98
   0   3 -19   56.36    7.95
   3   0 -19   50.44    8.00
   3   1 -19  587.24   22.42
  -1   3 -18 1886.49   55.58
   3   1 -18 1856.00   56.71
   3   1 -17  908.73   30.64
  -1   3 -17  913.92   29.37
   3   1 -16  100.72    9.14
  -1   3 -16  102.80    7.93
   3   1 -15  514.95   20.06
  -1   3 -15  538.27   18.64
  -3   1  14  180.82    9.87
   3   1 -14  187.71   10.66
  -1   3 -14  183.75    9.35
   1  -3 -13   96.84    6.75
   3   1 -13  104.70    8.27
  -3   1  13   88.59    7.57
  -1   3 -13   95.83    6.89
   3   1 -12  107.06    8.52
  -3   1  12  102.19    7.81
   1  -3 -12  110.05    6.74
   3   1 -11  123.73    8.69
  -3   1  11  113.59    8.13
   1  -3 -11  116.58    6.61
  -3   1  10 1055.12   32.01
   3   1 -10 1010.88   32.50
   3   1  -9 2550.32   72.83
  -3   1   9 2520.74   72.37
  -3   1   8  210.34    9.74
   3   1  -8  217.48   10.40
   1   3   8  208.21    6.46
  -3   1   7 4311.72  118.13
  -3  -1  -7 4128.11  115.59
   3   1  -7 4148.39  118.44
   1   3   7 4340.04  115.57
  -3   1   6 5996.00  167.97
  -3   1   6 6184.59  167.47
  -3  -1  -6 5806.79  165.29
   3   1  -6 5954.83  167.59
   1   3   6 6279.74  165.11
  -3   1   5 1006.28   31.42
  -3   1   5 1028.75   31.78
  -3   1   5 1053.14   31.50
  -3  -1  -5 1058.48   29.65
  -3   1   4  277.39   11.10
  -3   1   4  258.47   10.70
  -3   1   4  260.13   10.97
  -3  -1  -4  280.89    9.34
  -3  -1  -3  387.00   12.11
  -3   1   3  326.05   12.80
  -3   1   3  373.47   13.11
  -3  -1  -2  641.05   18.86
  -1  -3   2  613.14   17.87
   3   1  -2  585.94   19.15
   3   1  -2  636.30   19.54
  -3   1   2  639.07   19.11
   1  -3  -1  532.02   16.25
   3   1  -1  526.46   16.67
   3  -1   1  529.84   16.55
   3   1  -1  555.89   17.22
   3   1  -1  547.98   15.77
  -3  -1  -1  547.10   17.00
   1   3   1  508.87   14.87
  -3   1   0  184.18    8.49
   1  -3   0  199.59    7.61
   3  -1   0  198.75    7.73
   3   1   0  223.89    8.77
   3  -1   0  194.66    8.41
   1  -3   0  203.89    6.46
   1   3   0  195.38    6.24
  -3  -1   0  214.45    8.70
   3   1   0  209.00    7.03
  -3  -1   1  569.17   17.74
   3  -1  -1  523.54   16.82
  -3   1  -1  549.69   17.18
   3   1   1  563.65   17.10
  -1   3   1  547.11   16.50
   3  -1  -1  506.07   17.02
  -1   3   2  645.55   18.22
  -1   3   2  627.31   18.93
  -3  -1   2  626.94   19.62
   3   1   2  622.79   18.92
  -3  -1   2  641.44   18.66
   3  -1  -2  608.71   19.56
   3  -1  -2  595.78   19.25
  -3  -1   2  590.65   19.85
  -3   1  -2  632.07   19.24
  -1   3   3  356.25   12.15
  -3   1  -3  361.86   11.97
   3   1   3  353.08   11.36
  -1   3   3  358.87   11.73
  -3  -1   3  345.04   12.00
  -3  -1   3  360.81   13.19
   3   1   4  272.55    8.99
  -3  -1   4  313.67   12.11
  -1   3   4  303.34   11.00
   3  -1  -4  296.78   11.79
  -3   1  -4  294.52   10.08
  -1   3   4  269.89    9.84
  -1   3   5 1052.43   30.13
   3  -1  -5 1005.71   31.64
  -3  -1   5 1022.11   31.54
  -3   1  -5 1052.39   30.15
  -3  -1   5 1045.55   32.10
   3  -1  -6 6176.04  172.24
  -3  -1   6 5841.12  172.60
  -3  -1   6 6253.88  172.34
  -3   1  -6 6228.64  170.79
  -1   3   6 6471.38  170.93
   3  -1  -7 4417.59  123.40
  -1   3   7 4437.03  121.92
  -3  -1   7 4398.86  123.30
  -1   3   8  201.22    8.19
   3  -1  -8  210.61   10.24
   1   3  -8  201.47    9.08
  -3  -1   8  215.15    9.91
  -3  -1   9 2457.15   70.98
   1   3  -9 2428.31   70.49
   3  -1  -9 2546.42   71.17
  -1   3   9 2478.97   69.40
   1   3 -10  976.07   30.85
  -1   3  10 1003.03   29.65
   3  -1 -10 1028.91   31.59
   3  -1 -11  119.44    8.69
   1   3 -11  122.25    8.09
  -1   3  11  133.70    6.58
  -1   3  12   89.43    5.89
   3  -1 -12  110.02    8.13
   1   3 -12   87.72    7.45
   1   3 -13  105.31    7.62
   3  -1 -13  107.72    8.52
  -1   3  13  114.38    6.44
  -3   1 -14  180.08    7.61
  -1   3  14  184.76    8.13
   1   3 -14  182.67   10.11
   3  -1 -14  190.38   10.58
   1   3 -15  496.02   19.19
   3  -1 -15  523.52   19.64
  -3   1 -15  556.69   17.21
  -3   1 -16  100.97    5.87
   3  -1 -16   77.03    8.40
   1   3 -16   92.57    8.28
   1   3 -17  909.16   29.76
   3  -1 -17  889.84   29.81
   3  -1 -18 1939.13   57.57
   1   3 -18 1890.25   57.39
   1   3 -19  687.73   24.61
   3   2 -19  113.38   10.23
   3   2 -18   41.41    8.47
  -2   3 -18   52.31    6.79
   3   2 -17  113.24    9.91
   2  -3 -17  106.49    9.71
  -2   3 -17  115.05    8.06
   2  -3 -16  123.33    9.71
  -2   3 -16  125.94    8.01
   3   2 -16  152.42   10.30
  -3   2  16  128.33    9.02
  -2   3 -15  524.41   18.57
  -3   2  15  525.49   19.15
   2  -3 -15  535.59   19.67
   3   2 -15  568.99   20.73
   2  -3 -14  458.25   17.59
   3   2 -14  455.40   18.46
  -3   2  14  495.02   17.72
   3   2 -13  380.34   15.81
   2  -3 -13  360.07   14.69
  -3   2  13  375.04   14.86
   3   2 -12  366.56   14.94
  -3   2  12  347.24   13.95
   2  -3 -12  338.47   13.77
  -3   2  11  811.41   26.64
   3   2 -11  866.04   27.64
   2  -3 -11  828.53   26.45
   2  -3 -10  855.51   27.00
  -3   2  10  865.19   27.32
   3   2 -10  870.45   28.33
   3   2  -9 1283.63   38.12
  -3   2   9 1199.38   37.18
   2  -3  -9 1234.74   36.81
   3   2  -8  222.96   10.58
  -3   2   8  202.99    9.68
   2  -3  -8  209.83    9.38
  -3   2   7   20.25    5.00
   2  -3  -7   28.38    4.53
  -3   2   7   35.57    6.50
   3   2  -7   20.08    5.79
  -3   2   6  515.39   17.72
   2   3   6  540.61   15.06
  -3   2   6  522.88   18.27
   2  -3  -6  491.43   17.26
   2   3   5 1168.41   32.60
  -3   2   5 1186.65   35.05
  -3   2   5 1135.24   34.70
   2   3   4  750.60   21.22
  -2  -3   4  717.54   22.83
  -3   2   4  739.84   23.21
  -3   2   4  709.47   23.08
  -3  -2  -3   87.51    4.52
  -3   2   3   79.14    5.86
  -2  -3   3   84.30    5.78
   2   3   3   82.69    4.32
   3   2  -3   91.24    6.93
  -3   2   3   88.10    6.09
  -2  -3   2  197.44    7.79
   3   2  -2  227.44    9.49
   2   3   2  217.99    7.87
   3   2  -2  216.61    8.99
  -3  -2  -2  220.53    8.07
   2  -3  -2  191.41    8.59
   2  -3  -1   24.44    4.03
   2  -3  -1   21.07    3.96
   3   2  -1   24.69    5.40
   3   2  -1   19.82    4.14
  -3  -2  -1   23.19    4.10
   3   2   0   20.56    2.08
   2  -3   0   22.63    4.31
   3  -2   0   20.50    4.38
  -3  -2   0   24.01    4.69
   3   2   0   22.10    4.88
   3   2   0   16.92    4.10
   2  -3   0   22.31    3.48
   2   3   0   17.35    2.78
  -2   3   1   25.68    4.08
   2   3  -1   25.05    3.57
  -3  -2   1   21.80    5.00
   3   2   1   29.84    4.58
   3  -2  -1   21.92    4.69
   2   3  -1   22.58    4.50
  -3   2  -1   30.13    4.24
  -3   2  -2  216.59    8.62
  -3  -2   2  198.91    7.19
  -2   3   2  203.24    8.49
  -3  -2   2  217.41    8.95
   3  -2  -2  221.27    8.93
   2   3  -2  206.32    9.07
  -2   3   2  221.41    7.78
   3   2   2  230.62    8.32
  -2   3   2  225.34    8.49
  -2   3   3   96.29    5.45
   3   2   3   94.46    5.04
  -3   2  -3   82.41    5.48
   3  -2  -3   83.96    6.09
   2   3  -3   85.84    6.32
  -3  -2   3   95.75    6.54
  -2   3   3   75.23    5.72
  -3  -2   3   85.31    4.73
  -2   3   3   85.79    5.58
  -2   3   4  689.76   21.54
   3   2   4  711.40   20.41
  -2   3   4  653.02   22.00
  -2   3   4  704.08   21.60
   3  -2  -4  672.37   22.23
  -3   2  -4  731.92   21.45
  -3  -2   4  705.17   22.37
   3   2   5 1140.69   32.39
   3  -2  -5 1153.14   34.81
  -2   3   5 1165.67   34.04
  -2   3   5 1203.50   34.87
  -3  -2   5 1193.57   35.19
   3   2   6  512.71   14.38
   3  -2  -6  515.56   17.74
  -2   3   6  481.50   16.72
  -3  -2   6  543.16   18.41
   2   3  -7   19.59    5.05
  -2   3   7   12.69    4.14
  -3  -2   7   13.39    6.14
   3  -2  -7   21.09    5.77
  -2   3   8  224.07    9.49
   3  -2  -8  225.48   10.63
   2   3  -8  235.91   10.75
  -2   3   9 1191.31   35.95
   2   3  -9 1243.35   37.32
   3  -2  -9 1222.82   37.22
   2   3 -10  846.88   27.11
  -2   3  10  824.06   25.91
   3  -2 -10  854.43   27.35
   2   3 -11  832.66   26.90
   3  -2 -11  834.17   27.15
  -2   3  11  805.73   25.62
   3  -2 -12  378.68   15.19
   2   3 -12  360.27   15.13
  -2   3  12  379.49   13.86
   2   3 -13  338.60   14.73
  -2   3  13  358.21   13.49
   3  -2 -13  363.08   14.85
   2   3 -14  456.93   18.20
  -2   3  14  502.71   17.35
   3  -2 -14  491.79   18.44
  -2   3  15  530.10   18.52
   3  -2 -15  557.83   20.25
  -3   2 -15  532.25   17.83
   2   3 -15  550.73   20.30
   2   3 -16  151.83   10.36
   3  -2 -16  142.87    9.98
  -3   2 -16  154.66    7.86
   2   3 -17  114.54    9.19
   3  -2 -17   88.84    8.99
  -3   2 -17  106.00    7.04
   3  -2 -18   33.79    7.65
   2   3 -18   39.57    7.95
   2   3 -19  101.36    9.69
   3  -3   0 1363.50   39.08
   3  -3   0 1302.91   39.50
   3   3   0 1335.00   38.91
   3  -3  -1  279.12   10.08
   3   3  -1  255.51    9.77
   3   3  -1  294.08   10.94
   3   3   1  307.00   10.34
   3  -3   1  250.22    9.93
   3   3   1  265.22    7.62
   3  -3  -1  226.94    9.78
   3   3  -2  354.58   12.14
  -3   3   2  342.28   12.16
   3  -3  -2  339.29   12.07
   3   3  -2  385.49   12.94
  -3   3  -2  351.47   11.98
  -3   3   2  333.61   12.22
   3   3   2  363.01   11.86
  -3  -3   2  309.99    9.74
  -3  -3   3 1221.22   36.00
   3   3   3 1237.61   35.27
  -3  -3   3 1245.81   34.58
  -3   3   3 1128.38   36.07
  -3   3   3 1219.50   36.19
   3   3  -3 1325.31   37.02
  -3   3   3 1226.05   35.81
   3   3  -4 6376.94  178.23
   3   3   4 6186.47  176.31
  -3   3   4 6443.22  177.60
  -3  -3   4 6446.64  177.94
   3  -3  -4 6614.41  177.89
  -3   3   4 6668.89  178.11
  -3   3   4 6663.43  177.79
  -3   3   5 3157.64   86.69
   3  -3  -5 3111.19   86.82
  -3   3   5 3076.62   86.61
  -3  -3   5 3127.79   87.12
   3   3   5 3055.68   84.79
  -3   3   5 2982.85   86.99
   3   3   6    6.26    1.80
  -3   3   6    7.73    4.57
  -3   3   6    2.84    5.08
  -3  -3   6   12.74    5.94
   3  -3  -6    7.78    4.95
  -3   3   6    7.21    5.47
  -3   3   7 1622.01   47.11
  -3   3   7 1539.48   47.75
  -3  -3   7 1615.31   47.96
   3  -3  -7 1627.69   47.50
  -3   3   7 1631.10   47.48
  -3   3   8 2711.70   77.02
  -3   3   8 2668.88   77.95
   3   3  -8 2732.31   77.95
   3  -3  -8 2705.52   77.35
  -3   3   8 2735.74   77.65
   3  -3  -9  691.42   23.49
   3   3  -9  746.36   24.30
  -3   3   9  708.22   23.20
  -3   3  10   69.42    6.61
   3  -3 -10   69.09    7.45
   3   3 -10   71.23    7.36
   3  -3 -11  266.57   12.59
   3   3 -11  283.04   12.93
  -3   3  11  260.05   11.45
   3   3 -12  279.77   13.03
  -3   3  12  279.90   12.12
   3  -3 -12  276.08   12.89
  -3   3  13   18.12    5.88
   3   3 -13   16.58    6.96
   3  -3 -13    7.43    6.71
   3  -3 -14    4.74    6.66
  -3   3  14   15.76    5.98
   3   3 -14   14.23    7.10
   3   3 -15    5.04    6.88
   3  -3 -15    0.36    7.05
  -3   3  15    3.29    5.67
   3   3 -16   55.41    8.55
   3  -3 -16   61.52    8.91
  -3   3  16   61.58    7.26
  -3   3 -16   54.10    6.22
  -3   3 -17  124.68    8.26
  -3   3  17  125.89    8.70
   3   3 -17  109.50   10.03
   3  -3 -17  129.06   10.68
   3   3 -18   91.45    9.80
   3   3 -19  949.28   32.87
  -4   0   0    7.06    5.00
   4   0   0    5.03    3.62
   4   0   0   10.76    4.92
   0  -4   0    8.01    2.90
   4   0  -1  104.66    7.07
   4   0  -1  117.88    6.18
   4   0   1  122.20    6.03
  -4   0   1  123.74    7.25
  -4   0  -1  128.88    7.43
   0  -4   1  121.77    5.19
   4   0   1  104.39    6.54
   4   0  -2 7828.92  216.81
   4   0   2 7984.01  215.86
  -4   0   2 7772.77  216.01
  -4   0   2 7584.22  216.85
   4   0  -2 7664.77  215.97
  -4   0  -2 7592.19  216.34
   0   4   2 8351.26  215.16
   0   4   3  282.49   10.07
   4   0   3  297.87   10.46
  -4   0  -3  310.54   11.33
  -4   0   3  296.94   11.07
  -4   0  -4    6.41    4.38
   4   0   4    8.50    3.36
  -4   0   4   12.41    4.52
   0   4   4    5.87    3.86
   0   4   5  749.44   21.93
  -4   0  -5  738.64   22.60
  -4   0   5  726.19   23.50
   4   0  -6   59.05    6.88
   0   4   6   56.27    3.97
  -4   0   6   68.79    6.34
  -4   0  -6   58.47    4.81
  -4   0  -7  239.94    9.04
   4   0  -7  247.63   11.25
   0   4   7  234.80    8.51
   4   0  -8    2.92    6.02
   0   4   8    3.74    3.04
  -4   0   8   -3.10    5.79
  -4   0  -8    2.12    3.40
  -4   0  -9  596.17   18.22
   4   0  -9  603.36   21.15
  -4   0   9  585.26   20.86
   0   4   9  587.65   17.99
   4   0 -10 2427.23   72.56
  -4   0  10 2539.36   72.81
  -4   0 -10 2512.65   69.77
   0   4  10 2507.30   69.65
  -4   0 -11  576.39   17.66
   0   4  11  585.11   17.50
   4   0 -11  545.44   20.76
  -4   0  11  560.26   20.62
   0   4  12   19.08    3.42
  -4   0 -12   25.32    3.93
  -4   0  12   10.29    6.39
   4   0 -12   11.31    6.07
   0   4 -12   15.52    5.53
  -4   0  13  405.90   16.39
   0   4 -13  405.67   15.82
   4   0 -13  429.29   17.11
   0   4  13  414.87   12.76
  -4   0 -13  416.99   13.25
  -4   0 -13  404.05   12.38
  -4   0 -14 5236.56  143.93
   4   0 -14 5410.92  148.73
  -4   0 -14 5202.19  144.46
   0   4 -14 5649.99  148.03
   0   4 -15  253.14   12.32
   4   0 -15  255.40   13.18
   4   0 -16    3.49    7.03
   0   4 -16    8.87    6.35
   4   0 -17   46.90    7.96
   0   4 -17   15.58    6.03
   0   4 -18   88.32    8.31
   4   0 -18   73.65    9.06
   4   0 -19  161.66   11.05
   0   4 -19  157.18   10.49
   4   1 -19   31.19    8.36
  -1   4 -18  276.88   13.02
   4   1 -18  252.01   14.17
   4   1 -17  178.77   12.09
  -1   4 -17  176.17   10.44
  -1   4 -16   43.03    6.78
   4   1 -16   51.49    8.76
  -1   4 -15  189.96   10.38
   4   1 -15  220.81   12.52
  -4   1  15  207.85   11.28
  -4   1  14  276.39   12.82
   4   1 -14  260.31   13.56
  -1   4 -14  270.03   12.18
  -4   1  13   55.29    7.17
   4   1 -13   69.95    8.25
   4   1 -12  793.85   27.45
  -4   1  12  830.36   27.35
   4   1 -11   88.42    8.19
  -4   1  11  101.44    9.01
  -4   1  11   83.66    7.82
  -4   1  10 1338.28   41.16
  -4   1  10 1366.31   42.21
   4   1 -10 1431.34   42.14
   1   4  10 1337.75   37.33
   4   1  -9  644.74   22.45
  -4  -1  -9  646.53   18.30
   1   4   9  617.12   18.29
  -4   1   9  616.33   22.65
  -4   1   9  664.01   21.89
  -4   1   8  785.68   26.12
  -4   1   8  797.56   25.52
   1   4   8  757.02   22.31
   4   1  -8  834.96   26.19
  -4  -1  -8  785.34   22.63
  -4   1   7  754.83   25.02
  -4  -1  -7  770.59   22.67
  -4   1   7  786.13   25.54
   1   4   7  754.78   22.13
  -4   1   7  805.25   25.15
   4   1  -7  791.49   25.59
  -4   1   6  322.22   13.12
  -4   1   6  331.27   13.14
   1   4   6  317.67   10.43
  -4   1   6  358.21   13.71
  -4  -1  -6  341.81   11.21
  -4   1   5  286.11   11.47
  -4  -1  -5  279.56   10.25
  -4   1   5  275.50   12.06
  -4   1   4 1332.69   39.72
  -4   1   4 1307.82   39.27
  -4  -1  -4 1344.51   38.58
  -4   1   3  581.89   19.14
   4   1  -3  568.45   19.39
   1   4   3  601.16   17.71
  -4  -1  -3  620.06   18.99
  -1  -4   3  598.27   17.95
   4   1  -3  577.19   19.78
  -1  -4   2 1557.21   43.41
  -4  -1  -2 1543.60   45.39
   4   1  -2 1579.67   45.92
   4   1  -2 1547.00   45.50
  -4   1   2 1617.30   45.38
   1   4   2 1597.29   43.60
   4  -1   2 1521.91   44.91
  -4   1   1   44.44    5.14
   1   4   1   50.97    2.27
  -1  -4   1   41.23    2.64
   4   1  -1   53.98    5.51
   4  -1   1   43.88    5.14
   4   1  -1   53.56    4.04
   1  -4  -1   45.51    4.69
  -4  -1  -1   48.68    5.77
   4  -1   1   39.59    4.82
   4   1  -1   52.35    5.89
  -4  -1   0   80.11    6.48
   4   1   0   70.54    4.36
  -4   1   0   68.57    5.68
   4  -1   0   80.33    6.14
   4  -1   0   85.84    5.38
   1  -4   0   74.65    4.93
   4  -1   0   74.70    5.38
   4   1   0   76.01    6.30
   4   1   0   82.31    5.67
   4  -1  -1   39.86    5.57
   1  -4   1   41.19    2.29
   1  -4   1   39.79    4.14
   4  -1  -1   42.48    4.83
   4   1   1   48.73    5.23
   4   1   1   41.56    3.77
  -4  -1   1   38.78    5.57
   4  -1  -1   45.96    4.78
  -4   1  -1   39.96    4.93
  -4  -1   2 1714.34   47.60
   4  -1  -2 1582.05   46.87
   4   1   2 1634.35   46.34
   4  -1  -2 1657.24   46.72
  -1   4   2 1564.57   45.91
  -4  -1   2 1670.76   46.07
  -4   1  -2 1545.78   46.61
  -1   4   2 1624.06   44.80
  -4   1  -3  570.84   18.41
  -1   4   3  600.89   17.15
   4   1   3  553.60   17.71
  -4  -1   3  577.79   18.00
   4  -1  -3  580.17   18.91
  -1   4   3  544.78   17.94
  -4   1  -4 1322.02   37.32
  -4  -1   4 1264.71   37.26
  -1   4   4 1332.04   37.05
   4   1   4 1283.58   36.43
  -1   4   4 1201.16   37.31
  -4  -1   4 1262.97   38.45
  -4  -1   5  312.11   11.44
   4  -1  -5  268.96   12.14
   4   1   5  293.74    9.52
  -1   4   5  289.68   11.37
  -4   1  -5  289.77   10.70
  -4  -1   5  293.39   12.58
  -1   4   5  276.82   10.23
  -1   4   6  298.71   11.03
  -4   1  -6  320.29   11.29
   4  -1  -6  330.77   13.25
  -1   4   6  333.05   12.48
  -4  -1   6  294.91   13.40
   4  -1  -7  774.35   25.14
  -4   1  -7  752.17   22.99
  -4  -1   7  782.77   25.59
  -1   4   7  749.47   23.10
  -1   4   8  765.59   23.55
   4  -1  -8  797.22   25.64
  -4  -1   8  811.75   26.28
  -4   1  -8  749.30   23.28
  -4  -1   9  594.18   22.04
  -4  -1   9  617.30   21.12
   4  -1  -9  599.32   21.09
  -1   4   9  595.34   19.03
  -4   1  -9  595.46   18.70
  -4  -1  10 1420.13   42.59
  -1   4  10 1310.25   39.11
  -4   1 -10 1304.28   38.83
   1   4 -10 1341.14   40.65
   4  -1 -10 1392.86   41.34
  -4  -1  10 1389.95   41.38
  -4  -1  11   87.18    8.05
   4  -1 -11   74.35    7.81
  -1   4  11   95.60    5.89
   1   4 -11   89.58    7.14
  -4   1 -11   81.66    5.40
  -4   1 -12  731.83   23.29
  -1   4  12  781.25   23.73
   1   4 -12  794.92   25.60
   4  -1 -12  798.73   26.05
   4  -1 -13   51.68    7.61
   1   4 -13   67.12    7.14
  -4   1 -13   54.85    4.85
  -1   4  13   55.92    5.29
  -1   4  14  306.31   11.03
   1   4 -14  309.18   13.70
   4  -1 -14  287.03   13.66
  -4   1 -14  263.16   10.38
  -4   1 -15  176.30    7.25
  -1   4  15  179.22    7.82
  -4   1 -15  163.06    7.57
   1   4 -15  158.54   10.22
   4  -1 -15  170.81   10.63
   1   4 -16   66.63    7.93
   4  -1 -16   62.88    8.40
  -4   1 -16   66.31    4.69
  -4   1 -16   61.07    5.02
   1   4 -17  172.40   10.99
   4  -1 -17  164.87   11.20
   1   4 -18  277.22   13.72
   4  -1 -18  270.63   14.01
   1   4 -19   25.14    8.07
   4   2 -19   46.59    9.47
  -2   4 -18  125.90    9.14
   4   2 -18  117.02   10.64
   4   2 -17  129.47   10.68
  -4   2  17  121.06    9.25
  -2   4 -17  119.39    8.54
   4   2 -16  337.44   16.32
  -4   2  16  353.02   14.95
  -2   4 -16  340.58   14.19
   4   2 -15  628.16   23.84
  -4   2  15  631.22   22.43
  -4   2  14 1183.69   36.81
   4   2 -14 1125.35   37.69
  -4   2  13 1361.57   42.35
   4   2 -13 1410.96   43.66
   4   2 -12 1671.63   49.85
  -4   2  12 1586.17   48.64
  -4   2  12 1607.13   49.89
  -4   2  11 1368.51   42.37
  -4   2  11 1373.62   43.62
   4   2 -11 1460.80   43.62
  -4   2  10  944.91   30.84
   4   2 -10  976.80   30.92
  -4   2  10  889.39   29.67
  -4   2   9  598.80   21.71
   4   2  -9  654.53   22.41
  -4   2   9  600.11   21.07
  -4   2   9  627.64   22.09
  -4   2   8  187.68   10.21
  -4   2   8  180.68    9.31
   4   2  -8  189.98   10.31
  -4   2   8  169.74    9.63
   2   4   8  171.30    5.35
   2   4   8  168.52    5.27
  -4   2   7  247.44   11.58
   2   4   7  252.13    7.81
  -4   2   7  201.57   10.91
   2   4   7  246.90    7.67
  -4   2   7  249.44   11.28
  -4   2   6  333.82   14.20
  -4   2   6  391.43   14.68
  -4  -2  -6  387.14   11.70
  -4   2   6  395.74   14.68
  -4  -2  -5  429.68   13.42
  -4   2   5  445.18   15.79
  -4   2   5  407.54   15.68
  -2  -4   5  441.37   15.22
  -4   2   4  477.37   17.25
  -2  -4   4  497.07   16.40
  -4  -2  -4  490.94   15.56
   4   2  -4  533.67   17.86
   4   2  -3  841.75   25.59
  -2  -4   3  787.71   23.59
   4   2  -3  763.89   24.84
  -4  -2  -3  803.53   23.96
   4   2  -2 2038.26   59.31
  -4  -2  -2 2172.87   58.98
   2   4   2 2059.58   56.95
   2  -4  -2 2071.78   59.27
   4   2  -2 2137.32   59.96
  -4  -2  -1 2817.24   77.18
   4   2  -1 2714.77   77.46
   2  -4  -1 2671.31   76.99
   4   2  -1 2739.87   77.12
   2   4   1 2759.04   75.56
   4   2   0 2951.01   88.05
   2  -4   0 3196.50   87.75
   4  -2   0 3236.50   87.90
   4   2   0 3169.25   86.48
   2  -4   0 3132.75   86.56
  -4  -2   0 3221.76   88.32
   4  -2   0 2936.39   87.93
   2   4   0 3144.30   86.46
   4   2   0 3261.63   87.86
   4   2   1 2682.63   76.70
  -4   2  -1 2643.35   76.85
   4  -2  -1 2670.40   76.75
   2  -4   1 2741.14   75.30
  -4  -2   1 2813.13   77.30
   4   2   1 2739.04   75.25
   2  -4   1 2799.12   76.56
  -4  -2   2 2227.55   61.83
   4   2   2 2134.68   60.84
  -4   2  -2 2116.66   61.22
  -2   4   2 2198.60   61.05
   4  -2  -2 2097.51   61.28
  -4   2  -3  746.65   22.78
  -4  -2   3  765.66   21.97
  -2   4   3  740.71   21.84
   4  -2  -3  723.84   23.36
  -2   4   3  686.62   22.59
  -2   4   3  729.48   22.68
   4   2   3  742.49   22.41
  -2   4   4  501.88   16.95
  -4  -2   4  531.21   16.22
  -4  -2   4  512.37   17.78
  -2   4   4  468.47   16.30
  -4   2  -4  506.60   16.50
  -2   4   4  532.60   16.20
   4   2   4  491.74   15.73
   4  -2  -4  489.47   17.52
  -4  -2   5  403.82   15.83
  -2   4   5  430.38   14.33
  -2   4   5  438.39   14.37
  -4   2  -5  402.76   14.20
  -2   4   5  409.71   14.95
   4  -2  -5  429.37   15.67
  -4  -2   5  427.83   14.26
   4   2   5  414.27   13.02
  -2   4   6  407.58   13.77
  -4  -2   6  383.33   15.43
   4   2   6  380.56   11.81
  -2   4   6  397.37   14.68
   4  -2  -6  388.14   15.16
  -4   2  -6  406.86   13.64
  -4  -2   7  273.08   12.78
  -4   2  -7  262.25   10.27
  -2   4   7  287.04   11.99
   4  -2  -7  260.45   12.16
  -2   4   7  265.39   10.46
   4  -2  -8  194.45   10.47
  -4   2  -8  191.09    8.29
  -2   4   8  184.82   10.15
  -4  -2   8  191.97   11.02
  -2   4   8  188.34    8.73
   2   4  -8  191.97    9.49
  -4  -2   9  622.56   22.56
   2   4  -9  609.20   21.34
   4  -2  -9  647.78   22.16
  -4   2  -9  626.69   19.97
  -2   4   9  627.71   20.42
  -2   4  10  835.17   27.31
   4  -2 -10  914.97   29.18
   2   4 -10  888.40   28.81
  -4  -2  10  930.90   30.17
  -4   2 -10  900.93   27.10
  -2   4  11 1375.25   41.84
   2   4 -11 1419.26   43.51
  -4  -2  11 1495.90   44.87
   4  -2 -11 1442.16   43.78
   4  -2 -12 1581.81   48.57
   2   4 -12 1618.76   48.51
  -2   4  12 1596.94   46.77
  -2   4  13 1430.35   41.87
   4  -2 -13 1398.10   43.64
   2   4 -13 1391.64   43.60
   2   4 -14 1152.59   36.87
  -2   4  14 1170.14   35.21
   4  -2 -14 1154.45   37.15
  -2   4  15  671.83   21.56
   4  -2 -15  613.53   23.14
   2   4 -15  629.36   23.33
   2   4 -16  359.93   15.87
   4  -2 -16  349.16   15.75
  -2   4  16  348.17   13.52
  -4   2 -16  355.90   12.84
   2   4 -17  114.11    9.84
   4  -2 -17  106.62    9.74
   2   4 -18  124.34   10.43
   4  -2 -18  116.40   10.03
   2   4 -19   33.77    8.17
   4   3 -18   79.63   10.02
   4   3 -17  299.68   15.46
  -4   3  17  320.50   14.14
  -3   4 -17  312.53   13.47
   4   3 -16 1036.32   35.44
  -4   3  16 1076.80   34.22
  -4   3  15  397.95   16.04
   4   3 -15  381.96   17.13
  -4   3  14  108.43   10.54
   4   3 -14  101.46    9.74
  -4   3  14  120.48    8.94
   4   3 -13  301.18   14.65
  -4   3  13  301.97   13.24
  -4   3  13  289.97   14.83
  -4   3  12  380.07   15.60
  -4   3  12  410.82   17.71
   4   3 -12  417.80   17.09
  -4   3  11  174.40    9.83
   4   3 -11  204.41   11.71
  -4   3  11  188.03   11.28
  -4   3  10   54.43    8.31
  -4   3  10   57.75    6.88
   4   3  -9 1228.75   36.91
  -4   3   9 1135.05   36.26
  -4   3   9 1124.13   35.63
  -3  -4   9 1131.76   36.22
  -3  -4   8 1238.35   38.22
  -4   3   8 1254.01   37.97
  -4   3   8 1257.17   38.32
   4   3  -8 1193.02   38.62
   3   4   7 1055.96   29.63
  -3  -4   7 1026.84   32.94
  -4   3   7 1079.41   33.11
  -4   3   7 1046.07   32.87
   3   4   6   17.01    2.57
  -4   3   6   18.07    5.24
  -4   3   6   15.91    5.62
  -3  -4   6   20.82    6.16
   4   3  -5   93.52    7.98
  -3  -4   5  103.80    7.44
  -4   3   5   98.05    7.13
   3   4   5  100.13    4.76
  -4   3   5   92.02    7.04
  -4   3   4 2273.30   65.20
   4   3  -4 2445.91   66.34
  -3  -4   4 2251.51   64.82
   3   4   4 2233.34   63.90
   4   3  -3 1002.85   29.88
  -3  -4   3  921.20   26.19
   3   4   3  973.85   28.06
   4   3  -2  250.87   10.47
   3   4   2  233.10    9.23
   4   3  -2  211.08    9.46
   3  -4  -1  270.31   10.23
   4   3  -1  298.09   11.61
   3   4   1  296.46   11.12
   4   3  -1  287.42   10.72
   3   4   1  267.87    9.68
   3  -4   0  109.71    6.51
   4  -3   0   99.63    6.14
   3   4   0  111.27    6.95
   3   4   0   99.59    5.44
   3  -4   0  105.86    5.75
   4   3   0  109.25    6.22
   4   3   1  308.57   11.37
   4   3   1  289.67    8.83
   4  -3  -1  286.37   10.98
   3  -4   1  282.02   10.22
   3   4  -1  289.02   10.38
   3   4  -1  292.00   11.33
   4   3   2  223.93    9.17
   4  -3  -2  211.21    9.43
   3   4  -2  225.87   10.08
  -4  -3   3  869.96   25.48
   4   3   3  913.53   26.79
  -3   4   3  906.19   27.34
  -3   4   3  893.05   27.60
   3   4  -3  947.55   28.12
   4  -3  -3  848.10   27.92
  -3   4   4 2288.59   65.46
  -3   4   4 2205.12   65.59
  -3   4   4 2289.65   64.91
   3   4  -4 2356.85   66.20
  -4  -3   4 2278.44   65.82
  -4  -3   4 2242.41   64.00
   4  -3  -4 2387.59   66.24
   4   3   4 2356.87   64.50
  -4  -3   5   83.83    7.42
  -4  -3   5   95.19    5.57
  -3   4   5   77.95    6.79
   4  -3  -5   98.47    7.55
  -3   4   5   87.94    6.45
   4   3   5   84.13    4.90
   3   4  -5  100.90    7.51
  -3   4   5   84.77    6.39
  -3   4   6   22.46    5.76
  -3   4   6   24.90    5.16
  -4  -3   6   24.70    6.50
   4   3   6   25.06    2.88
  -3   4   6   34.43    5.55
   4  -3  -6   25.96    6.35
  -4  -3   7 1047.97   33.06
  -3   4   7 1070.55   31.89
  -3   4   7 1056.49   32.59
   4   3   7 1011.58   28.71
   4  -3  -7 1047.58   32.75
  -3   4   7 1048.91   31.76
  -3   4   8 1259.66   37.44
  -3   4   8 1245.68   37.73
  -3   4   8 1263.57   38.43
   3   4  -8 1108.69   37.95
   4  -3  -8 1275.50   38.39
  -4  -3   8 1249.11   38.68
   4  -3  -9 1151.20   36.04
  -3   4   9 1157.56   35.56
   3   4  -9 1111.24   35.72
  -3   4   9 1121.67   36.07
  -3   4   9 1133.57   34.91
  -4  -3   9 1159.12   36.44
  -3   4  10   43.91    7.76
   3   4 -10   40.48    7.13
   4  -3 -10   61.59    7.95
  -4  -3  10   63.01    8.10
  -3   4  10   47.89    6.43
   3   4 -11  203.58   11.15
  -3   4  11  178.52   11.19
  -4  -3  11  185.39   11.94
   4  -3 -11  178.38   10.89
  -3   4  11  175.68    9.47
   4  -3 -12  416.43   17.16
  -3   4  12  420.52   15.81
   3   4 -12  418.52   16.95
  -4  -3  12  425.49   18.52
   3   4 -13  302.17   14.15
  -4  -3  13  293.99   15.37
  -3   4  13  283.64   12.43
   4  -3 -13  273.12   13.72
   4  -3 -14  111.15    9.56
  -3   4  14  101.48    7.74
   3   4 -14   97.90    9.17
  -4  -3  14  103.28   10.64
   3   4 -15  433.77   18.03
  -3   4  15  427.54   16.42
   4  -3 -15  430.55   18.03
   4  -3 -16 1047.85   35.11
   3   4 -16 1033.16   35.19
  -3   4  16 1103.59   33.78
   3   4 -17  314.73   15.68
   4  -3 -17  334.39   15.81
   3   4 -18   79.19    9.72
   4   4   0 8556.87  249.27
   4   4   0 9374.75  248.57
   4  -4   0 9179.20  248.61
   4  -4   1   -0.18    3.89
   4   4   1    3.81    4.10
   4  -4  -1    5.57    4.26
   4   4  -1    1.79    4.28
   4   4  -1   12.13    5.36
   4   4   1    9.39    4.94
   4   4  -2  208.34   10.15
   4   4   2  218.21    9.24
   4  -4  -2  204.18    9.31
   4   4  -2  205.28    9.33
   4   4   3  336.48   12.36
   4   4  -3  344.76   13.98
  -4   4   4  814.48   26.59
  -4  -4   4  820.34   23.79
   4   4  -4  843.46   27.34
   4   4   4  859.42   25.14
  -4   4   4  809.31   26.47
   4   4   5   37.38    4.14
  -4  -4   5   29.34    6.39
   4   4  -5   38.58    6.43
  -4   4   5   38.21    5.78
  -4   4   5   29.99    5.45
  -4  -4   5   33.62    3.73
  -4   4   5   37.21    5.73
   4   4   6 1041.22   30.06
  -4   4   6 1024.81   32.15
   4   4  -6 1064.11   33.30
  -4  -4   6 1028.07   32.96
  -4   4   6 1021.73   32.30
  -4   4   6 1056.84   33.05
  -4  -4   7   23.51    7.27
   4   4   7   23.18    2.62
  -4   4   7   24.83    6.10
  -4   4   7   33.23    6.32
  -4   4   7   28.07    6.45
  -4   4   8   48.49    6.58
  -4   4   8   65.10    7.41
  -4   4   8   63.24    7.23
  -4  -4   8   49.52    7.52
  -4   4   9  104.85    8.55
  -4   4   9  115.34    8.36
   4   4  -9   96.54    8.91
  -4   4   9  105.60    8.80
  -4  -4   9  102.06    9.81
  -4   4  10 1010.91   32.81
  -4   4  10  979.51   32.19
   4   4 -10 1030.57   33.53
  -4   4  10 1055.82   33.44
   4  -4 -10 1032.13   32.97
  -4  -4  10  986.52   33.12
   4  -4 -11   -3.99    7.16
  -4   4  11   11.14    6.18
  -4   4  11    4.83    6.93
   4   4 -11    7.08    6.59
  -4   4  11   -0.71    7.00
  -4  -4  11    1.55    7.66
  -4   4  12 4909.52  135.26
  -4   4  12 4801.69  136.08
   4   4 -12 4643.43  136.30
  -4  -4  12 4806.66  136.62
  -4   4  12 4920.16  136.89
   4  -4 -12 4761.31  136.02
   4   4 -13   32.95    7.77
   4  -4 -13   40.40    8.49
  -4   4  13   29.86    8.08
  -4   4  13   33.63    6.98
  -4   4  13   30.87    8.45
  -4  -4  13   45.64    9.38
  -4   4  14  234.81   13.71
   4   4 -14  226.06   12.65
  -4   4  14  215.45   11.42
  -4   4  14  219.18   13.25
  -4  -4  14  206.44   13.44
   4  -4 -14  204.79   12.43
  -4   4  15   85.14   10.95
   4   4 -15  112.59   10.33
  -4   4  15  117.71    8.70
  -4   4  15  120.46   10.94
  -4  -4  15  126.73   11.96
   4   4 -16 1225.72   40.65
  -4  -4  16 1303.04   41.67
  -4   4  16 1230.32   38.72
  -4   4  16 1184.34   40.92
   5   0   0   -0.85    3.93
  -5   0   0    3.02    4.99
   5   0   0    4.66    4.98
   0  -5   0    0.26    3.36
   5   0   1  421.51   14.13
   0  -5   1  414.69   13.42
   5   0  -1  430.04   14.50
   5   0  -1  416.13   15.41
   5   0   1  425.71   14.98
  -5   0  -1  435.85   15.41
   5   0  -2   15.48    4.34
   5   0  -2   19.39    5.49
  -5   0  -2   17.87    4.35
   0  -5   2   12.33    3.36
   5   0   2   17.51    4.59
  -5   0  -3  425.61   14.42
   5   0  -3  420.93   15.46
  -5   0   3  413.22   14.50
   0   5   3  377.08   12.77
   5   0   3  386.63   13.71
  -5   0  -4   16.33    4.84
   0   5   4   19.54    3.80
  -5   0   4   25.43    4.99
   5   0   4   17.10    3.99
  -5   0   5   42.31    5.56
  -5   0  -5   36.60    5.30
   0   5   5   39.76    4.86
   0   5   6  659.39   20.47
   0   5   6  593.43   19.20
  -5   0  -6  614.95   20.28
  -5   0   6  634.62   20.87
  -5   0  -7   25.79    5.04
  -5   0   7   29.69    6.21
   5   0  -7   23.50    6.55
   0   5   7   26.85    3.93
  -5   0  -8   12.04    4.80
  -5   0   8   15.36    5.99
   0   5   8   14.85    3.74
   5   0  -8   10.41    5.99
  -5   0   8   14.45    6.66
  -5   0   9  798.46   26.20
   0   5   9  782.66   23.59
  -5   0   9  766.31   26.58
   5   0  -9  782.62   26.94
  -5   0  -9  793.49   24.51
  -5   0  10 1909.85   55.95
   5   0 -10 1855.98   56.03
  -5   0 -10 1824.94   53.46
  -5   0  10 1875.90   55.61
   0   5  10 1868.53   52.71
   5   0 -11    9.74    7.03
  -5   0 -11   22.88    5.11
   0   5  11   13.24    3.75
  -5   0  11    8.83    6.94
   5   0 -12   -0.77    7.15
  -5   0 -12    8.93    4.87
   0   5  12    5.17    3.45
  -5   0  12   -2.95    6.70
   5   0 -13   44.89    8.31
  -5   0  13   49.85    7.91
   0   5 -13   47.79    7.03
  -5   0 -13   42.68    5.15
   0   5  13   34.58    3.81
  -5   0 -14 1044.13   30.00
  -5   0 -14  997.40   29.40
   0   5  14 1118.47   29.99
  -5   0  14 1109.77   34.84
   5   0 -14 1131.24   35.26
   0   5 -14 1176.53   34.57
   0   5 -15  653.57   23.28
   5   0 -15  622.41   23.68
   5   0 -16   22.20    8.27
   0   5 -16   19.02    7.26
   5   0 -17    9.13    7.72
   0   5 -17    9.12    7.14
   5   0 -18   42.67    8.31
   0   5 -18   54.94    8.28
   5   0 -19   13.14    8.29
   0   5 -19    2.55    7.06
   5   1 -18 1008.42   35.43
  -1   5 -18 1074.20   34.71
  -1   5 -17  203.99   11.66
   5   1 -17  206.51   13.23
   5   1 -16   50.33    9.19
  -5   1  16   53.99    9.46
  -1   5 -16   52.92    7.62
  -5   1  16   47.49    7.78
  -5   1  15  124.74    9.69
   5   1 -15   98.70   10.14
  -1   5 -15  132.86    9.22
  -5   1  15  115.78   10.76
   5   1 -14  106.13   10.22
  -5   1  14   82.73   10.07
  -5   1  14   81.82    8.90
  -5   1  13  124.33   11.20
   5   1 -13  142.85   10.86
  -5   1  13  136.11   10.11
   5   1 -12   61.83    8.46
  -5   1  12   34.18    8.52
  -5   1  12   44.47    7.38
   1   5  11  269.95    7.79
  -5   1  11  228.14   13.23
  -5   1  11  264.42   12.18
  -5   1  11  236.81   12.62
  -5  -1 -11  219.89    7.14
   5   1 -11  245.95   13.34
   5   1 -10  796.03   27.61
   1   5  10  779.13   22.88
  -5  -1 -10  813.57   22.94
  -5   1  10  777.96   26.55
  -5   1  10  778.99   27.39
  -5   1  10  766.18   26.82
   1   5   9  936.97   27.15
  -5  -1  -9  956.14   27.58
   5   1  -9  947.12   31.18
  -5   1   9  932.34   30.63
  -5   1   9  958.19   31.42
  -5   1   9  912.94   30.50
   1   5   8  103.24    5.08
  -5   1   8   97.57    8.13
  -5  -1  -8  101.98    6.04
   5   1  -8  109.22    8.66
  -5   1   8  103.31    8.97
  -5   1   8   98.85    8.08
  -5   1   7 1750.60   52.36
   1   5   7 1758.73   49.54
  -5   1   7 1772.99   52.14
  -5   1   7 1702.90   52.59
  -5  -1  -7 1791.73   50.41
  -5  -1  -6 3981.36  113.11
  -5   1   6 4156.73  114.59
  -5   1   6 4130.29  115.04
  -5  -1  -5 3189.29   91.87
  -5   1   5 3306.21   93.01
  -5   1   5 3226.16   93.35
   1   5   5 3367.17   91.36
  -1  -5   4  120.54    6.13
  -5   1   4  110.71    7.37
  -5  -1  -4  113.87    7.14
   5   1  -4  120.99    8.55
   1   5   4  120.61    5.56
   1   5   3 2006.26   55.81
  -5  -1  -3 2003.61   57.71
   5   1  -3 1994.98   58.50
  -1  -5   3 1985.13   55.43
  -5   1   3 2071.91   58.11
  -5  -1  -2  127.02    7.21
   5  -1   2  134.24    7.01
   5   1  -2  129.21    8.03
  -1  -5   2  128.78    5.08
  -5  -1  -1  402.25   14.81
  -1  -5   1  403.95   12.29
   5   1  -1  398.02   13.49
   5  -1   1  397.61   13.91
   5  -1   1  397.82   14.33
   1  -5  -1  386.11   13.67
   5   1  -1  408.25   15.08
   5  -1   0   78.22    6.12
  -5  -1   0   95.51    7.05
   1  -5   0   89.47    5.28
   5   1   0   94.89    6.94
   5   1   0   92.10    5.31
   5  -1   0   83.12    6.26
  -5  -1   1  425.61   15.45
   5   1   1  374.66   13.20
   5  -1  -1  411.73   14.37
  -5   1  -1  422.63   14.90
   1  -5   1  393.09   13.55
   5   1   1  437.70   14.79
   5  -1  -1  407.41   14.90
   1  -5   2  136.84    6.50
   5   1   2  138.89    7.15
   5  -1  -2  125.13    7.51
  -5   1  -2  121.20    7.41
   5  -1  -2  134.54    8.57
  -1   5   3 2001.93   56.82
  -1   5   3 2011.87   55.36
  -5  -1   3 2001.40   57.30
   5   1   3 2011.58   57.03
  -5   1  -3 1981.70   57.73
  -1   5   4  127.31    6.81
  -1   5   4  122.90    6.92
  -5  -1   4  122.08    6.94
   5   1   4  118.68    6.14
  -5   1  -4  122.14    7.06
  -1   5   4  132.60    5.68
  -5  -1   5 3124.70   92.10
  -5  -1   5 3235.67   90.76
  -1   5   5 3257.28   90.62
  -1   5   5 3254.46   90.10
   5   1   5 3220.17   89.49
  -5   1  -5 3224.54   90.62
  -5  -1   6 4140.05  114.77
  -5  -1   6 3956.33  113.28
  -1   5   6 4080.40  113.48
   5  -1  -6 4000.06  114.57
  -5   1  -6 4019.92  112.93
  -1   5   6 4119.14  112.45
   5  -1  -7 1833.25   54.53
  -5  -1   7 1860.59   53.58
  -5   1  -7 1816.73   52.67
  -5  -1   7 1796.38   54.80
  -1   5   7 1839.11   53.64
  -1   5   7 1831.61   52.32
   5  -1  -8  104.83    8.94
  -1   5   8  107.38    8.21
  -5   1  -8  110.10    6.36
  -1   5   8  112.98    6.43
  -5  -1   8  128.82    8.15
  -5  -1   8  115.84    9.62
  -5   1  -9  929.44   28.27
  -5  -1   9  933.71   30.71
   5  -1  -9  949.26   30.73
  -1   5   9  930.77   28.19
  -5  -1   9  905.56   31.16
  -5  -1  10  779.35   26.88
  -5   1 -10  796.52   24.44
   5  -1 -10  769.67   26.91
  -5  -1  10  795.56   27.77
  -1   5  10  790.79   24.38
  -5  -1  11  258.29   14.20
  -5  -1  11  253.83   12.61
  -5   1 -11  254.08   10.07
  -1   5  11  250.15   10.17
   1   5 -11  250.13   12.41
   5  -1 -11  233.99   12.88
   5  -1 -12   47.62    7.47
   1   5 -12   49.76    7.39
  -1   5  12   48.22    5.11
  -5  -1  12   46.34    8.90
  -5   1 -12   42.00    4.99
  -5  -1  12   56.29    7.85
  -1   5  13  121.72    6.97
  -5   1 -13  123.64    7.14
   5  -1 -13  127.50    9.83
   1   5 -13  136.33    9.41
  -5  -1  13  124.96   11.43
  -1   5  14   98.29    6.19
  -5  -1  14   95.88   10.46
   1   5 -14   89.84    8.82
   5  -1 -14   84.58    9.07
  -5   1 -14   92.82    6.59
  -5   1 -15  126.73    7.54
  -5  -1  15  122.56   11.43
   1   5 -15  141.50   10.15
   5  -1 -15  105.34    9.70
  -5  -1  16   55.13    9.83
   1   5 -16   51.15    8.04
   5  -1 -16   53.53    8.82
   1   5 -17  192.98   11.67
   5  -1 -17  175.72   12.13
   1   5 -18 1022.18   34.31
   5  -1 -18 1026.21   34.47
  -2   5 -17 1089.95   35.02
  -5   2  17 1067.38   35.46
   5   2 -17 1101.56   36.95
   5   2 -16  139.11   11.45
  -5   2  16  133.61   11.43
  -5   2  16  114.92    9.54
  -5   2  15   99.34   10.87
   5   2 -15  101.47   10.66
  -5   2  15  115.12    9.43
  -5   2  15  111.59   11.04
  -5   2  14  315.34   15.89
  -5   2  14  322.27   16.13
  -5   2  14  311.55   14.55
   5   2 -14  305.78   15.62
   5   2 -13  140.99   11.19
  -5   2  13  116.05    9.26
  -5   2  13  133.39   11.21
  -5   2  13  131.04   10.33
   5   2 -12  554.54   21.94
  -5   2  12  548.83   21.48
  -5   2  12  543.97   20.30
  -5   2  12  548.17   21.37
   5   2 -11  461.49   18.56
  -5   2  11  442.06   17.96
  -5   2  11  437.99   17.50
  -5   2  11  426.20   18.36
   5   2 -10  187.61   12.05
  -5   2  10  198.63   11.04
  -5   2  10  194.16   11.22
  -5   2  10  186.76   11.52
   2   5   9  420.19   12.49
  -5   2   9  425.04   16.96
  -5   2   9  438.14   17.47
   5   2  -9  456.39   18.16
   2   5   9  417.82   12.43
  -5   2   9  437.89   16.77
  -5   2   8  178.39   10.39
  -5   2   8  194.88   10.56
   2   5   8  189.63    6.57
  -5   2   8  170.73   10.48
  -5   2   7  476.85   17.77
  -5   2   7  491.23   18.12
  -2  -5   7  496.58   17.34
  -5   2   7  486.50   17.79
  -5  -2  -7  456.18   14.68
  -2  -5   6  243.86   11.12
  -5   2   6  259.19   12.04
  -5   2   6  237.64   11.65
  -5  -2  -6  257.27    9.30
  -5   2   6  252.87   12.22
   5   2  -5  454.81   17.69
  -5  -2  -5  469.58   15.39
  -5   2   5  448.52   17.00
  -2  -5   5  461.11   15.96
  -5   2   5  480.37   17.49
  -5   2   4  543.47   19.27
   5   2  -4  547.24   19.97
  -2  -5   4  539.73   17.41
   2   5   4  552.38   16.65
  -5  -2  -4  587.16   18.21
   5   2  -3 2649.86   76.83
  -5  -2  -3 2649.45   76.14
   5   2  -3 2728.45   77.53
   2   5   3 2717.19   74.09
  -2  -5   2 1596.11   44.22
  -5  -2  -2 1707.44   47.12
   5   2  -2 1604.56   47.30
   5   2  -2 1621.65   47.97
   5   2  -1 1308.68   38.47
   2  -5  -1 1269.31   37.56
  -5  -2  -1 1347.03   38.30
   2   5   1 1254.89   35.62
   5   2  -1 1226.01   37.87
   5   2   0  282.46   11.70
   5   2   0  311.07   10.17
   2  -5   0  269.06   10.98
   5   2   0  308.21   12.08
  -5  -2   0  310.43   12.36
   5  -2   0  281.24   11.77
   2  -5   1 1278.82   36.06
   2  -5   1 1298.25   37.77
   5   2   1 1292.49   36.61
   5  -2  -1 1254.04   38.54
   5   2   1 1275.20   38.20
   5   2   2 1705.84   47.21
   5   2   2 1591.10   48.38
   2  -5   2 1686.49   48.35
  -2   5   3 2770.58   76.46
   5   2   3 2598.34   76.06
  -2   5   3 2754.38   76.46
  -5  -2   4  556.11   17.75
  -2   5   4  567.26   17.19
   5   2   4  560.38   17.70
  -2   5   4  557.63   18.42
  -2   5   4  524.79   18.27
  -5  -2   5  457.17   17.48
  -2   5   5  441.55   16.04
  -5  -2   5  453.09   15.48
  -2   5   5  460.19   14.90
   5  -2  -5  436.62   17.19
   5   2   5  437.04   14.46
  -2   5   5  459.50   15.36
  -2   5   6  256.61   10.12
  -5  -2   6  253.07   12.65
  -2   5   6  257.92   11.36
  -5  -2   6  260.00   10.53
   5   2   6  239.73    8.67
   5  -2  -6  251.47   12.23
  -2   5   6  225.31   10.14
  -5  -2   7  495.65   18.76
  -2   5   7  468.22   17.66
  -2   5   7  482.63   16.73
  -5  -2   7  509.19   17.15
   5  -2  -7  489.76   18.73
  -2   5   7  469.96   16.54
  -5  -2   8  178.12   10.93
  -2   5   8  192.77   10.43
  -5  -2   8  204.36    9.80
   5  -2  -8  184.53   11.19
   2   5  -8  173.73    9.66
  -2   5   8  182.42    8.93
  -5  -2   9  436.97   17.89
  -2   5   9  419.29   16.71
  -5  -2   9  425.12   16.99
  -2   5   9  435.81   15.39
   2   5  -9  416.38   16.44
   5  -2  -9  414.36   17.33
  -2   5  10  210.09    9.98
   5  -2 -10  223.86   12.14
   2   5 -10  220.30   11.31
  -2   5  10  215.08   11.62
  -5  -2  10  201.38   12.41
  -5  -2  11  412.00   18.52
  -2   5  11  448.30   15.80
   2   5 -11  439.50   17.43
   5  -2 -11  454.29   18.16
  -2   5  11  415.57   18.01
  -2   5  12  523.69   18.23
   5  -2 -12  529.18   20.66
   2   5 -12  546.40   20.35
  -5  -2  12  532.72   21.61
  -2   5  13  141.92    8.38
   5  -2 -13  150.77   10.70
   2   5 -13  160.30   10.32
  -5  -2  13  140.20   11.92
  -5  -2  14  329.44   16.66
  -2   5  14  317.53   12.65
   2   5 -14  334.94   15.16
   5  -2 -14  292.70   14.92
  -5  -2  15  116.79   11.96
  -2   5  15  106.62    7.50
   2   5 -15  120.00    9.63
   5  -2 -15  114.14   10.17
  -5  -2  16  137.84   12.40
   2   5 -16  130.66   10.67
   5  -2 -16  116.78   10.14
   2   5 -17 1070.38   35.91
   5  -2 -17 1085.04   35.76
   5  -2 -18  348.35   16.61
  -5   3  17  892.73   30.27
   5   3 -16 1380.19   44.76
  -5   3  16 1329.25   44.54
  -5   3  16 1407.02   43.52
   5   3 -15  339.95   16.32
  -5   3  15  309.50   15.95
  -5   3  15  276.56   15.97
  -5   3  15  309.49   14.35
   5   3 -14   14.11    8.11
  -5   3  14   14.11    8.42
  -5   3  14    8.14    6.72
   5   3 -13   34.51    8.31
  -5   3  13   44.13    8.39
  -5   3  13   27.07    6.93
   5   3 -12  122.49   10.29
  -5   3  12  114.03   10.23
  -5   3  12  116.92    8.95
  -3  -5  12  105.59    9.76
  -5   3  11   59.44    7.62
  -3  -5  11   35.56    8.19
   5   3 -11   37.83    7.78
  -5   3  11   41.93    8.35
   5   3 -10   12.77    7.42
  -5   3  10   12.84    6.66
  -5   3  10   15.32    6.88
  -3  -5  10   16.08    7.54
  -5   3   9  769.64   26.95
   5   3  -9  826.19   28.17
  -3  -5   9  833.92   27.37
  -5   3   9  804.37   27.27
  -3  -5   8 3597.77  103.99
  -5   3   8 3692.50  104.37
   3   5   8 3677.45  100.51
  -5   3   8 3655.98  104.32
  -5   3   7 2095.19   61.39
  -3  -5   7 2054.82   61.03
  -5   3   7 2056.30   61.27
   3   5   7 2106.09   58.23
  -5   3   6   23.45    6.06
  -3  -5   6   26.12    6.58
   5   3  -6   28.63    6.96
  -5   3   6   25.20    6.39
   3   5   6   26.59    3.25
  -3  -5   5 1059.14   32.87
   3   5   5 1059.67   31.76
  -5   3   5 1102.66   34.25
   5   3  -4  488.97   18.16
   3   5   4  456.91   15.41
   3   5   3  133.11    4.20
   5   3  -3  157.37    9.28
   5   3  -3  142.70    8.40
   3   5   3  147.22    7.11
   5   3  -2   14.01    5.89
   3   5   2   14.95    4.22
   5   3  -2   14.04    5.41
  -5  -3  -1  418.74   14.47
   5   3  -1  441.73   15.74
   3   5   1  383.94   12.88
   3   5   1  397.04   14.34
   5   3  -1  413.32   14.76
   3  -5   0  949.18   27.97
   5   3   0  985.82   29.68
   5   3   0  948.42   29.04
   3   5   0  913.47   27.63
   3   5   0  959.59   29.12
   5   3   1  438.85   15.09
   5   3   1  423.20   14.69
   5   3   1  401.27   12.59
   3  -5   1  406.66   13.43
   3   5  -1  406.47   15.01
   5   3   2   25.86    5.36
   5   3   2   21.75    2.73
  -3   5   2   21.79    5.14
   3   5  -2   23.50    5.37
  -3   5   3  134.76    7.74
   3   5  -3  139.63    8.28
   5   3   3  139.12    7.69
  -3   5   4  451.21   16.41
  -5  -3   4  456.96   14.62
   3   5  -4  443.72   16.56
  -3   5   4  447.54   15.97
   5  -3  -4  448.35   17.19
   5   3   4  469.92   15.56
   5  -3  -5 1077.40   33.89
  -3   5   5 1085.61   31.87
  -5  -3   5 1088.50   31.55
  -3   5   5 1068.90   32.73
   3   5  -5 1053.65   33.14
  -3   5   5 1000.59   32.67
   5   3   5 1069.41   31.37
   5   3   6   36.47    3.71
   5  -3  -6   26.60    6.89
  -3   5   6   35.37    5.61
  -5  -3   6   33.19    7.66
  -3   5   6   25.96    6.17
   3   5  -6   26.18    6.10
  -5  -3   6   31.77    5.01
  -3   5   6   22.84    5.31
  -5  -3   7 2112.44   62.17
  -3   5   7 2095.11   61.50
  -5  -3   7 2196.81   60.14
   5  -3  -7 2159.51   62.25
  -3   5   7 2148.66   60.42
  -3   5   7 2077.09   60.62
   5   3   7 2022.96   58.09
  -3   5   8 3665.53  105.31
  -5  -3   8 3773.79  103.94
  -5  -3   8 3659.72  105.74
   5  -3  -8 3656.08  105.74
  -3   5   8 3664.27  104.31
  -3   5   8 3744.23  104.22
   3   5  -9  788.21   27.85
  -3   5   9  819.95   26.92
  -5  -3   9  829.14   28.27
  -3   5   9  828.62   28.08
   5  -3  -9  860.59   28.46
  -3   5   9  840.06   26.82
  -3   5  10   18.28    5.81
  -3   5  10   13.44    6.75
  -5  -3  10   13.84    7.95
   5  -3 -10    0.75    7.13
   3   5 -10   13.46    6.69
  -3   5  10   11.97    6.96
  -3   5  11   48.21    7.81
  -3   5  11   43.62    6.53
   3   5 -11   49.32    7.55
   5  -3 -11   46.72    7.89
  -5  -3  11   46.29    8.63
  -3   5  11   41.78    7.84
  -3   5  12  126.03    8.55
  -3   5  12  123.12    9.76
   3   5 -12  131.09    9.83
  -5  -3  12  104.15   10.28
  -3   5  12  120.10   10.01
   5  -3 -12  123.53   10.00
  -5  -3  13   30.05    9.44
  -3   5  13   27.09    6.11
   3   5 -13   27.98    7.32
   5  -3 -13   22.49    7.76
  -3   5  13   28.78    8.32
   5  -3 -14   25.14    8.00
   3   5 -14    8.59    7.47
  -3   5  14   12.46    8.40
  -5  -3  14   15.05    8.55
  -3   5  14   13.08    6.04
  -5   3 -14   13.96    5.47
   3   5 -15  294.38   14.87
  -3   5  15  288.50   12.75
  -5   3 -15  286.54   12.22
  -3   5  15  287.91   15.87
   5  -3 -15  289.74   14.74
  -5  -3  15  293.70   16.42
  -5  -3  16 1391.67   45.78
   5  -3 -16 1395.80   44.23
   3   5 -16 1365.66   44.40
   5  -3 -17  958.56   33.01
  -4  -5  16  483.39   20.94
  -5   4  16  463.60   19.08
  -4  -5  15   32.75    9.32
  -5   4  15   34.07    9.56
   5   4 -15   47.84    8.81
  -5   4  15   38.80    7.73
  -5   4  14   17.07    8.18
   5   4 -14   23.32    8.64
  -5   4  14   33.30    7.50
  -4  -5  14   24.39    8.26
  -5   4  13  381.69   17.30
  -4  -5  13  391.08   17.76
   5   4 -13  415.70   18.35
  -5   4  13  381.23   16.53
   5   4 -12  226.24   13.53
  -5   4  12  209.95   11.86
  -4  -5  12  205.07   12.85
  -5   4  12  224.04   12.96
  -5   4  11  688.21   25.21
  -5   4  11  724.30   25.89
   5   4 -11  782.02   26.88
  -4  -5  11  732.96   26.19
  -5   4  10   28.34    7.19
  -5   4  10   29.42    7.54
   5   4 -10   33.29    8.01
  -4  -5  10   16.22    7.94
  -5   4   9   48.09    7.58
  -5   4   9   37.13    6.92
  -4  -5   9   35.86    8.16
  -5   4   8  431.35   17.16
  -5   4   8  455.04   17.48
  -4  -5   8  439.56   17.73
   4   5   8  436.39   13.11
  -4  -5   7  125.60    9.67
   4   5   7  131.94    5.81
   5   4  -7  145.51   10.32
  -5   4   7  120.74    8.92
  -5   4   7  136.30    9.12
  -5   4   6   75.70    7.46
   4   5   6   86.24    5.12
  -4  -5   6   78.38    8.19
   5   4  -6  105.09    9.12
   4   5   5  731.88   22.64
  -4  -5   5  737.79   21.13
  -5   4   5  723.79   24.73
   5   4  -4 1154.83   35.13
   4   5   4 1064.37   32.40
  -5   4   4 1074.29   34.06
   5   4  -3  583.51   20.19
   4   5   3  524.77   18.07
   5   4  -2   64.94    7.24
   4   5   2   67.71    6.26
   4   5   2   62.05    5.07
   5   4  -2   70.56    6.72
   5   4  -1  861.86   27.94
   5   4  -1  975.24   29.13
   4   5   1  889.10   27.02
   4   5   1  929.34   28.31
   4  -5  -1  881.24   27.65
   4   5   0   22.86    4.42
   5   4   0   17.67    5.20
   4   5   0   24.87    5.48
   5   4   0    9.33    5.20
   4  -5   0   17.19    4.41
   5   4   1  982.21   29.22
   5   4   1  903.92   28.41
   4  -5   1  888.50   27.77
   4   5  -1  966.71   29.39
   4   5  -1  907.58   27.92
   4  -5   2   61.03    5.01
   5   4   2   63.31    6.26
   5   4   2   57.51    2.95
  -4   5   2   53.57    6.24
   4   5  -2   79.80    7.26
   5   4   3  483.41   14.56
   4   5  -3  507.49   18.43
  -4   5   3  499.96   17.75
   5   4   3  525.68   17.16
   4   5  -4 1142.32   35.17
   5   4   4 1100.00   33.44
  -4   5   4 1109.65   34.46
  -4   5   5  728.23   24.55
  -5  -4   5  696.50   21.52
   4   5  -5  738.01   24.71
  -4   5   5  741.71   24.15
   5   4   5  738.73   22.60
  -4   5   6   74.47    7.28
  -5  -4   6   87.38    5.65
  -4   5   6   70.85    7.51
   4   5  -6   84.56    8.04
  -5   4  -6   82.43    7.18
  -4   5   6   85.69    7.07
   5   4   6   93.34    5.52
  -4   5   7  127.42    9.40
  -4   5   7  139.85    8.55
  -5  -4   7  132.18    7.19
  -5   4  -7  152.27    8.50
  -4   5   7  121.56    8.84
   5   4   7  139.71    5.79
   4   5  -7  128.16    9.27
  -5  -4   7  128.16   10.29
  -4   5   8  420.75   17.42
  -4   5   8  449.39   16.75
  -5  -4   8  463.84   15.81
   5  -4  -8  449.45   18.21
  -5   4  -8  459.79   16.75
   5   4   8  445.05   13.00
  -4   5   8  439.69   17.22
  -5  -4   8  424.86   18.00
  -4   5   9   55.65    7.35
  -5   4  -9   53.15    6.75
  -5  -4   9   41.07    8.50
  -4   5   9   53.90    7.70
   5  -4  -9   44.86    8.16
  -4   5   9   42.14    6.84
  -4   5  10   43.32    7.45
  -4   5  10   29.37    6.92
  -5   4 -10   33.80    6.26
   4   5 -10   32.80    7.67
  -5  -4  10   38.08    8.23
   5  -4 -10   26.26    8.10
  -4   5  10   26.01    7.29
  -5  -4  11  740.16   26.93
  -4   5  11  760.12   25.83
  -4   5  11  755.14   26.01
  -5   4 -11  761.66   25.20
  -4   5  11  757.55   26.90
   4   5 -11  745.18   26.74
   5  -4 -11  756.73   26.75
  -4   5  12  188.68   11.50
  -4   5  12  192.05   10.79
   4   5 -12  191.94   11.80
  -4   5  12  193.24   12.37
  -5   4 -12  193.87   10.46
  -5  -4  12  204.79   12.77
   5  -4 -12  214.88   12.62
  -4   5  13  416.16   18.00
  -4   5  13  418.70   17.02
   4   5 -13  413.88   18.24
  -4   5  13  433.54   18.77
   5  -4 -13  448.42   18.45
  -5   4 -13  401.91   16.27
  -5  -4  13  437.08   19.16
  -5  -4  14   15.76    9.24
   4   5 -14   24.96    7.82
  -4   5  14   17.51    6.63
   5  -4 -14   12.42    7.76
  -5   4 -14   20.66    5.93
  -4   5  15   50.39    7.36
  -4   5  15   49.31    9.01
  -5  -4  15   42.16    9.47
  -5   4 -15   33.72    6.14
   4   5 -15   47.23    9.16
  -4   5  15   35.56    9.49
   5  -4 -15   38.01    9.20
  -4   5  16  446.89   20.05
   5  -4 -16  469.05   20.01
   5   5   0 1119.79   34.15
   5  -5   0 1117.35   34.46
   5   5   0 1055.77   33.01
   5   5   1  118.88    8.00
   5   5  -1  118.05    7.58
   5   5  -1  114.11    8.25
   5  -5  -1  122.19    8.59
   5   5   1  111.57    7.06
   5  -5   1   98.18    7.89
  -5   5  -2   87.55    7.22
   5   5  -2   86.67    8.06
   5   5   2   81.08    7.06
   5  -5   2   92.23    7.57
  -5   5   2   86.46    7.27
   5  -5  -2   71.67    7.46
   5   5   2   82.19    6.57
   5  -5   3  291.05   12.71
   5   5   3  275.44   11.74
   5   5  -3  283.90   13.21
  -5   5  -3  295.16   12.72
  -5   5   3  282.71   12.71
   5   5   4 2686.85   74.57
  -5   5  -4 2675.70   78.73
   5   5   4 2727.85   77.30
   5   5  -4 2844.38   79.53
   5  -5   4 2935.46   79.04
  -5   5   4 2816.82   78.96
   5   5   5 3130.69   87.78
  -5   5  -5 3042.77   89.33
   5   5  -5 3189.40   90.33
  -5   5   5 3139.65   89.55
  -5   5   6   34.72    6.92
   5   5   6   33.86    4.73
  -5   5   6   33.74    7.33
   5   5  -6   42.40    7.83
  -5   5  -6   30.71    6.53
  -5  -5   6   31.19    3.74
  -5   5   7 1940.53   60.09
  -5   5  -7 1996.63   59.33
   5   5  -7 1979.46   60.69
  -5  -5   7 1988.50   56.70
  -5   5   7 2069.82   60.01
   5   5   7 2055.68   56.74
  -5   5   8  885.75   29.47
  -5  -5   8  914.78   30.93
  -5   5   8  843.28   30.00
   5   5  -8  910.01   30.85
   5   5   8  929.29   25.84
  -5  -5   8  886.74   27.39
  -5   5  -8  904.93   29.56
  -5   5   8  904.49   30.05
  -5   5   9  413.38   17.53
  -5   5   9  377.74   16.20
  -5  -5   9  395.00   17.77
  -5   5  -9  416.23   16.12
  -5   5   9  403.34   16.70
  -5   5  10  161.38   11.40
  -5   5  10  146.63   10.35
  -5  -5  10  173.97   11.95
  -5   5 -10  187.26   10.33
  -5   5  10  175.16   11.07
  -5   5  11  323.39   15.09
  -5   5  11  347.84   16.02
   5   5 -11  350.61   16.35
  -5   5  11  317.28   14.92
  -5  -5  11  330.65   16.08
  -5   5 -11  343.52   14.81
  -5   5  12  182.60   11.09
   5   5 -12  173.25   12.10
  -5   5  12  187.24   12.24
  -5   5 -12  166.29   10.41
  -5   5  12  173.78   11.39
  -5  -5  12  166.58   12.14
  -5   5  13    0.39    6.61
   5   5 -13    0.49    7.29
  -5   5  13    9.99    8.25
  -5  -5  13    3.62    8.26
  -5   5 -13    4.01    6.11
  -5   5  13    0.96    8.19
   5   5 -14   57.81    9.68
  -5   5  14   54.06    8.91
  -5   5  14   40.28    7.73
  -5   5 -14   43.30    7.35
  -5  -5  14   46.76    9.53
  -5   5  15   59.07    9.66
  -5   5  15   46.06    7.93
  -5  -5  15   51.58    9.85
  -5   5 -15   43.37    7.53
   6   0   0 4586.28  122.30
   6   0   0 4155.50  123.00
   6   0   1 4188.96  114.04
   6   0   1 3912.94  114.46
   0  -6   1 4177.74  113.21
   6   0  -1 4060.22  114.24
   6   0  -1 4048.52  115.08
   6   0   2  843.23   25.96
   0  -6   2  833.42   25.05
   6   0   2  809.09   26.26
   6   0  -2  851.78   26.45
   6   0  -2  861.11   27.57
   6   0  -3   21.56    5.87
   6   0   3   21.91    5.13
   0  -6   3   18.04    3.90
   6   0  -4    4.50    6.13
   0   6   4    6.97    2.25
   6   0   4    5.70    4.23
   0  -6   4   11.33    3.15
   0   6   4   12.11    3.71
   0   6   5    3.17    4.07
  -6   0  -5    2.67    5.07
  -6   0   5    1.36    5.25
  -6   0  -6   15.47    5.16
   0   6   6   12.55    4.22
  -6   0   6   11.60    5.68
   0   6   6   13.72    4.74
  -6   0  -7  178.80    9.19
  -6   0   7  167.83    9.90
  -6   0   7  191.82   10.70
   0   6   7  172.65    9.04
   0   6   7  175.52    7.93
  -6   0  -8  416.48   15.39
  -6   0   8  394.55   16.34
  -6   0   8  426.93   17.08
   0   6   8  413.54   15.72
   0   6   8  407.39   14.12
   6   0  -8  443.92   17.49
  -6   0   9  311.03   13.94
  -6   0  -9  320.11   12.94
  -6   0   9  311.58   14.69
   0   6   9  325.16   11.79
   0   6   9  333.10   14.06
   6   0  -9  328.33   15.23
  -6   0 -10  215.95   10.41
   0   6  10  199.39    8.69
  -6   0  10  220.60   11.85
  -6   0  10  215.56   12.47
   6   0 -10  220.55   12.58
  -6   0 -11  732.44   25.02
  -6   0  11  812.31   27.90
  -6   0  11  774.14   26.82
   6   0 -11  783.78   27.66
   0   6  11  787.92   23.74
  -6   0 -12  767.40   24.76
   0   6  12  769.36   23.49
  -6   0  12  774.03   27.04
  -6   0  12  796.67   27.57
   6   0 -12  773.94   27.64
  -6   0  13  706.52   25.78
  -6   0 -13  691.42   22.30
   0   6  13  715.64   21.46
  -6   0  13  720.05   25.84
   6   0 -13  720.37   26.16
  -6   0  14  602.29   23.20
  -6   0  14  586.22   22.77
   0   6 -14  617.64   22.89
   6   0 -14  590.74   23.23
  -6   0  15 1029.71   33.85
  -6   0  15  919.52   32.92
   6   0 -15  971.85   33.54
   0   6 -15 1002.23   33.09
  -6   0  16  717.62   27.20
   0   6 -16  782.45   27.05
   6   0 -16  710.69   27.10
   0   6 -17  534.97   21.74
   6   0 -17  557.89   22.31
  -1   6 -17  496.04   19.97
  -6   1  16  327.81   15.72
  -1   6 -16  348.05   15.72
   6   1 -16  326.28   16.90
  -6   1  15  204.27   13.46
  -6   1  15  182.08   12.58
  -6   1  15  197.03   11.71
   6   1 -15  163.43   12.52
   6   1 -14    8.17    8.66
  -6   1  14    0.42    7.41
  -6   1  14   10.46    8.81
  -6   1  14    9.94    7.91
  -6   1  13  308.73   15.46
  -6   1  13  294.47   15.72
  -6   1  13  303.32   15.19
   6   1 -13  308.41   15.59
   1   6  12  283.46    9.02
  -6   1  12  300.47   14.20
  -6   1  12  270.56   13.75
  -6   1  12  272.71   14.89
   6   1 -12  312.96   15.56
   6   1 -11  986.05   32.21
  -6   1  11  911.69   30.80
  -6  -1 -11  924.97   26.53
  -6   1  11  894.70   30.82
  -6   1  11  928.18   31.67
   1   6  11  896.78   26.51
  -6  -1 -10  204.82    8.34
  -6   1  10  193.17   11.37
  -6   1  10  190.21   11.36
  -6   1  10  190.81   11.83
   1   6  10  185.29    7.53
   6   1 -10  196.59   12.29
  -6  -1  -9 1054.41   31.73
  -6   1   9 1012.42   33.86
  -6   1   9 1047.49   34.45
  -6   1   9 1026.38   34.66
   1   6   9 1095.05   30.98
   6   1  -9 1061.91   35.26
   1   6   8 1086.72   32.03
  -6   1   8 1100.00   35.54
  -6  -1  -8 1119.53   33.23
  -6   1   8 1101.40   34.89
  -6   1   8 1106.35   35.43
   1   6   8 1140.07   33.88
   6   1  -8 1002.78   35.39
  -6   1   7  315.30   14.85
  -6   1   7  317.09   14.14
   1   6   7  325.98   11.43
   1   6   7  331.51   12.69
  -6   1   7  338.90   14.43
  -6  -1  -7  334.92   12.80
  -6   1   6  586.89   20.41
  -6  -1  -6  568.80   19.31
  -1  -6   6  582.21   18.96
   1   6   6  542.18   18.28
  -6   1   5 1167.36   36.02
  -6  -1  -5 1132.46   35.24
   1   6   5 1125.52   33.74
  -1  -6   5 1195.33   33.86
   6   1  -5 1173.44   36.65
  -1  -6   4  346.95   10.77
   1   6   4  328.83   11.33
  -6  -1  -4  360.25   13.88
   6   1  -4  362.39   14.93
   1   6   3   68.49    2.49
  -1  -6   3   77.21    4.35
   6   1  -3   88.34    7.80
   6  -1   2  307.48   12.34
   6  -1   2  318.51   12.36
  -1  -6   2  312.43   10.34
   6   1  -2  304.42   13.44
   6  -1   1  327.97   13.26
   6  -1   1  320.55   12.60
   6   1  -1  335.26   12.23
   6   1  -1  327.45   13.74
   6   1   0  134.36    8.41
   6  -1   0  140.75    7.94
   6   1   0  137.43    7.05
   1  -6   0  143.62    7.07
   6  -1   0  130.49    8.10
   6   1   1  288.29   10.80
   1  -6   1  293.31   10.80
   6  -1  -1  309.37   12.12
   6   1   1  295.56   12.38
   6  -1  -1  267.16   12.36
   6   1   2  330.81   12.39
   1  -6   2  346.63   12.51
   6  -1  -2  368.11   14.72
   6  -1  -2  390.43   14.07
   6   1   2  364.49   13.63
   1  -6   3   75.96    5.32
   1  -6   3   63.91    2.63
   6   1   3   68.07    5.98
   6  -1  -3   75.73    7.16
  -1   6   4  335.38   12.43
   6   1   4  335.59   12.30
  -6  -1   5 1193.21   35.48
  -1   6   5 1080.28   34.71
  -1   6   5 1141.72   34.85
   6   1   5 1183.17   34.37
  -1   6   5 1201.55   33.39
  -6  -1   6  622.13   20.44
  -1   6   6  595.80   19.96
  -1   6   6  591.49   18.48
  -1   6   6  566.54   19.26
  -6  -1   7  270.14   13.62
  -6  -1   7  290.07   11.93
  -1   6   7  254.69   11.76
  -1   6   7  263.16   10.58
   6  -1  -7  246.00   13.00
  -6  -1   8 1178.81   37.45
  -6  -1   8 1133.61   35.76
  -1   6   8 1142.30   35.72
  -6  -1   8 1144.72   37.43
  -1   6   8 1150.58   34.56
   6  -1  -8 1179.93   37.07
  -6  -1   9 1071.21   34.79
  -6  -1   9 1047.83   33.47
  -1   6   9 1063.94   33.50
  -6  -1   9 1040.24   34.68
   6  -1  -9 1023.02   34.41
  -1   6   9 1046.19   31.82
  -6  -1  10  193.93   11.85
  -6  -1  10  180.25   11.85
  -6  -1  10  181.05   10.88
  -1   6  10  197.30   10.92
   6  -1 -10  198.01   11.65
  -1   6  10  199.84    9.26
  -6  -1  11  919.75   32.44
   1   6 -11  983.44   31.69
  -6  -1  11  955.40   31.81
  -6  -1  11  936.49   31.03
  -1   6  11  934.30   29.01
   6  -1 -11  968.11   31.89
  -1   6  11  906.39   31.12
  -1   6  12  288.14   11.32
   6  -1 -12  274.22   14.38
  -6  -1  12  261.14   13.69
  -1   6  12  276.06   14.05
  -6  -1  12  284.66   15.39
  -6  -1  12  253.52   13.98
   1   6 -12  299.12   14.22
  -6   1 -12  278.12   11.70
   6  -1 -13  278.73   14.47
  -1   6  13  298.91   11.64
  -6  -1  13  320.97   16.45
  -6   1 -13  328.51   12.86
  -6  -1  13  318.40   14.96
   1   6 -13  297.33   14.79
  -6  -1  13  278.38   14.38
  -6  -1  14   12.25    8.08
  -6  -1  14    5.15    9.20
   1   6 -14    7.70    7.25
   6  -1 -14    1.76    7.74
   1   6 -15  193.21   11.81
   6  -1 -15  165.31   12.26
  -6  -1  15  170.83   12.98
   1   6 -16  377.50   17.25
   6  -1 -16  334.19   16.67
   6  -1 -17  469.04   20.04
  -2   6 -17   66.76    8.43
  -6   2  16   92.60    9.73
   6   2 -15  574.03   23.90
  -6   2  15  581.20   23.19
  -6   2  15  547.47   23.46
  -6   2  15  595.65   22.76
  -6   2  14  207.12   13.64
  -6   2  14  203.31   13.35
  -6   2  14  221.81   12.74
   6   2 -14  209.92   14.03
  -6   2  13 2683.37   79.03
  -6   2  13 2586.94   78.16
  -6   2  13 2688.07   79.24
   6   2 -13 2709.99   79.86
  -6   2  12  131.61   10.24
  -6   2  12  144.05   10.52
  -6   2  12  134.15   11.31
   6   2 -12  157.23   11.80
   6   2 -11 3009.82   86.32
  -6   2  11 2952.96   85.02
  -6   2  11 2870.72   84.99
  -6   2  11 2855.12   85.52
   6   2 -10  279.42   14.39
  -6   2  10  282.72   13.50
  -6   2  10  249.45   13.42
   2   6  10  273.05    8.70
  -6   2  10  268.52   13.80
   2   6  10  267.59    8.69
  -6   2   9   26.88    7.75
   6   2  -9   18.74    8.19
  -6   2   9   23.32    7.28
  -2  -6   9   24.20    7.20
  -6   2   9   28.44    7.12
   2   6   9   25.10    3.19
  -6  -2  -8  176.63    7.35
  -6   2   8  168.91   10.88
  -6   2   8  178.15   10.87
  -6   2   8  169.77   10.67
   2   6   8  173.04    7.03
  -2  -6   8  164.40   10.19
  -6   2   7  114.71    9.74
  -6   2   7  109.24    8.72
  -6   2   7  107.60    8.83
  -6  -2  -7  128.69    6.70
  -2  -6   7  137.48    8.90
  -6   2   6  136.92    9.09
   6   2  -6  135.03   10.15
   2   6   6  141.07    6.90
  -2  -6   6  148.57    8.41
  -6  -2  -6  150.38    7.62
  -6   2   6  145.18    9.58
   6   2  -5  590.74   21.77
  -6   2   5  598.52   21.28
  -2  -6   5  614.18   18.95
   2   6   5  571.26   17.98
  -6  -2  -5  613.00   19.65
   2   6   4  361.67   11.49
  -6  -2  -4  390.18   14.04
   6   2  -4  394.35   16.18
  -2  -6   3 1529.80   43.23
   6   2  -3 1597.10   46.95
   6  -2   3 1620.50   46.50
   6   2  -3 1593.86   47.46
   6  -2   2  124.08    7.82
   2   6   2  138.27    4.95
   6   2  -2  148.73    9.43
   6   2  -2  127.72    8.74
   6  -2   1 2396.60   67.99
   6   2  -1 2372.83   68.27
   6   2  -1 2306.03   68.53
   6   2   0   70.45    6.90
   6   2   0   41.31    6.00
   6  -2   0   56.04    6.55
   6  -2   0   51.50    6.13
   6   2   0   55.29    4.78
   6   2   1 2433.20   69.43
   6   2   1 2444.79   67.80
   6  -2  -1 2449.69   69.71
   6  -2  -1 2341.28   69.78
   6   2   1 2378.99   69.49
   6   2   2  138.31    6.51
   6  -2  -2  125.78    8.41
   2  -6   2  139.83    5.45
   6   2   2  132.29    8.17
   6  -2  -2  131.42    8.86
   6   2   3 1657.29   46.58
  -2   6   3 1657.52   47.76
   6   2   3 1546.20   47.35
  -2   6   4  367.38   13.97
  -6  -2   4  391.44   16.17
   6   2   4  370.02   13.63
  -6  -2   5  598.40   19.32
  -2   6   5  558.26   19.60
  -2   6   5  567.76   17.75
  -2   6   5  592.87   19.53
   6   2   5  554.12   18.40
  -6  -2   5  607.25   21.56
  -2   6   6  138.20    8.61
  -6  -2   6  146.61    8.28
  -2   6   6  131.50    6.94
   6   2   6  136.48    6.64
   6  -2  -6  148.25    9.78
  -2   6   6  123.95    7.69
  -6  -2   6  122.31    9.33
  -2   6   7  124.34    8.47
  -6  -2   7  128.86    8.24
  -2   6   7  123.54    7.76
  -6  -2   7  105.61   10.05
   6  -2  -7  121.09    9.32
  -2   6   7  124.12    7.07
  -2   6   8  156.55    8.36
  -6  -2   8  165.07   10.95
  -2   6   8  154.07    9.58
  -6  -2   8  157.07    9.20
   6  -2  -8  159.36   10.64
  -2   6   8  181.42    9.03
  -6  -2   9   23.35    6.34
  -2   6   9   35.91    5.92
  -6  -2   9   22.91    7.79
  -2   6   9   33.46    6.14
  -2   6   9   24.83    6.40
   6  -2  -9   37.42    7.49
  -6  -2   9   27.59    7.03
   2   6  -9   31.94    7.16
   6  -2 -10  264.93   13.64
  -6  -2  10  271.68   14.27
  -2   6  10  292.67   13.81
  -6  -2  10  271.17   12.81
   2   6 -10  272.32   13.14
  -6  -2  10  258.43   13.63
  -2   6  10  273.60   11.91
   2   6 -11 3040.72   86.71
  -2   6  11 2924.56   86.36
  -6  -2  11 2888.38   87.27
   6  -2 -11 2945.86   86.73
  -6  -2  11 2962.04   85.64
  -2   6  11 3032.90   84.72
  -2   6  12  148.85    8.83
  -6  -2  12  151.09   12.13
   2   6 -12  160.88   11.19
  -6  -2  12  162.07   10.49
   6  -2 -12  151.20   10.67
  -2   6  12  124.23   10.50
  -2   6  13 2660.17   79.84
   2   6 -13 2818.97   80.15
  -6  -2  13 2750.48   79.05
   6  -2 -13 2612.70   79.53
  -6  -2  13 2682.32   80.50
  -2   6  13 2678.16   76.99
  -6  -2  14  193.56   13.64
   6  -2 -14  186.52   12.71
  -2   6  14  203.81    9.91
  -2   6  14  197.28   13.31
   2   6 -14  234.41   13.10
   6  -2 -15  589.35   23.12
   2   6 -15  623.84   23.56
  -6  -2  15  598.31   24.95
  -2   6  15  588.85   23.81
   6  -2 -16  121.97   10.64
   6  -2 -17   61.10    9.31
  -3  -6  16  122.48   11.70
  -6   3  16  116.18   10.59
  -6   3  15  203.47   12.02
  -3  -6  15  184.17   13.14
   6   3 -14   71.43   10.41
  -3  -6  14   83.59    9.98
  -6   3  14   62.14    9.96
  -6   3  14   69.73    9.09
  -6   3  14   81.39    9.80
   6   3 -13  214.63   13.92
  -6   3  13  208.35   13.10
  -3  -6  13  183.62   12.32
  -6   3  13  188.98   12.46
  -6   3  13  204.74   12.27
  -3  -6  12   38.53    8.57
   6   3 -12   43.53    9.28
  -6   3  12   42.05    8.30
  -6   3  12   30.96    7.59
  -6   3  12   27.80    8.26
  -6   3  11   57.40    8.32
   6   3 -11   76.91    9.50
  -6   3  11   56.43    8.00
  -3  -6  11   57.12    8.89
  -6   3  11   45.98    8.50
   6   3 -10  283.06   14.89
  -6   3  10  250.27   13.24
  -6   3  10  248.73   13.13
  -6   3  10  233.64   13.13
  -3  -6  10  246.43   13.08
  -6   3   9  311.86   14.82
  -6   3   9  303.48   14.64
  -6   3   9  323.00   14.87
   3   6   9  335.63   10.42
   3   6   9  327.95   10.10
  -3  -6   9  349.27   15.19
  -6   3   8  123.61    9.05
  -6   3   8   93.71    9.02
   3   6   8  113.28    5.37
  -3  -6   8   91.88    8.90
  -6   3   8  107.54    9.05
  -6   3   7  188.62   11.24
   6   3  -7  210.24   12.56
  -6   3   7  187.34   10.83
  -3  -6   7  203.60   11.25
   3   6   7  208.63    8.10
  -6   3   6  422.74   17.62
   6   3  -6  477.21   18.54
  -3  -6   6  443.89   16.23
  -6   3   6  460.96   17.71
   3   6   6  438.35   14.14
   3   6   6  422.80   14.57
   6   3  -5  138.94   10.00
   3   6   5  129.35    5.15
   3   6   5  130.53    6.83
  -6   3   5  126.09    8.97
   6   3  -4  381.10   15.55
  -6  -3  -4  345.38   12.65
   3   6   4  345.27   12.74
  -6   3   4  316.13   14.39
   6  -3   3 2237.16   65.30
   3   6   3 2229.69   62.81
   6   3  -3 2359.49   66.61
   6   3  -3 2285.19   65.67
   3   6   3 2211.63   64.25
   6   3  -2 1217.84   36.79
   3   6   2 1183.54   35.00
   6   3  -2 1190.92   36.05
   3   6   2 1123.18   33.22
   6   3  -1  295.80   12.84
   3   6   1  289.76    9.88
   6   3  -1  269.51   12.21
   3   6   1  277.22   11.82
   6   3   0  529.35   18.69
   6   3   0  509.49   18.29
  -3   6   0  517.75   18.41
   3   6   0  494.04   17.97
  -6   3   0  520.99   18.82
   3  -6   1  306.43   10.90
   6   3   1  311.97   12.89
   6   3   1  301.24   10.45
  -3   6   1  299.91   12.95
  -6   3  -1  318.08   13.36
   3   6  -1  303.84   12.52
   6   3   1  320.12   13.18
   6   3   2 1174.84   33.45
   3  -6   2 1128.88   33.46
  -3   6   2 1136.95   35.69
  -6   3  -2 1191.74   36.25
   3   6  -2 1184.27   35.73
   6   3   2 1177.67   35.61
   3  -6   3 2357.37   64.72
   6   3   3 2274.77   64.62
  -3   6   3 2361.70   66.96
   3   6  -3 2234.07   66.93
   6   3   3 2332.11   66.50
  -6  -3   3 2308.30   68.02
  -3   6   4  323.12   13.72
  -6  -3   4  372.90   15.46
   6   3   4  355.21   13.25
   3   6  -4  372.26   14.56
  -3   6   5  148.43    9.10
   3   6  -5  150.80    9.11
   6  -3  -5  151.12   10.37
  -3   6   5  148.74    8.74
   6   3   5  156.92    7.76
  -6  -3   5  155.35   10.32
   6  -3  -6  437.71   17.42
  -3   6   6  412.20   16.31
  -3   6   6  398.53   14.34
  -6  -3   6  419.29   14.72
   6   3   6  411.73   13.94
  -3   6   6  412.84   15.72
   3   6  -6  431.37   16.53
  -3   6   7  177.91   10.26
  -6  -3   7  192.31    9.23
  -3   6   7  195.39    9.00
   6   3   7  186.50    7.45
   6  -3  -7  196.21   11.76
  -6   3  -7  183.54   10.00
   3   6  -7  183.20   10.66
  -3   6   7  172.87    9.60
  -3   6   8  108.45    7.62
  -6   3  -8  111.94    8.37
  -3   6   8  106.86    8.98
  -6  -3   8  103.97    9.81
  -6  -3   8   98.02    7.43
   6  -3  -8  111.52    9.48
  -3   6   8   86.55    7.69
  -6  -3   9  339.76   15.97
  -3   6   9  356.62   15.52
  -6  -3   9  360.07   14.12
   6  -3  -9  338.75   16.00
  -6   3  -9  328.49   14.04
  -3   6   9  350.87   13.94
  -3   6   9  345.89   14.28
  -3   6  10  252.80   13.00
  -6  -3  10  235.46   13.91
  -6  -3  10  280.68   12.22
   6  -3 -10  244.62   13.67
  -6   3 -10  235.41   11.50
  -3   6  10  251.67   12.00
   3   6 -10  270.83   13.35
  -3   6  10  268.95   12.12
  -6   3 -11   54.70    6.82
  -3   6  11   58.31    7.51
  -6  -3  11   63.12    7.49
  -6  -3  11   70.54    9.58
  -3   6  11   54.78    7.50
   6  -3 -11   52.53    8.99
  -3   6  11   50.60    8.40
   3   6 -11   63.30    8.37
  -3   6  12   37.29    7.64
  -6  -3  12   46.71    7.53
  -3   6  12   38.86    6.74
  -6  -3  12   47.52    9.49
   6  -3 -12   37.39    8.54
  -6   3 -12   32.21    6.25
   3   6 -12   48.10    8.49
  -3   6  12   27.72    8.28
  -3   6  13  183.61   10.17
  -3   6  13  189.27   11.44
  -3   6  13  190.84   12.35
   3   6 -13  191.51   11.77
  -6  -3  13  175.44   13.05
   6  -3 -13  184.56   12.72
  -6  -3  13  182.83   11.19
  -6   3 -13  173.05    9.75
  -3   6  14   76.75    9.15
   6  -3 -14   68.99    9.45
  -3   6  14   68.39    7.43
  -6  -3  14   71.56   10.10
   3   6 -14   79.79    9.60
  -6   3 -14   65.11    6.93
  -3   6  14   89.76   10.23
  -3   6  15  238.34   13.79
   6  -3 -15  206.74   13.36
  -6  -3  15  214.22   14.70
  -3   6  16  137.24   11.62
   6  -3 -16  101.70   10.59
  -4  -6  16  154.04   12.49
  -6   4  15  818.74   28.43
  -4  -6  15  779.96   29.00
  -6   4  14 1085.74   35.88
  -6   4  14 1089.43   36.79
  -4  -6  14 1067.09   36.33
   6   4 -13 1067.11   35.47
  -6   4  13 1006.43   33.71
  -6   4  13 1001.94   34.27
  -4  -6  13  972.40   34.03
   6   4 -12  642.63   24.35
  -6   4  12  600.00   22.88
  -6   4  12  590.68   23.11
  -4  -6  12  580.62   23.00
   6   4 -11  813.81   28.96
  -6   4  11  766.71   27.57
  -6   4  11  766.83   27.43
  -4  -6  11  781.66   27.76
  -6   4  10 1074.30   34.75
  -6   4  10 1038.61   34.56
  -4  -6  10 1036.98   34.76
  -6   4   9  485.03   18.71
  -6   4   9  471.27   18.53
   4   6   9  447.27   13.05
  -4  -6   9  471.05   19.02
   4   6   9  461.89   13.17
  -6   4   8    8.48    6.79
   4   6   8    5.88    2.92
   6   4  -8    0.45    7.10
  -4  -6   8    2.23    8.26
  -6   4   7   65.58    8.07
   6   4  -7   65.71    9.06
   4   6   7   66.54    4.65
   6   4  -6  396.48   17.07
   4   6   6  403.88   13.24
  -4  -6   6  362.70   11.38
  -6   4   6  373.89   16.01
   6   4  -5  341.85   15.46
   4   6   5  309.89    9.40
   4   6   5  339.88   12.16
  -6   4   5  330.81   14.36
   6   4  -4  128.07    9.99
   4   6   4  119.74    7.29
  -6   4   4  122.19    8.95
   4   6   3  818.47   25.33
   4   6   3  866.24   26.71
  -6   4   3  789.21   27.66
   6   4  -2 1292.04   39.98
   6   4  -2 1256.76   39.03
   4   6   2 1226.26   36.93
   4  -6  -2 1302.64   39.59
   4   6   2 1332.29   38.75
   6   4  -1 1341.69   41.06
   6   4  -1 1346.99   41.67
   4  -6  -1 1354.73   41.53
   4   6   1 1417.08   41.28
   4   6   1 1329.20   39.21
   6   4   0 1150.37   35.96
  -4   6   0 1157.68   35.88
   4  -6   0 1113.43   35.76
   4  -6   0 1165.07   34.39
   4   6   0 1206.99   35.96
   6   4   0 1133.02   35.37
  -6   4   0 1126.36   36.21
   6   4   1 1341.58   42.32
   4  -6   1 1400.14   42.52
   4   6  -1 1406.19   42.70
   6   4   1 1421.46   42.07
  -4   6   1 1394.46   42.75
  -6   4  -1 1416.30   43.00
   4  -6   1 1408.49   40.80
   6   4   2 1202.23   37.54
   6   4   2 1164.39   37.28
   4  -6   2 1231.58   38.06
   4  -6   2 1244.49   36.08
   4   6  -2 1251.51   38.44
  -4   6   2 1264.48   38.01
  -6   4  -2 1246.52   38.30
   4  -6   3  939.14   30.41
   4  -6   3  972.06   28.81
   6   4   3  949.23   27.56
   4   6  -3 1018.27   31.45
  -4   6   3  952.03   30.65
  -6   4  -3  972.70   31.36
   6   4   3  954.21   30.22
   6   4   4   94.61    4.84
  -6   4  -4  107.13    8.37
   4   6  -4   97.77    8.74
  -4   6   4   91.83    8.09
   6   4   4  113.64    7.63
   4  -6   4  101.91    8.27
   4   6  -5  384.32   15.52
  -6   4  -5  350.46   14.73
  -4   6   5  338.93   14.25
   6   4   5  337.01   13.00
  -6  -4   6  373.12   13.57
  -4   6   6  373.54   16.29
   4   6  -6  391.65   16.62
  -6   4  -6  392.48   15.70
  -4   6   6  398.84   15.57
   6   4   6  394.06   13.51
  -4   6   7   67.01    7.45
   6   4   7   71.47    4.68
  -4   6   7   83.33    8.49
  -6  -4   7   65.97    5.89
  -6   4  -7   60.55    7.25
   4   6  -7   73.25    7.88
  -4   6   8   -2.30    6.25
  -4   6   8    0.37    6.80
   6   4   8    6.46    2.77
  -6  -4   8   -1.97    4.83
  -6   4  -8   -6.33    5.54
   6  -4  -8    5.96    7.99
   4   6  -8   -2.38    6.48
  -4   6   8    0.53    5.73
  -6  -4   9  443.72   19.38
  -4   6   9  477.84   19.07
  -4   6   9  460.65   17.27
  -6  -4   9  457.71   16.58
  -6   4  -9  475.44   17.93
   6  -4  -9  497.22   19.80
  -4   6   9  480.80   18.31
  -6  -4  10 1080.16   37.13
  -4   6  10 1144.92   36.98
  -4   6  10 1097.89   35.10
  -6  -4  10 1131.62   34.51
   6  -4 -10 1129.74   37.20
  -6   4 -10 1088.78   35.23
  -4   6  10 1148.05   35.85
  -4   6  11  747.26   25.48
  -4   6  11  720.80   26.32
  -6  -4  11  715.61   26.84
   4   6 -11  737.13   26.72
  -6  -4  11  735.49   24.56
   6  -4 -11  734.62   26.89
  -4   6  11  699.73   24.95
  -6   4 -11  748.50   24.98
  -4   6  12  661.19   23.31
  -4   6  12  626.46   24.25
  -4   6  12  645.67   23.39
  -6  -4  12  641.69   25.13
   4   6 -12  668.02   24.70
   6  -4 -12  644.13   24.89
  -6  -4  12  664.80   22.86
  -6   4 -12  635.98   22.75
  -6   4 -13  940.50   31.56
  -4   6  13  974.32   32.12
  -4   6  13  968.39   33.89
   4   6 -13  963.36   33.68
  -6  -4  13  993.04   34.32
   6  -4 -13  993.87   33.91
  -6  -4  13 1057.88   32.39
  -4   6  13  972.14   32.65
  -4   6  14 1170.89   35.91
  -6   4 -14 1066.60   34.98
  -6  -4  14 1078.09   37.71
   6  -4 -14 1122.66   37.46
  -4   6  14 1102.43   36.59
   6  -4 -15  823.97   30.28
  -4   6  15  853.57   29.91
  -4   6  16  144.53   12.67
   6  -4 -16  158.05   12.54
  -5  -6  15  679.94   26.77
  -5   6 -15  733.16   25.89
  -6   5  14  244.98   13.60
  -6   5  14  211.50   13.59
  -5  -6  14  214.77   14.02
  -5   6 -14  222.86   12.73
  -6   5  13   64.28    8.87
  -5  -6  13   57.79   10.15
  -6   5  13   57.64    8.62
  -5   6 -13   45.85    8.15
  -5  -6  12  115.77   11.19
  -6   5  12  151.77   11.10
  -6   5  12  128.74   10.45
   6   5 -12  130.91   11.87
  -6   5  11  397.59   17.14
  -6   5  11  387.44   18.01
  -6   5  11  409.35   17.26
  -5  -6  11  379.83   17.92
  -5   6 -11  387.75   16.60
  -6   5  10  525.24   21.04
  -6   5  10  501.61   19.92
  -6   5  10  498.79   20.60
  -5  -6  10  555.07   21.73
  -5   6 -10  528.09   19.95
  -6   5   9 1179.60   37.38
  -6   5   9 1161.46   37.67
   6   5  -9 1170.76   38.51
  -5  -6   9 1119.19   33.68
  -5   6  -9 1157.65   36.74
  -6   5   8  559.95   21.78
   6   5  -8  594.97   22.55
  -5  -6   8  526.08   16.99
  -5   6  -8  569.13   20.45
   5   6   8  556.96   16.98
  -6   5   8  545.26   21.14
   5   6   7  239.57    9.20
  -5  -6   7  211.08    7.64
   6   5  -7  229.30   13.13
  -5   6  -7  232.87   11.72
  -6   5   7  240.35   12.74
  -6   5   7  234.39   13.02
   5   6   6  411.28   14.53
   6   5  -6  430.53   18.18
  -5   6  -6  413.66   16.55
  -6   5   6  403.49   17.03
   5   6   5  246.82   10.77
   6   5  -5  276.54   14.11
  -5   6  -5  253.07   12.42
  -6   5   5  264.40   13.12
   6  -5   5  249.19   12.29
   6  -5   4  263.71   12.87
   6   5  -4  310.74   14.47
   5   6   4  293.31   12.03
  -5   6  -4  284.29   13.06
  -6   5   4  289.97   13.63
   6  -5   3  364.41   15.69
   6   5  -3  431.76   17.35
   5   6   3  381.84   14.41
   5   6   3  428.10   15.41
  -5   6  -3  443.14   16.68
  -6   5   3  391.19   16.44
   5  -6  -2   74.18    7.94
   5   6   2   62.83    5.88
   6   5  -2   75.47    8.54
   5   6   2   66.41    6.89
   6  -5   2   60.68    7.26
   6   5  -1   29.49    7.00
   6   5  -1   26.81    6.55
   5   6   1   33.87    6.39
   6  -5   1   16.71    5.57
   5  -6  -1   14.09    6.57
   5   6   1   32.33    5.44
   6   5   0  605.25   20.94
   5   6   0  555.34   19.10
   5   6   0  561.34   20.60
   6  -5   0  590.06   21.06
   5  -6   0  579.50   21.22
   6   5   0  561.03   19.91
   6   5   1   26.46    6.19
   6   5   1   34.63    6.12
   5   6  -1   33.23    6.59
   5  -6   1   31.84    6.69
  -5   6   1   24.36    5.91
  -6   5  -1   29.29    6.53
   6  -5  -1   30.69    6.67
   6  -5  -2   60.34    7.57
   6   5   2   68.58    6.94
   5   6  -2   70.22    7.52
   6   5   2   61.67    7.13
   5  -6   2   64.00    7.41
  -6   5  -2   74.22    7.87
  -5   6   2   66.06    7.36
   6   5   3  409.18   15.67
   6   5   3  390.80   15.33
   5  -6   3  395.12   16.34
   5   6  -3  425.91   17.11
  -5   6   3  402.81   16.64
  -6   5  -3  416.61   16.47
   6   5   4  308.39   12.49
   5  -6   4  273.23   13.08
   6   5   4  285.01    8.79
   5   6  -4  293.38   13.96
  -6   5  -4  310.54   13.28
  -5   6   4  276.89   13.21
   6   5   5  262.66    8.75
   5   6  -5  290.63   13.68
  -6   5  -5  266.49   12.63
  -5   6   5  253.10   12.56
   6   5   5  278.53   11.61
   5  -6   5  275.34   12.78
   5   6  -6  446.39   17.79
  -6   5  -6  405.90   16.47
  -5   6   6  372.89   16.51
   6   5   6  429.97   14.89
   5   6  -7  237.18   12.78
  -6   5  -7  234.34   12.02
   6   5   7  227.72    9.18
  -5   6   7  229.52   12.25
  -6  -5   7  237.97    9.45
  -5   6   7  244.96   13.41
  -5   6   8  554.22   21.46
  -6  -5   8  515.05   17.56
   5   6  -8  522.53   21.23
  -6   5  -8  571.05   20.39
   6   5   8  547.16   16.32
  -5   6   8  546.28   20.70
  -5   6   9 1107.92   37.07
  -6  -5   9 1138.26   34.06
   5   6  -9 1126.66   37.43
  -6   5  -9 1162.32   36.48
  -5   6   9 1152.41   36.98
  -6  -5  10  531.45   21.55
  -5   6  10  505.71   20.67
  -5   6  10  506.36   19.33
  -6  -5  10  504.72   17.74
  -6   5 -10  526.56   19.85
  -5   6  10  546.15   20.60
  -5   6  11  417.30   17.62
  -5   6  11  424.42   18.73
  -6  -5  11  381.90   18.38
  -5   6  11  405.82   16.94
  -6  -5  11  428.23   15.54
  -6   5 -11  398.92   16.89
  -6  -5  12  122.28   11.49
  -5   6  12  106.73    9.43
  -5   6  12  124.69   10.34
   5   6 -12  123.17   11.15
  -6   5 -12  132.30    9.91
  -5   6  12  126.72   11.17
  -6  -5  13   61.92    9.95
  -5   6  13   46.89    8.37
  -5   6  13   44.36    8.12
  -6   5 -13   65.06    8.14
  -5   6  14  220.54   12.89
  -6  -5  14  250.92   14.83
  -5   6  14  238.64   13.60
  -6   5 -14  247.28   12.77
  -5   6  15  709.09   26.38
   6   6   0  468.71   18.48
   6   6   0  488.90   17.63
   6  -6   0  475.58   19.13
   6   6   1 2524.21   75.45
   6   6  -1 2602.56   76.05
   6  -6   1 2630.25   76.28
   6  -6  -1 2645.21   76.79
   6   6   1 2608.72   74.53
   6   6   2  660.06   23.29
   6   6  -2  694.40   24.56
   6  -6   2  685.97   24.28
   6   6   2  666.04   22.59
   6  -6  -2  716.34   24.96
  -6   6  -2  652.13   24.00
  -6   6   2  686.02   24.48
   6   6   3  566.03   20.56
   6  -6   3  603.23   22.12
   6   6  -3  631.00   22.56
   6   6   3  602.94   20.36
  -6   6  -3  579.85   21.69
  -6   6   3  567.33   21.79
  -6   6   4   35.61    7.32
   6   6   4   25.85    6.26
   6   6  -4   24.62    7.86
   6  -6   4   31.76    6.46
  -6   6  -4   30.92    6.48
   6  -6   4   25.81    5.57
   6   6   4   27.23    6.07
   6   6   5  173.34    9.28
   6  -6   5  158.91   10.20
   6   6  -5  168.98   11.66
  -6   6  -5  163.12   10.70
  -6   6   5  160.39   11.08
  -6   6   6   32.99    7.40
   6   6   6   37.99    5.76
   6   6  -6   24.16    7.76
   6  -6   6   45.09    7.60
  -6   6  -6   36.26    6.95
  -6   6   7   73.00    9.08
  -6   6  -7   83.88    8.66
   6   6   7   94.36    6.36
   6   6  -7   77.93    9.96
  -6   6   8   76.15    9.26
   6   6  -8   59.12    9.01
  -6   6  -8   67.18    8.25
  -6   6   9  680.79   25.40
   6   6  -9  684.72   25.64
  -6   6  -9  625.91   23.85
  -6   6   9  657.75   24.50
  -6   6 -10   32.31    7.86
  -6   6  10   27.20    8.23
  -6   6  10   49.94    9.27
  -6   6  11  304.15   15.27
  -6   6 -11  300.63   14.65
  -6   6 -12   12.37    6.94
  -6   6  12   14.84    8.09
  -6   6  12   18.62    7.82
  -6  -6  12   11.51    9.73
  -6   6  13 1107.21   37.22
  -6  -6  13 1135.31   38.59
  -6   6 -13 1162.67   37.46
   7   0   0    3.37    6.12
   7   0   0   -1.23    5.04
  -7   0   1   11.64    6.92
   7   0   1    9.18    4.95
   7   0   1    9.88    5.78
   7   0  -1   19.11    6.93
   7   0  -1   11.56    5.51
   0  -7   1   15.29    4.31
   7   0   2  162.69    8.59
  -7   0   2  156.03   10.39
   0  -7   2  157.26    7.32
   7   0   2  157.66    8.72
   7   0  -2  159.42    9.99
   7   0   3 2171.02   62.54
   0  -7   3 2207.20   61.57
  -7   0   3 2264.88   64.65
   7   0  -3 2144.30   64.15
   7   0   3 2064.03   62.55
   0  -7   4 2462.17   68.59
  -7   0   4 2491.93   71.78
   7   0   4 2331.91   69.21
   7   0  -4 2434.13   71.39
   0   7   5   47.19    2.49
   0  -7   5   55.08    2.99
   0   7   5   53.49    5.48
  -7   0   5   57.51    7.13
   7   0  -5   61.57    7.79
   0   7   6   67.64    4.32
   0  -7   6   77.80    6.13
  -7   0   6   65.75    7.95
   0   7   6   72.86    6.10
   0   7   6   66.72    5.78
  -7   0   7  175.01   10.65
   0   7   7  183.67    9.33
   0   7   7  183.49    8.70
  -7   0   8  719.27   25.02
   0   7   8  748.79   23.87
  -7   0   8  726.16   25.78
   0   7   8  752.60   22.92
  -7   0   9  138.77    9.77
   0   7   9  129.96    8.74
  -7   0   9  141.66   10.37
   0   7   9  135.92    7.67
   7   0  -9  138.62   10.49
   0   7  10   48.70    5.60
   7   0 -10   47.52    8.52
  -7   0  10   30.87    7.71
  -7   0  10   42.02    8.08
   0   7  10   38.05    7.14
  -7   0  11  297.23   15.62
  -7   0 -11  281.17   12.84
  -7   0  11  275.69   14.33
   0   7  11  296.62   13.92
   7   0 -11  302.16   15.36
   0   7  11  305.70   11.55
  -7   0 -12  493.87   18.57
  -7   0  12  545.41   20.72
   0   7  12  514.12   20.15
  -7   0  12  540.18   21.19
   7   0 -12  472.70   20.98
   0   7  12  529.47   17.13
  -7   0  13 1058.25   36.15
   0   7  13 1144.80   36.35
  -7   0  13 1077.23   36.70
   7   0 -13 1098.51   36.94
   0   7  14   63.51    9.50
   7   0 -14   45.93    9.05
  -7   0  14   56.67    8.97
  -7   0  14   42.55    8.66
   0   7 -14   53.80    8.69
  -7   0  15  166.14   12.37
   0   7  15  175.59   12.46
   0   7  16  882.57   31.70
   7   1 -14  125.65   11.40
  -7   1  14  117.41   10.84
  -7   1  14  142.16   11.22
   7   1 -13   18.49    9.02
  -7   1  13   11.06    8.22
  -7   1  13   25.32    8.48
  -7   1  13   15.17    8.06
   1   7  12   33.90    7.25
   7   1 -12   41.69    9.61
  -7   1  12   30.89    9.10
  -7   1  12   34.02    7.90
  -7   1  12   30.75    8.01
  -7   1  11   31.22    8.84
   7   1 -11   30.81    8.39
   1   7  11   35.37    4.51
  -7   1  11   30.82    8.13
  -7   1  11   46.26    8.28
  -7  -1 -11   43.39    5.00
   1   7  11   42.61    7.21
  -7   1  10  252.17   13.92
  -7   1  10  237.13   12.79
  -7  -1 -10  255.51   10.89
  -7   1  10  250.02   13.74
   1   7  10  256.44   12.29
   1   7  10  255.65    9.89
   7   1 -10  275.48   14.74
  -7   1   9 1082.51   36.25
  -7   1   9 1103.73   35.72
  -7  -1  -9 1100.81   33.70
  -7   1   9 1061.57   35.95
   1   7   9 1124.26   34.10
   1   7   9 1120.87   32.54
   7   1  -9 1015.47   36.38
  -7   1   8 1728.46   54.59
  -1  -7   8 1817.16   53.53
  -7  -1  -8 1824.51   53.63
  -7   1   8 1833.85   55.50
   1   7   8 1767.59   52.86
   1   7   8 1898.03   52.23
  -7   1   7 1564.49   48.27
   1   7   7 1554.79   46.16
  -7   1   7 1588.03   49.07
   1   7   7 1627.53   46.01
  -1  -7   7 1577.52   46.53
   1   7   6  441.55   15.57
  -1  -7   6  495.41   15.47
   7   1  -6  463.52   19.10
  -7   1   6  508.82   19.03
   1   7   5  303.62   10.95
   7   1  -5  311.02   14.67
  -1  -7   4 2037.49   58.32
  -7   1   4 2049.49   61.76
   7   1  -4 2153.22   61.88
   7   1  -4 2103.91   61.93
   7  -1   3  237.11   10.98
  -7   1   3  261.92   12.48
   7   1  -3  221.20   12.21
  -1  -7   3  241.19    9.10
   7   1  -3  257.82   12.71
   7  -1   2  411.49   15.98
  -7   1   2  436.61   17.13
   7  -1   2  407.66   15.63
   7  -1   2  388.94   15.66
  -1  -7   2  420.56   13.68
   7   1  -2  414.95   16.62
   7   1  -2  416.08   16.67
   7   1  -1   63.99    7.31
   7   1  -1   65.18    6.19
  -7   1   1   59.80    7.81
   7   1  -1   63.02    7.59
   7  -1   1   61.19    7.07
   7  -1   1   63.68    6.66
   7  -1   1   58.72    6.59
   7  -1   0    5.36    5.78
   7   1   0    4.67    5.90
  -7   1   0    4.60    6.33
   7  -1   0    9.30    6.59
   7  -1   0    2.70    4.89
   7   1   0    4.69    4.67
   7   1   0    1.25    6.09
  -7   1  -1   68.03    7.76
   7  -1  -1   56.17    7.05
  -7  -1   1   70.44    8.32
   7  -1  -1   56.70    7.36
   7   1   1   65.61    5.93
   7   1   1   64.10    7.33
   7  -1  -1   59.85    6.80
   7   1   1   57.09    6.63
   7   1   2  416.23   16.02
   7   1   2  414.82   14.90
  -7  -1   2  434.35   17.40
   7  -1  -2  398.48   16.44
   7   1   2  406.86   15.63
   7  -1  -2  407.23   16.06
   7  -1  -2  427.54   16.91
   7   1   3  239.99   10.37
   7  -1  -3  267.92   12.68
  -7  -1   3  275.71   13.12
   7   1   3  241.01   11.18
   7  -1  -3  266.05   12.65
  -7  -1   4 2243.68   63.81
   7   1   4 2051.06   60.83
   7  -1  -4 2151.03   62.97
   7  -1  -4 2073.35   62.82
  -7  -1   5  324.86   14.87
   7   1   5  294.47   11.94
  -1   7   5  311.43   12.45
  -1   7   6  400.96   15.87
  -1   7   6  446.36   13.83
  -7  -1   6  442.47   18.31
  -1   7   6  456.28   16.07
  -7  -1   6  475.43   17.41
  -7  -1   7 1563.25   47.64
  -1   7   7 1573.57   47.27
  -1   7   7 1564.34   46.67
  -1   7   7 1622.89   45.37
  -7  -1   8 1702.30   53.06
  -1   7   8 1688.73   52.58
  -1   7   8 1813.96   51.08
  -1   7   8 1858.97   52.07
   7  -1  -8 1785.71   54.56
  -7  -1   9 1121.69   37.15
  -7  -1   9 1092.46   35.54
  -1   7   9 1055.08   35.16
  -1   7   9 1115.83   33.73
  -7  -1   9 1221.98   37.51
   7  -1  -9 1102.32   36.78
  -1   7   9 1145.44   34.30
  -7  -1  10  247.73   14.00
  -7  -1  10  240.43   12.74
  -1   7  10  259.65   12.67
  -7  -1  10  238.29   13.37
   7  -1 -10  239.70   13.69
  -1   7  10  248.60   10.86
  -7  -1  11   36.56    9.25
  -1   7  11   43.84    6.15
  -7  -1  11   46.63    8.01
  -1   7  11   38.55    7.76
  -7  -1  11   42.18    8.31
   7  -1 -11   44.67    8.91
  -7  -1  12   26.39    9.23
  -1   7  12   38.91    5.79
  -7  -1  12   34.83    7.73
  -1   7  12   44.13    8.35
  -7  -1  12   36.40    7.99
   7  -1 -12   36.03    8.47
   1   7 -12   36.09    7.93
  -7  -1  13   18.16    8.81
  -7  -1  13   20.28    8.12
  -1   7  13   17.23    8.10
   7  -1 -13   24.11    8.14
   1   7 -13   20.04    8.21
  -7  -1  13   15.21    7.73
  -7  -1  14  142.07   10.88
   1   7 -14  134.01   11.14
   7  -1 -14  133.28   11.49
  -1   7  14  124.59   11.17
  -7  -1  15  191.53   12.54
  -1   7  15  186.10   13.18
  -7   2  14  309.39   15.84
  -2  -7  14  328.96   15.64
  -2  -7  13  145.18   11.06
  -7   2  13  128.70   11.62
   7   2 -13  159.76   12.80
  -7   2  13  141.12   11.41
  -7   2  13  136.76   10.50
  -7   2  12   18.44    8.89
  -2  -7  12   43.10    8.68
   7   2 -12   36.78    9.18
  -7   2  12   38.74    8.53
  -7   2  12   31.79    8.21
  -7   2  11  334.18   16.93
  -7   2  11  355.01   16.41
  -2  -7  11  363.22   16.10
  -7   2  11  381.50   16.58
   7   2 -11  377.86   18.39
  -2  -7  10  256.12   13.44
  -7   2  10  265.07   14.04
  -7   2  10  253.03   13.91
  -7   2  10  247.32   13.69
   2   7  10  271.97   12.18
   2   7  10  238.69    8.96
   2   7  10  265.36    9.22
   7   2 -10  272.53   15.27
  -7   2   9  750.03   26.94
  -7   2   9  701.95   26.27
  -7   2   9  773.59   27.15
   2   7   9  772.76   24.56
   2   7   9  749.54   22.74
  -7  -2  -9  765.46   23.03
  -2  -7   9  747.59   26.05
  -7   2   8  400.33   17.43
  -7   2   8  424.13   17.85
  -7  -2  -8  423.01   14.66
   2   7   8  414.87   14.93
   2   7   8  429.24   14.10
  -2  -7   8  406.76   16.86
  -2  -7   7   82.21    7.59
   7   2  -7   95.96    9.74
   2   7   7   88.77    5.71
  -7   2   7   78.99    8.66
  -7  -2  -7   95.95    6.76
  -7   2   7   86.67    8.83
   2   7   6  123.88    6.05
  -7   2   6  112.06    9.14
   7   2  -6  103.95   10.06
  -2  -7   5  252.01    9.03
   7   2  -5  253.95   13.29
   2   7   4  143.61    5.22
  -2  -7   4  145.54    5.94
   7   2  -4  165.28   10.67
   7  -2   4  160.30    9.27
  -7   2   3  132.82    9.25
   7  -2   3  118.61    8.55
   7   2  -3  132.03    9.80
   7   2  -3  130.94    9.94
  -7   2   2  788.55   26.98
   7   2  -2  776.74   26.66
   7  -2   2  804.24   26.13
   7  -2   2  764.28   25.81
   7   2  -2  784.12   26.93
   7  -2   1    5.89    5.86
   7   2  -1    3.69    6.09
  -7   2   1    7.35    6.12
   7   2  -1    8.72    6.34
   7  -2   1   12.68    5.92
   7  -2   0 1154.07   36.50
   7  -2   0 1215.48   36.99
   7   2   0 1192.87   36.89
   7  -2   0 1114.37   36.72
   7   2   0 1209.63   35.13
   7   2   0 1147.53   36.88
  -7   2   0 1213.20   37.63
   7   2   1    9.05    6.07
   7   2   1    7.94    6.24
  -7   2  -1   10.30    6.62
   7  -2  -1    5.33    6.00
   7  -2  -1   14.76    6.21
  -7  -2   1    6.22    6.40
   7   2   1   10.34    4.67
   7  -2  -1    5.93    5.69
   7  -2  -2  767.19   26.40
   7   2   2  744.79   25.51
   7   2   2  765.67   23.73
  -7  -2   2  837.90   27.65
   7  -2  -2  745.17   26.07
   7  -2  -2  768.40   25.80
   7   2   2  757.60   25.22
  -7   2  -2  748.33   26.01
   7   2   3  147.00    7.58
  -2   7   3  154.96    9.01
   7  -2  -3  148.20   10.50
  -7  -2   3  171.34   11.38
   7  -2  -3  144.27   10.22
   7   2   3  145.00    8.87
  -7   2  -3  171.69    9.97
   7   2   4  144.04    7.52
   2  -7   4  143.54    5.50
  -2   7   4  147.92    8.61
   7   2   4  128.29    8.04
  -7  -2   4  144.61   10.53
  -7   2  -4  144.95    9.68
  -2   7   5  261.50   11.85
   7   2   5  265.20   10.82
  -7  -2   5  284.54   14.15
  -7   2  -5  276.30   12.60
  -7   2  -6  101.43    8.09
   7   2   6  100.94    6.23
  -2   7   6  108.24    7.37
  -2   7   6   96.01    7.87
  -7  -2   6  114.10    9.44
  -2   7   7   67.99    5.42
  -7   2  -7   74.10    7.86
  -7  -2   7   79.72    7.42
  -2   7   7   84.14    7.60
   7  -2  -7   84.06    9.16
  -2   7   7   82.19    7.27
  -7  -2   7   76.19    8.58
  -7  -2   8  396.50   15.86
  -2   7   8  371.13   16.02
  -2   7   8  402.29   14.19
   7  -2  -8  409.31   17.33
  -2   7   8  433.37   15.73
  -7   2  -8  395.07   15.95
  -7  -2   9  761.57   27.53
  -7  -2   9  766.85   25.61
  -2   7   9  768.74   26.17
   7  -2  -9  771.03   27.18
  -2   7   9  755.01   25.05
  -7   2  -9  737.07   25.45
  -2   7   9  739.55   24.07
  -2   7  10  288.17   12.27
  -7  -2  10  274.90   15.12
  -2   7  10  281.55   14.13
  -7  -2  10  290.83   13.35
   7  -2 -10  317.05   15.03
   2   7 -10  313.69   14.80
  -7  -2  10  273.97   14.51
  -7   2 -10  281.68   12.74
  -2   7  10  279.52   12.53
  -7  -2  11  324.29   16.88
  -2   7  11  334.24   13.98
  -2   7  11  337.39   15.52
  -7  -2  11  326.80   14.77
   7  -2 -11  311.68   15.64
   2   7 -11  358.11   16.45
  -7  -2  11  323.99   16.32
  -7   2 -11  335.24   14.24
  -2   7  11  337.47   13.95
  -7  -2  12   39.02    9.66
  -7   2 -12   37.99    6.67
  -2   7  12   28.36    6.66
  -2   7  12   34.08    7.09
  -2   7  12   30.56    7.95
   7  -2 -12   37.00    8.24
  -7  -2  12   48.92    7.49
   2   7 -12   33.98    8.91
  -7  -2  13  144.37   12.44
  -2   7  13  144.51   10.10
   7  -2 -13  132.92   11.37
  -2   7  13  127.84   11.13
  -7  -2  13  133.47   10.39
   2   7 -13  134.97   11.05
  -2   7  14  334.93   16.31
  -7  -2  14  331.97   15.99
   7  -2 -14  309.32   16.07
  -2   7  14  345.87   15.56
  -7  -2  15  355.48   16.94
  -3  -7  14   89.28   10.39
  -7   3  13   40.00    9.50
  -3  -7  13   54.45    9.27
  -7   3  13   53.08    8.92
   7   3 -12   35.47    9.77
  -7   3  12   37.42    8.46
  -7   3  12   27.86    8.61
  -3  -7  12   28.25    9.01
  -7   3  12   33.45    9.23
   7   3 -11  494.09   20.96
  -7   3  11  465.90   19.74
  -7   3  11  456.06   19.66
  -7   3  11  433.48   19.19
  -3  -7  11  448.71   19.42
  -7   3  10  671.22   25.11
  -7   3  10  665.40   24.93
  -7   3  10  703.83   25.28
  -3  -7  10  687.10   25.13
  -3  -7   9  113.81   10.55
   3   7   9  114.26    7.27
   3   7   9  110.73    5.77
  -7   3   9  122.89   10.20
   3   7   9  124.95    5.62
  -7   3   9  111.19    9.77
   7   3  -8  263.02   14.36
  -7   3   8  214.53   12.94
  -7   3   8  232.34   13.04
  -3  -7   8  207.39   12.13
   3   7   8  236.77    9.56
   3   7   8  235.53    9.13
   7   3  -7  802.00   28.25
  -7   3   7  763.18   26.74
   3   7   7  757.16   22.77
   3   7   7  734.06   23.33
  -7   3   7  780.77   27.51
   7   3  -6 4197.92  113.64
  -7   3   6 3953.44  112.56
   3   7   6 3975.60  107.86
  -7   3   5 2165.38   66.23
   3   7   5 2194.17   63.85
   7   3  -4   43.36    8.66
   7  -3   4   42.84    6.36
   3   7   4   44.38    3.69
   3   7   4   39.88    5.83
   7   3  -3  181.13   11.15
   7  -3   3  154.88    9.09
   3   7   3  158.20    6.36
   3   7   3  169.42    8.91
   7   3  -3  187.11   11.74
  -7   3   2   60.41    7.70
   7   3  -2   55.96    7.90
   7  -3   2   58.38    7.18
   7   3  -2   63.65    8.21
   7  -3   2   53.95    6.95
   3   7   2   62.84    6.59
   7  -3   1  146.12    9.00
   7  -3   1  129.42    9.24
   3  -7  -1  124.91    8.66
   3   7   1  135.01    8.42
   7   3  -1  134.65    9.50
  -7   3   1  120.17    9.19
   7   3  -1  129.94    9.94
  -7   3   0   97.54    8.89
   7   3   0  100.13    8.69
   7  -3   0  110.85    8.29
   7   3   0  101.77    8.25
   7  -3   0  112.02    8.34
  -7  -3   0  108.73    8.93
   3  -7   0   89.39    7.94
   3   7   0   92.52    7.84
   7   3   1  113.43    8.81
  -3   7   1  127.97    8.80
   7   3   1  115.71    6.29
  -7  -3   1  127.34    9.54
   3   7  -1  121.64    8.32
   3  -7   1  104.42    8.01
  -7   3  -1  124.79    9.47
   7  -3  -1  117.90    9.37
   7   3   1  126.12    8.89
   7  -3  -1  108.65    8.78
   7  -3  -2   62.50    7.74
  -7   3  -2   58.68    7.79
   7   3   2   65.88    5.04
  -3   7   2   66.37    7.11
   3  -7   2   59.65    6.93
   7  -3  -2   65.57    8.37
   7   3   2   55.37    7.42
  -7  -3   2   81.75    8.82
   3   7  -2   70.10    7.21
   3  -7   3  162.47    9.58
   7   3   3  168.94    7.34
   7  -3  -3  152.69   10.56
  -3   7   3  159.59    9.78
   3  -7   3  163.48    7.03
   7  -3  -3  150.25   10.32
  -7  -3   3  155.48   10.86
   7   3   3  153.09    9.16
   3   7  -3  175.31    9.80
  -7   3  -3  168.42    9.97
  -7   3  -4   50.56    7.25
   3  -7   4   52.08    6.92
   7   3   4   44.48    4.68
  -3   7   4   47.15    6.62
   3  -7   4   48.71    4.26
  -7  -3   4   49.28    7.96
   3   7  -4   41.83    7.24
   7   3   4   44.42    6.07
  -3   7   5 2226.17   66.50
   7   3   5 2299.28   65.55
   3   7  -5 2246.63   67.46
  -7  -3   5 2373.14   68.89
  -7   3  -5 2255.83   67.27
   3  -7   5 2357.16   67.05
   7  -3  -6 4015.55  114.08
   7   3   6 3896.26  110.36
  -3   7   6 4118.95  112.38
   3   7  -6 3823.47  113.06
  -7   3  -6 3965.34  112.78
  -7  -3   6 4056.68  114.46
  -7  -3   7  754.09   24.72
  -3   7   7  747.10   25.92
   7   3   7  745.45   23.08
   7  -3  -7  755.09   27.27
   3   7  -7  780.54   26.54
  -3   7   7  740.99   25.16
  -7   3  -7  771.51   25.78
  -3   7   8  219.15   12.02
  -7  -3   8  238.06   10.75
  -3   7   8  210.92    9.91
   7  -3  -8  243.79   13.23
   3   7  -8  214.78   12.49
  -7   3  -8  226.13   11.68
  -3   7   8  221.47   11.29
  -3   7   9  119.43    7.87
  -3   7   9  123.42    9.80
  -7  -3   9  110.58    8.43
  -7   3  -9  123.80    9.17
   7  -3  -9  116.67   10.38
  -3   7   9  131.86    9.08
  -7  -3  10  717.31   26.12
  -3   7  10  694.03   25.08
  -7  -3  10  663.18   23.32
  -3   7  10  681.06   22.95
   7  -3 -10  679.70   25.54
  -7   3 -10  661.25   23.80
  -3   7  10  696.87   23.98
  -7  -3  11  458.62   20.63
  -3   7  11  470.83   19.77
  -7  -3  11  470.08   18.20
   3   7 -11  524.81   20.92
   7  -3 -11  480.88   20.40
  -3   7  11  468.12   17.91
  -7   3 -11  463.74   18.29
  -3   7  11  485.35   18.41
  -3   7  12   28.11    6.82
   7  -3 -12   36.18    9.00
  -3   7  12   27.74    8.18
  -3   7  12   20.86    7.10
  -7  -3  12   26.97    6.93
   3   7 -12   34.52    9.24
  -7  -3  12   28.55    9.42
  -7   3 -12   35.16    6.57
  -3   7  13   64.83    8.12
  -7  -3  13   68.77   10.51
   7  -3 -13   49.69    9.49
  -3   7  13   53.70    9.87
  -7  -3  13   61.94    8.38
   7  -3 -14   57.78    9.81
  -7  -3  14   56.18    8.84
  -7   4  12  174.04   12.65
  -7   4  12  170.46   12.24
  -4  -7  12  180.68   12.64
  -7   4  11  669.29   25.50
  -7   4  11  688.18   25.83
  -4  -7  11  703.18   26.27
  -7   4  10 1011.53   35.01
  -7   4  10 1009.72   34.73
  -4  -7  10 1096.93   35.69
   7   4  -9    6.82    8.80
  -7   4   9   22.29    7.60
  -7   4   9    7.73    7.44
   7   4  -8  830.99   28.70
  -7   4   8  721.48   27.24
   4   7   8  747.69   23.22
   4   7   8  779.35   23.09
  -7   4   8  753.37   27.83
   4   7   7   51.22    3.48
  -7   4   7   45.72    8.35
   7   4  -7   51.06    9.34
   4   7   7   60.83    4.80
  -7   4   6  138.81   10.52
   7   4  -6  168.14   11.70
   4   7   6  151.55    7.81
   7  -4   5  457.75   18.43
   7   4  -5  531.31   20.66
   4   7   5  471.48   16.88
  -7   4   5  518.55   19.65
  -7   4   4   94.51    8.89
   4   7   4   99.68    5.65
   7   4  -4   97.29    9.18
   4   7   4  110.51    7.66
   7  -4   4   88.59    7.78
   7  -4   3  107.09    7.96
   7   4  -3  142.05   10.68
   7  -4   3  122.39    8.64
   4   7   3  134.26    8.50
   4   7   3  112.48    6.01
   7   4  -2 1016.84   33.92
   4   7   2 1008.67   30.34
   7  -4   2  984.94   32.98
   7  -4   2 1029.12   32.92
   7   4  -2 1056.71   33.39
   4   7   2 1092.48   32.76
   7   4  -1  840.01   28.63
   7   4  -1  833.30   28.14
   7  -4   1  815.37   27.97
   7  -4   1  871.73   27.97
  -4   7  -1  824.79   27.93
   4  -7  -1  832.75   28.21
   4   7   1  838.48   27.67
  -7   4   1  877.90   28.76
   7  -4   0  259.58   12.78
   4  -7   0  277.81   12.86
  -4   7   0  268.01   12.83
   4   7   0  261.14   12.41
   7  -4   0  265.15   13.02
   7   4   0  261.09   12.82
  -7   4   0  272.13   13.14
   7   4   0  265.92   13.15
   7  -4  -1  903.53   29.09
   4  -7   1  836.54   28.52
   7  -4  -1  885.24   29.09
   7   4   1  864.22   28.35
  -4   7   1  858.59   28.74
   4   7  -1  860.65   28.52
  -7   4  -1  866.17   29.35
   7   4   1  834.17   28.68
   4  -7   2 1058.20   31.50
   4  -7   2 1006.69   33.56
   7   4   2 1030.03   33.24
   7  -4  -2 1060.02   34.12
   7  -4  -2 1063.39   34.40
  -4   7   2 1058.65   33.87
   4   7  -2 1067.28   33.77
  -7   4  -2 1058.69   34.13
   7   4   2 1037.61   33.38
   7   4   3  107.06    8.58
   4  -7   3  128.59    8.84
   7   4   3  113.86    5.72
   4  -7   3  116.66    6.57
   4   7  -3  125.44    9.52
  -4   7   3  118.28    8.55
  -7   4  -3  120.46    9.05
   7   4   3  114.49    8.55
   4  -7   4  110.66    6.09
   7   4   4  106.15    5.71
  -4   7   4  112.24    8.55
   4  -7   4  106.68    8.30
   7   4   4  126.28    8.24
   4   7  -4  102.76    9.20
  -7   4  -4   98.31    8.96
   4  -7   5  484.79   18.50
   7   4   5  468.88   15.62
   4   7  -5  502.48   19.69
  -4   7   5  504.51   18.82
  -7   4  -5  520.68   19.42
   7   4   5  494.41   17.32
   4   7  -6  159.20   10.69
   7   4   6  165.38    8.36
  -7   4  -6  168.17   10.71
  -4   7   6  167.87   10.24
  -4   7   7   52.72    7.65
   7   4   7   48.67    4.75
   4   7  -7   38.02    7.78
  -7   4  -7   62.16    7.98
  -7  -4   8  717.61   24.20
  -4   7   8  769.14   26.89
   7  -4  -8  764.58   27.74
   7   4   8  762.40   22.46
   4   7  -8  787.02   27.35
  -7   4  -8  766.23   26.39
  -4   7   8  723.42   25.80
  -4   7   9    9.17    6.66
   7  -4  -9    5.76    7.84
  -4   7   9   -0.42    7.49
  -7  -4   9    9.10    5.67
   4   7  -9    1.37    6.87
  -7   4  -9    6.72    6.40
  -4   7  10  994.41   35.00
  -4   7  10 1070.82   33.51
  -7  -4  10 1070.69   33.24
   7  -4 -10 1137.06   36.72
  -7   4 -10 1076.40   34.72
  -4   7  10 1059.68   34.74
  -7  -4  11  736.06   27.59
  -4   7  11  707.18   26.77
  -7  -4  11  717.29   24.44
  -4   7  11  725.65   24.81
   7  -4 -11  763.51   27.89
  -7   4 -11  739.66   25.72
  -4   7  11  749.12   26.09
  -4   7  12  173.79   11.20
  -4   7  12  195.09   13.18
  -4   7  12  187.05   10.76
   7  -4 -12  179.66   13.02
  -7   4 -12  172.30   10.73
  -7  -4  12  158.76   12.98
   7  -4 -13  302.92   16.45
  -7   4 -13  301.91   14.06
  -7   5  11    7.88    8.01
  -7   5  10  198.85   12.81
  -5   7 -10  185.08   11.67
  -7   5   9  549.10   21.45
   7   5  -9  564.34   22.86
  -5   7  -9  494.55   20.35
  -7   5   8    9.41    7.56
   7   5  -8    6.13    7.86
  -5   7  -8    5.89    6.85
   5   7   7 1113.41   32.70
   7   5  -7 1151.95   37.49
  -5   7  -7 1017.49   34.93
  -7   5   7 1075.82   36.08
   7   5  -6 1570.56   48.16
   5   7   6 1483.07   44.18
  -5   7  -6 1449.86   46.14
  -7   5   6 1517.85   47.31
   5   7   5  237.30   10.47
   7   5  -5  279.28   14.35
   5   7   5  253.86   11.31
  -5   7  -5  260.74   12.74
  -7   5   5  248.85   13.34
   7  -5   4  205.19   10.92
   7   5  -4  219.75   12.92
   5   7   4  217.83   10.56
   5   7   4  216.82    9.54
  -5   7  -4  209.94   11.39
  -7   5   4  234.71   12.26
   7   5  -3  275.78   14.03
   7  -5   3  241.80   11.96
   5   7   3  252.94   11.72
  -5   7  -3  233.32   12.33
   5   7   3  244.26   10.24
  -7   5   3  233.49   12.84
   5   7   2  439.49   15.15
   7   5  -2  448.72   18.21
   5   7   2  413.41   16.59
   7  -5   2  417.08   16.87
   7   5  -1  291.75   14.51
   7   5  -1  298.28   13.69
   5   7   1  305.67   13.70
   5  -7  -1  305.09   14.41
   5   7   1  299.79   11.72
   7  -5   1  292.55   13.67
  -7   5   0   28.38    6.62
   7  -5   0   23.35    6.85
   7   5   0   31.36    7.23
   7   5   0   25.86    7.34
   5   7   0   32.84    7.20
  -5   7   0   18.14    6.20
   5  -7   0   13.71    7.16
   7   5   1  325.41   14.55
   7  -5  -1  302.07   14.71
   5  -7   1  317.65   14.60
   5   7  -1  329.89   14.48
  -5   7   1  318.68   14.49
   7   5   1  306.10   13.95
  -7   5  -1  329.17   15.00
   5  -7   2  388.68   16.35
   5   7  -2  382.88   16.69
   7   5   2  389.21   15.88
  -5   7   2  417.61   16.96
  -7   5  -2  402.12   17.16
   7   5   2  380.58   16.17
   5  -7   3  242.28   12.77
   7   5   3  255.20   12.40
   5   7  -3  269.43   13.56
  -5   7   3  273.86   13.37
  -7   5  -3  257.60   13.28
   7   5   3  273.53   12.50
   7   5   4  207.19   11.20
   5  -7   4  195.88   11.57
   5   7  -4  228.04   12.60
  -7   5  -4  230.03   12.63
  -5   7   4  237.08   12.55
   7   5   4  225.28   11.33
   5  -7   5  249.10   13.04
   7   5   5  279.97    9.13
   5   7  -5  257.91   13.59
  -7   5  -5  276.52   13.52
  -5   7   5  268.43   13.24
   7   5   5  254.52   11.75
   5  -7   6 1479.82   45.83
   7   5   6 1416.96   41.58
   5   7  -6 1501.21   46.44
  -7   5  -6 1569.59   46.29
   7   5   6 1504.51   43.49
  -5   7   6 1495.88   45.85
   5   7  -7 1095.98   36.72
  -7   5  -7 1094.59   36.13
   7   5   7 1117.85   32.81
  -5   7   7 1090.77   35.86
  -5   7   8   14.09    7.38
   5   7  -8    5.59    7.44
  -7   5  -8    6.50    7.22
   5   7  -9  570.96   22.69
  -7   5  -9  545.20   21.49
  -5   7   9  550.06   21.50
  -5   7   9  564.99   22.74
  -5   7  10  201.67   13.21
  -7   5 -10  197.37   11.88
  -5   7  10  201.02   12.45
  -5   7  11    2.57    7.21
  -7   5 -11   11.59    7.28
  -5   7  12   77.20    9.41
  -7   5 -12   70.56    8.94
  -6   7  -9   -1.74    7.30
  -7   6   8  122.93   10.81
   7   6  -8   94.40   11.00
  -6   7  -8  127.92    9.62
   7  -6   7  530.41   21.51
   7   6  -7  597.39   23.03
  -6   7  -7  552.65   21.64
  -7   6   7  561.04   22.54
  -7   6   6   68.63    9.09
   7   6  -6   82.85    9.78
   7  -6   6   73.33    8.36
   6   7   6   68.79    7.02
  -6   7  -6   87.76    8.79
   6   7   5  416.70   15.79
   7  -6   5  374.06   17.07
   7  -6   5  406.93   16.20
   7   6  -5  420.48   18.51
   6   7   5  430.56   15.78
  -6   7  -5  410.85   17.53
  -7   6   5  416.88   18.39
   6   7   4  854.59   27.80
   7   6  -4  850.06   30.31
   7  -6   4  823.90   29.24
   7  -6   4  844.13   27.99
   6   7   4  873.44   27.39
  -6   7  -4  851.57   29.42
  -7   6   4  860.67   30.06
   7   6  -3  622.38   23.46
   6   7   3  594.68   21.60
   7  -6   3  582.78   22.85
   7  -6   3  627.42   21.85
   6   7   3  635.45   20.89
  -6   7  -3  575.56   22.53
  -7   6   3  628.05   23.26
  -7   6   2  123.19   10.19
   6   7   2  142.13    8.65
   7   6  -2  147.54   10.99
   6   7   2  157.54   10.05
   7  -6   2  141.50   10.32
  -6   7  -2  148.57   10.54
   7  -6   2  161.28    9.73
   7  -6   1  260.34   12.74
   7   6  -1  239.87   13.14
   6   7   1  223.36   12.04
   7  -6   1  235.55   13.03
   6   7   1  267.24   11.47
   6  -7  -1  241.43   13.88
   6   7   0  130.24   10.03
   7  -6   0  136.53    9.74
   7   6   0  116.52    9.71
   7   6   0  120.30    9.21
   7  -6   0  122.23   10.31
   6  -7   0  130.06   10.75
   7   6   1  252.45   12.42
   7   6   1  254.65   12.82
   6   7  -1  258.07   13.49
   6  -7   1  273.36   13.91
   7  -6  -1  268.23   13.95
  -6   7   1  242.17   13.38
  -7   6  -1  246.70   13.62
   7   6   2  161.59   10.13
  -6   7   2  146.95   10.83
   6   7  -2  135.76   10.58
  -7   6  -2  172.21   11.24
   7   6   2  149.06    9.58
   6  -7   2  135.72   10.66
   7   6   3  574.39   21.11
   6  -7   3  587.28   22.35
   6   7  -3  571.25   22.62
   7   6   3  625.05   21.34
  -7   6  -3  597.35   22.77
  -6   7   3  586.59   22.89
   6  -7   4  880.99   30.21
   7   6   4  902.33   29.11
   6   7  -4  872.25   30.64
   6  -7   4  860.52   28.22
  -7   6  -4  919.90   30.67
  -6   7   4  874.10   30.50
   7   6   4  877.25   28.95
   6  -7   5  397.40   17.40
   7   6   5  406.83   16.22
   6  -7   5  404.04   15.35
   6   7  -5  400.14   17.92
  -7   6  -5  393.13   17.80
  -6   7   5  398.58   17.58
   7   6   5  414.57   15.95
  -6   7   6   97.98    9.96
   6   7  -6   77.73    9.65
   6  -7   6   94.69    9.15
   6  -7   6   81.44    6.81
  -7   6  -6   97.27    9.68
   6  -7   7  558.51   22.12
   6   7  -7  559.40   22.94
  -7   6  -7  596.82   22.49
  -6   7   7  610.23   22.88
  -6   7   8  112.95   10.00
   6   7  -8  113.31   10.57
   6  -7   8  115.83   10.00
  -7   6  -8  119.02   10.24
  -6   7   9   17.54    8.09
  -7   6  -9   15.26    8.01
  -6   7  10  266.12   14.65
  -7   6 -10  255.78   13.87
   7   7   0   59.71    8.19
   7  -7   0   59.45    9.42
   7   7   1  252.01   12.90
   7   7  -1  241.19   13.52
   7  -7   1  230.92   13.56
   7  -7   1  256.70   12.39
   7   7   1  226.40   12.01
   7  -7  -1  222.58   14.20
  -7   7  -1  215.90   13.37
  -7   7   2   18.73    6.97
   7   7   2   16.83    6.85
   7   7  -2   25.66    8.27
   7  -7   2   16.21    6.64
   7   7   2   12.34    6.81
   7  -7   2    8.79    7.52
  -7   7  -2   10.91    7.34
   7   7   3  562.55   21.10
   7   7  -3  551.52   22.74
   7  -7   3  561.11   22.55
  -7   7  -3  587.82   22.90
  -7   7   3  581.78   22.83
   7  -7   3  589.67   20.94
   7   7   3  596.37   20.99
   7   7  -4  839.94   29.23
   7  -7   4  761.46   28.21
   7  -7   4  795.61   26.65
   7   7   4  800.12   26.73
  -7   7  -4  803.92   28.62
   7   7  -5  453.03   20.22
   7  -7   5  437.66   17.27
   7   7   5  465.06   17.54
   7  -7   6  226.68   11.28
   7  -7   7  221.53   11.32
  -8   0   0 1820.76   54.11
   8   0   0 1787.98   52.33
   8   0   0 1682.19   52.83
   8   0  -1    8.99    5.74
  -8   0  -1   23.60    7.48
  -8   0   1   13.18    7.33
   8   0   1   18.87    6.21
   8   0  -1   17.46    6.49
   8   0   1   16.64    5.87
  -8   0  -2   55.59    8.48
  -8   0   2   57.40    8.65
   8   0   2   45.50    6.84
   8   0   2   49.15    6.56
   8   0  -2   61.60    7.91
   0  -8   2   53.36    5.57
   8   0   3  163.91    9.60
  -8   0  -3  190.91   11.46
  -8   0   3  198.26   12.04
   0  -8   3  183.71    8.76
   8   0   3  174.12   10.03
   8   0  -3  196.36   11.59
   8   0   4 1756.25   51.79
  -8   0  -4 1746.97   53.40
  -8   0   4 1806.77   54.32
   8   0   4 1703.86   51.71
   8   0  -4 1749.98   53.59
  -8   0  -5   19.57    7.68
   8   0   5   16.11    6.05
  -8   0   5   21.45    7.31
   8   0  -5   27.42    7.93
  -8   0  -6   16.22    7.27
   0   8   6    9.44    5.37
  -8   0   6   15.48    7.04
   8   0  -6   14.38    8.16
   0   8   7    1.45    2.50
   0  -8   7    5.23    3.74
   0   8   7    5.78    5.33
   0   8   7    2.27    5.00
   0   8   8   16.97    3.85
   0  -8   8   21.09    6.43
  -8   0   8   20.49    7.62
   0   8   8   10.45    5.30
   0   8   8   12.85    5.16
  -8   0   9  197.36   12.33
   0   8   9  203.98   10.92
   0   8   9  213.89    8.98
  -8   0   9  214.06   12.59
   0  -8   9  202.01   10.97
   0   8   9  194.12    9.84
   8   0  -9  199.34   12.96
  -8   0  10   28.22    7.40
   0   8  10   40.32    7.03
  -8   0  10   41.10    8.47
   0   8  10   36.28    5.95
   8   0 -10   28.91    8.53
  -8   0  11    7.54    7.78
   0   8  11    6.10    6.52
  -8   0  11    7.68    8.08
   8   0 -11   11.28    8.50
  -8   0  12 4276.51  124.98
   0   8  12 4444.37  124.32
   8   0 -12 4369.49  126.13
  -8   0  13   -1.37    7.86
   0   8  13   13.44    7.55
   0   8  14   38.38    9.06
  -8   1  12  162.99   11.93
   1   8  12  178.35   11.12
   8   1 -11   12.22    8.51
  -8   1  11   15.63    7.46
   1   8  11   11.55    6.67
  -8   1  11    1.94    7.67
   8   1 -10   26.83    8.67
  -1  -8  10   31.09    8.34
  -8   1  10   22.20    7.85
   1   8  10   37.89    6.90
  -8   1  10   22.10    8.08
  -8   1   9  319.46   15.28
   1   8   9  306.82   13.06
  -8   1   9  316.74   15.83
   1   8   9  345.71   12.53
  -1  -8   9  322.13   14.27
   1   8   8  589.95   20.31
  -1  -8   8  657.46   20.33
  -8   1   8  595.95   23.38
   1   8   8  604.81   20.28
  -8   1   8  637.91   23.66
   1   8   7  577.30   19.10
   1   8   7  589.04   19.42
   8   1  -7  559.55   22.83
  -1  -8   6  116.79    6.56
   8   1  -6   86.47   10.01
   8  -1   5  245.84   12.41
  -1  -8   5  243.73    9.92
  -8   1   5  247.62   13.28
   8   1  -5  242.47   13.58
   8  -1   4 1159.13   36.56
  -8   1   4 1229.07   38.70
  -8  -1  -4 1156.63   37.97
  -1  -8   4 1179.95   34.76
   8   1  -4 1160.40   38.31
   8  -1   3  739.88   25.89
   8  -1   3  751.38   25.39
  -8   1   3  774.89   26.95
  -8  -1  -3  758.44   26.78
   8   1  -3  755.26   26.86
  -1  -8   3  760.70   23.36
   8   1  -3  737.79   26.82
   8   1  -2  365.07   16.31
  -8   1   2  377.30   16.33
   8  -1   2  348.26   15.46
   8  -1   2  365.91   14.88
  -8  -1  -2  383.51   16.73
   8  -1   2  352.50   15.24
   8   1  -2  399.24   16.70
  -8   1   1  683.76   24.30
   8  -1   1  651.64   22.57
   8  -1   1  612.06   23.08
  -8  -1  -1  683.59   24.14
   8  -1   1  646.72   22.89
   8   1  -1  659.00   23.60
   8   1  -1  648.15   23.64
  -8   1   0   10.06    6.99
   8  -1   0    4.03    5.78
   8   1   0    6.90    6.14
  -8  -1   0    3.78    7.16
   8  -1   0    3.56    6.35
   8   1   0    2.84    6.49
   8  -1   0    1.90    6.07
   8   1   0   -0.26    5.11
  -8   1  -1  608.17   22.77
   8   1   1  635.20   22.48
  -8  -1   1  613.80   23.25
   8   1   1  625.60   20.72
   8  -1  -1  590.07   22.11
   8   1   1  599.91   21.82
   8  -1  -1  613.08   21.75
   8  -1  -1  617.03   22.67
  -8   1  -2  430.60   17.18
   8  -1  -2  383.88   16.84
   8   1   2  389.78   16.39
   8   1   2  397.91   14.88
  -8  -1   2  411.05   17.60
   8  -1  -2  388.88   16.45
   8   1   2  366.22   15.44
   8   1   3  731.39   25.47
  -8   1  -3  783.85   26.20
   8   1   3  740.36   23.89
   8  -1  -3  742.68   26.37
  -8  -1   3  754.76   26.82
   8   1   3  699.00   24.44
   8  -1  -3  689.05   25.64
  -8   1  -4 1217.89   37.65
   8   1   4 1108.88   35.19
  -8  -1   4 1271.30   38.85
   8   1   4 1130.20   35.74
   8  -1  -4 1155.32   37.68
   8   1   5  250.16   11.42
  -8   1  -5  230.92   12.68
  -8  -1   5  248.44   13.55
   8   1   5  228.31   10.81
  -1   8   5  240.69   11.23
   8  -1  -5  227.74   12.81
  -8   1  -6  138.43    9.92
  -1   8   6  111.10    8.09
  -8  -1   6  122.00   10.05
  -8   1  -7  557.10   20.81
  -8  -1   7  549.29   22.10
  -1   8   7  549.99   19.24
  -1   8   7  528.12   19.54
  -8   1  -8  628.49   22.63
  -1   8   8  553.85   20.70
  -1   8   8  594.57   18.25
  -1   8   8  614.62   20.69
   8  -1  -8  565.94   22.79
  -8  -1   8  629.84   22.58
  -8   1  -9  338.73   15.60
  -8  -1   9  344.91   15.25
  -1   8   9  319.56   14.27
  -1   8   9  346.72   12.18
   8  -1  -9  341.45   16.48
  -1   8   9  326.82   13.68
  -1   8  10   36.32    6.63
  -8   1 -10   32.16    7.69
  -8  -1  10   38.64    7.43
  -1   8  10   34.03    7.49
   8  -1 -10   40.88    9.23
  -8  -1  10   14.60    7.67
  -8  -1  11    7.20    7.43
  -1   8  11   11.63    7.29
   8  -1 -11    0.50    8.11
  -8  -1  11    1.01    7.08
  -8  -1  12  169.44   11.81
  -1   8  12  168.59   11.59
   8  -1 -12  175.71   12.70
  -8  -1  13   71.82    9.41
  -1   8  13   48.98    8.86
  -8  -1  14   89.54   10.05
  -1   8  14   59.39   10.03
  -8   2  11  227.60   13.38
  -8   2  11  244.95   13.94
  -8   2  10  457.84   19.88
   2   8  10  477.88   17.28
  -8   2  10  491.60   20.20
  -8   2   9  239.71   14.18
  -2  -8   9  242.44   12.43
   2   8   9  264.45   11.12
  -8   2   9  247.06   14.13
   2   8   9  258.91   10.15
  -8  -2  -9  250.77   10.45
   2   8   8  206.74    9.23
  -8   2   8  218.19   12.74
   2   8   8  239.73    9.66
   8   2  -8  198.23   13.87
   8   2  -7    4.45    8.02
  -8   2   7    8.21    7.05
  -2  -8   7    5.01    4.75
   2   8   7    6.75    3.90
   8   2  -6   22.19    7.89
  -2  -8   6   19.27    4.34
   8  -2   5  166.09    9.99
  -2  -8   5  151.58    6.66
   8   2  -5  145.11   11.60
   8   2  -4   55.88    8.79
  -8   2   4   58.54    7.77
   8  -2   4   66.97    7.47
   8   2  -3  105.35    9.94
  -8   2   3   98.42    9.51
   8   2  -3   94.98   10.06
   8  -2   3  109.55    8.52
   8  -2   3   96.03    8.87
  -8  -2  -3  115.82    9.89
  -8   2   2 1337.15   41.63
   8   2  -2 1292.83   41.21
   8  -2   2 1262.85   40.40
   8  -2   2 1261.60   39.97
  -8  -2  -2 1336.46   41.55
   8   2  -2 1256.22   40.80
  -8   2   1 1822.94   55.66
   8  -2   1 1781.16   54.28
   8  -2   1 1794.05   54.76
  -8  -2  -1 1836.15   55.68
   8   2  -1 1788.73   54.83
   8   2  -1 1861.94   55.06
  -8   2   0 3075.64   89.27
   8  -2   0 3122.88   88.44
  -8  -2   0 3165.45   89.98
   8  -2   0 2879.17   88.36
   8  -2   0 3095.74   88.72
   8   2   0 3127.93   88.74
   8   2   0 3005.67   88.40
  -8   2  -1 1773.29   55.93
   8   2   1 1795.77   55.29
   8   2   1 1853.68   53.44
  -8  -2   1 1971.61   57.33
   8  -2  -1 1840.37   55.37
   8  -2  -1 1773.50   55.44
   8   2   1 1862.72   55.18
   8  -2  -1 1870.49   55.92
   8  -2  -2 1359.97   42.49
   8   2   2 1286.10   41.48
   8   2   2 1316.05   39.44
  -8  -2   2 1417.51   43.37
   8  -2  -2 1299.19   41.86
   8   2   2 1314.38   41.16
  -8   2  -2 1329.45   42.26
  -8   2  -3  107.85    9.53
   8   2   3  105.30    7.17
   8  -2  -3   97.97   10.12
  -2   8   3  102.28    8.27
   8  -2  -3  103.41    9.67
   8   2   3   84.47    8.76
   2  -8   3   93.07    8.02
   8   2   3  100.36    8.12
  -8  -2   3  114.64   10.61
  -8   2  -4   57.47    8.11
  -2   8   4   48.87    6.54
   8   2   4   55.37    5.90
   2  -8   4   51.71    6.96
   8  -2  -4   56.29    8.64
   8   2   4   55.15    6.73
  -8  -2   4   62.04    9.50
   8   2   5  162.08    8.49
   2  -8   5  149.85    9.23
   8   2   5  150.08    8.77
  -2   8   5  148.77    9.16
  -8  -2   5  161.34   11.99
  -8   2  -5  171.38   11.00
  -8   2  -6   18.51    6.85
   2  -8   6   23.79    6.21
   8   2   6   15.48    5.00
  -2   8   6   10.24    6.00
  -8  -2   6   23.09    8.15
  -8   2  -7    8.05    7.40
  -2   8   7    9.87    5.87
  -8  -2   7   -0.99    7.20
  -2   8   8  205.22   11.59
   8  -2  -8  197.70   12.77
  -8  -2   8  192.20   12.93
  -2   8   8  214.06   10.99
  -8   2  -8  193.96   11.54
   2   8  -8  220.38   12.65
  -8  -2   9  248.24   12.71
  -2   8   9  229.44   12.49
   8  -2  -9  266.35   14.49
  -2   8   9  267.56   12.25
  -8   2  -9  277.96   13.50
  -8  -2  10  421.33   17.17
  -2   8  10  427.94   17.76
   8  -2 -10  400.04   18.86
  -2   8  10  447.85   17.00
  -8   2 -10  450.60   17.88
  -8  -2  11  243.88   12.80
  -2   8  11  259.33   13.86
   8  -2 -11  229.20   14.24
   2   8 -11  272.60   15.16
  -2   8  11  266.98   12.45
  -8   2 -11  238.42   12.85
  -8  -2  12  361.19   16.22
  -2   8  12  349.65   16.67
  -8  -2  13  406.32   17.72
  -2   8  13  411.24   18.61
  -8  -2  14  921.36   31.72
  -8   3  10 1260.48   41.93
  -8   3  10 1301.50   42.29
  -8   3   9  184.71   12.54
   8   3  -9  180.75   13.30
  -8   3   9  174.75   12.62
   8   3  -8  100.07   10.99
  -8   3   8   73.56    9.41
   3   8   8   88.14    5.79
  -8   3   7  413.99   18.05
   3   8   7  417.34   14.99
   8   3  -7  471.35   20.32
   3   8   6  608.65   18.42
  -8   3   6  604.96   23.31
   3   8   6  601.33   20.45
   8   3  -6  655.43   24.85
   8  -3   6  606.70   22.52
   8  -3   5  453.48   18.87
   3   8   5  497.02   14.75
   3   8   5  477.88   17.34
   8   3  -5  487.25   20.83
   8  -3   4  145.61   10.03
  -8  -3  -4  151.45   10.27
   3   8   4  157.56    9.10
   8   3  -4  166.12   11.53
   8   3  -3   48.95    9.02
  -8   3   3   49.06    7.65
   8  -3   3   44.74    7.24
   8   3  -3   41.99    7.94
   8  -3   3   35.51    6.48
  -8  -3  -3   42.81    7.54
   3   8   3   49.07    6.90
   8  -3   2   19.37    6.64
   8   3  -2   18.52    7.42
  -8   3   2   20.93    7.14
   8   3  -2   24.71    7.63
   8  -3   2   20.34    7.12
  -8  -3  -2   13.80    6.65
   3   8   2   21.97    6.13
   8   3  -1   76.55    9.01
   8   3  -1   62.09    8.72
  -8   3   1   70.55    8.53
   8  -3   1   74.50    8.16
   8  -3   1   54.60    7.90
  -8  -3  -1   61.43    8.65
   8  -3   0  154.61   10.38
  -3   8   0  155.56   10.25
   3  -8   0  161.81   10.26
   8  -3   0  149.51   10.65
  -8  -3   0  159.65   10.92
   8   3   0  153.05   10.67
   3   8   0  163.59    9.90
   8   3   0  178.61   10.72
  -8   3   0  176.27   11.65
   8   3   1   68.55    7.99
  -8   3  -1   72.46    8.91
   8  -3  -1   71.50    8.71
   8   3   1   58.82    8.09
  -3   8   1   81.78    7.68
   3  -8   1   62.44    7.73
  -8  -3   1   70.94    9.05
   3   8  -1   72.78    7.81
   8  -3  -1   51.01    8.10
   8   3   2   37.63    7.58
   8  -3  -2   23.20    7.73
   8   3   2   22.88    6.75
  -8   3  -2   27.94    7.69
   8  -3  -2   20.49    7.40
  -3   8   2   23.59    6.53
   3  -8   2   24.86    6.53
  -8  -3   2   21.21    7.85
   3   8  -2   29.51    7.49
   8   3   2   30.37    5.01
  -8   3  -3   55.10    7.69
   8  -3  -3   45.12    8.24
   8  -3  -3   57.28    8.81
  -3   8   3   61.99    7.64
   3  -8   3   36.85    6.76
   8   3   3   51.07    5.29
   8   3   3   56.77    7.74
  -8  -3   3   57.38    9.12
   8   3   3   48.88    7.26
   3   8  -3   41.76    7.68
   3  -8   4  143.48    9.66
   8   3   4  158.44    7.91
  -3   8   4  153.21    9.80
   8  -3  -4  117.12   10.87
   8   3   4  146.29    9.27
  -8  -3   4  173.91   12.08
   3   8  -4  174.41   10.69
  -8   3  -4  154.00   10.74
   3  -8   5  452.53   17.97
   8   3   5  491.59   16.67
   3  -8   5  527.98   15.41
  -3   8   5  447.53   18.35
   8   3   5  457.03   17.35
   3   8  -5  492.32   19.56
  -8  -3   5  504.15   20.80
  -8   3  -5  508.89   19.77
   8   3   6  673.81   21.25
   3  -8   6  623.28   22.63
   3  -8   6  638.67   19.42
   8   3   6  623.11   21.00
  -3   8   6  611.05   22.62
   3   8  -6  672.72   24.10
  -8  -3   6  658.22   25.07
  -8   3  -6  628.33   23.68
   8   3   7  420.03   14.90
   8  -3  -7  414.43   19.13
  -3   8   7  428.28   17.33
   3   8  -7  442.54   18.47
  -8  -3   7  430.94   19.14
  -8   3  -7  435.72   17.90
   3  -8   7  438.56   17.45
  -8   3  -8   80.29    8.46
   8  -3  -8   72.32    9.97
   3   8  -8   79.19    9.44
  -3   8   8   68.14    7.82
  -3   8   9  189.06   11.91
   8  -3  -9  206.92   12.96
   3   8  -9  223.30   13.21
  -3   8   9  191.14   10.92
  -8   3  -9  187.78   11.45
  -8  -3   9  194.85   11.12
  -8  -3  10 1268.07   39.67
  -3   8  10 1260.87   41.18
   8  -3 -10 1288.42   42.37
  -8   3 -10 1264.67   40.65
  -3   8  10 1316.96   40.44
  -3   8  11  337.27   16.27
  -8  -3  11  340.08   14.92
  -8   3 -11  362.66   15.84
  -3   8  11  392.22   16.13
  -3   8  12   49.84    9.28
   8   4  -9  101.59   11.60
  -8   4   9   96.74   10.25
   8   4  -8   13.44    9.12
  -8   4   8   11.92    7.84
  -8   4   7  157.27   11.30
   8  -4   7  154.11   10.91
   8   4  -7  164.80   13.02
   8   4  -6   16.63    8.42
  -8   4   6    9.93    7.29
   8  -4   6    5.59    6.69
   4   8   6    9.31    4.59
  -8   4   5  128.90   10.35
   8  -4   5  136.20    9.80
   8   4  -5  136.43   11.59
   4   8   5  153.05    6.70
   4   8   5  131.85    8.60
   4   8   4   77.14    4.85
   8   4  -4   69.78    9.99
   8  -4   4   68.00    7.80
   8  -4   4   67.84    7.99
   4   8   4   84.20    8.04
   8  -4   3  312.28   14.78
   8  -4   3  311.48   14.59
   4   8   3  359.55   14.54
   8   4  -3  373.88   16.75
   8  -4   2 2130.31   63.85
   8  -4   2 2159.74   63.59
   8   4  -2 2189.01   64.27
  -4   8  -2 2034.22   63.51
   4   8   2 2140.84   63.08
   8   4  -2 2184.29   64.68
  -8   4   2 2144.72   64.76
   8   4  -1  495.03   20.28
   8  -4   1  511.19   20.16
  -4   8  -1  502.10   19.86
   8  -4   1  513.59   19.87
   4   8   1  527.17   19.54
  -8   4   1  529.51   20.96
   8   4  -1  534.87   20.72
  -8   4   0   31.68    7.84
   8   4   0   18.68    7.33
  -4   8   0   23.27    7.06
   4   8   0   20.90    6.89
   8  -4   0   18.40    7.37
   8  -4   0   30.00    7.79
   8   4   0   24.39    7.47
   4  -8   0   36.41    7.59
   8  -4  -1  536.82   20.46
   4  -8   1  502.03   19.67
   8  -4  -1  494.75   20.48
  -4   8   1  511.70   19.74
   8   4   1  495.71   19.64
   4   8  -1  507.59   19.68
   8   4   1  508.85   19.73
  -8   4  -1  504.01   20.63
   4  -8   2 2167.86   64.56
   8   4   2 2175.57   64.49
   8  -4  -2 2260.54   65.50
  -4   8   2 2168.75   64.83
   4   8  -2 2129.69   64.78
   8   4   2 2175.02   64.25
  -8   4  -2 2135.77   65.39
   8   4   3  323.71   14.58
   4  -8   3  307.48   14.47
  -4   8   3  322.62   14.69
   4   8  -3  313.09   14.67
   8   4   3  326.79   14.36
  -8   4  -3  352.04   15.54
  -8   4  -4   70.12    8.81
   4  -8   4   72.65    5.84
   4  -8   4   65.56    8.18
   8   4   4   67.46    8.50
  -4   8   4   61.15    8.06
   8   4   4   70.86    5.39
   4   8  -4   80.67    8.88
   8   4   4   59.67    6.97
  -8   4  -5  129.45   10.11
   4  -8   5  129.18    9.69
   8   4   5  134.85    6.98
   4  -8   5  141.58    6.95
  -4   8   5  137.54    9.97
   8   4   5  139.96    8.68
   4   8  -5  118.23   10.03
  -8   4  -6   -0.84    6.71
   4  -8   6    7.81    6.60
   8   4   6    6.06    4.23
   8   4   6    5.20    5.08
   4  -8   6    1.24    3.77
   4   8  -6   17.57    8.14
  -4   8   6   -2.69    7.13
   8   4   7  154.29    8.06
   4  -8   7  145.73   10.42
  -4   8   7  169.62   10.67
  -8   4  -7  159.47   11.29
  -8   4  -8    5.45    7.32
  -4   8   8    5.45    6.95
   4   8  -8   11.18    8.01
  -8   4  -9   95.53    9.43
  -4   8   9   96.68    9.39
   8  -4  -9   99.68   10.63
  -4   8  10 1024.91   34.81
  -8   4 -10  961.23   33.33
  -4   8  10 1018.57   33.51
  -4   8  11  132.11   10.66
  -8   4 -11  151.82   10.65
   8   5  -7  239.87   15.24
  -8   5   6  343.93   16.92
  -5   8  -6  326.58   15.55
   8   5  -5  278.63   15.12
   8  -5   5  208.68   12.00
   5   8   5  246.25   11.47
  -5   8  -5  234.34   12.78
  -8   5   5  248.60   13.87
   8   5  -4  219.71   13.37
   8  -5   4  185.86   11.21
   5   8   4  206.15   10.69
  -5   8  -4  220.26   11.94
  -8   5   4  208.24   12.47
   8   5  -3  789.42   28.34
   5   8   3  801.25   26.28
   8  -5   3  794.20   26.85
   8   5  -2 1848.36   55.05
   5   8   2 1770.79   53.16
   8  -5   2 1823.66   53.82
  -8   5   1   19.30    7.54
   8   5  -1   25.80    8.12
   8   5  -1   19.40    7.73
  -5   8  -1   15.57    6.71
   5   8   1   16.52    6.67
   8  -5   1   26.05    7.65
   8  -5   1   24.41    7.36
  -8   5   0    0.47    6.60
   8   5   0   10.27    7.64
   8  -5   0   -3.59    6.98
   8   5   0   11.42    7.71
  -5   8   0    5.01    6.39
   5   8   0    5.73    6.80
   8  -5   0   -0.89    6.60
   5  -8   0    0.87    7.58
   8  -5  -1   16.94    7.79
  -8   5  -1   15.68    7.71
   8  -5  -1   19.75    7.77
   8   5   1   16.32    7.35
  -5   8   1   17.42    6.96
   5   8  -1   16.65    7.46
   8   5   1   23.24    7.55
   5  -8   1   21.70    7.66
   5  -8   2 1816.70   56.74
   5   8  -2 1854.48   56.55
   8   5   2 1867.62   56.06
  -5   8   2 1932.48   57.08
  -8   5  -2 1876.20   57.12
   8   5   2 1804.17   55.81
   5  -8   3  816.57   28.18
   8   5   3  766.12   27.37
   5   8  -3  769.87   27.80
  -5   8   3  833.82   28.31
  -8   5  -3  810.18   28.73
   8   5   3  788.42   26.95
   5  -8   4  196.53   11.87
   8   5   4  188.09   11.62
   5   8  -4  219.70   12.80
  -5   8   4  212.47   12.32
  -8   5  -4  210.07   12.32
   8   5   4  208.54   11.08
   8   5   5  218.49   12.40
   5  -8   5  200.68   12.44
   5   8  -5  231.38   13.20
  -5   8   5  239.56   13.41
   8   5   5  228.05   11.23
  -8   5  -5  231.39   12.97
   5  -8   6  365.80   16.42
   5   8  -6  386.92   17.57
  -8   5  -6  413.66   17.66
  -5   8   6  365.17   17.01
   5  -8   7  219.76   12.71
   5   8  -7  227.48   13.26
  -8   5  -7  235.40   13.45
  -5   8   7  219.80   13.04
   5  -8   8  159.03   11.15
  -8   5  -8  162.49   11.97
  -5   8   8  168.78   11.68
  -8   5  -9  220.86   13.26
  -5   8   9  230.10   13.19
  -8   5 -10  302.78   15.36
  -5   8  10  274.64   14.83
  -8   5 -11   81.56    9.76
   8  -6   7   42.24    7.69
   8  -6   6    8.40    6.76
   8   6  -5  189.55   12.99
   8  -6   5  175.03   11.06
   8   6  -4  603.36   23.47
   8  -6   4  527.24   20.83
   8   6  -3  359.80   17.27
   6   8   3  350.93   15.18
   8  -6   3  346.31   15.64
   8   6  -2  389.62   17.84
   6   8   2  390.15   16.65
   8  -6   2  386.25   16.65
   8   6  -1  325.72   16.41
   8  -6   1  351.53   15.71
   6   8   1  350.29   15.76
   8   6   0  401.91   17.87
   6   8   0  412.36   17.81
   8  -6   0  421.09   17.67
   8   6   0  412.58   17.60
   6  -8   0  427.19   19.10
  -6   8   0  413.33   18.00
  -8   6   0  416.50   18.50
   8   6   1  335.77   15.09
   6   8  -1  344.72   15.90
   6  -8   1  343.50   16.50
  -6   8   1  313.60   15.88
  -8   6  -1  322.08   16.27
   8   6   1  321.81   15.29
   6   8  -2  429.68   18.33
   6  -8   2  423.21   18.42
  -6   8   2  378.00   18.07
  -8   6  -2  444.54   18.74
   8   6   2  410.19   17.25
   8   6   2  407.15   17.41
   6   8  -3  322.87   16.18
   6  -8   3  343.30   16.34
   8   6   3  335.08   15.36
  -6   8   3  332.59   16.26
  -8   6  -3  351.12   16.78
   8   6   3  327.55   14.92
   6  -8   4  581.28   23.09
   6   8  -4  577.17   23.26
   8   6   4  600.33   21.99
  -8   6  -4  590.70   23.18
   8   6   5  152.73   10.83
   6   8  -5  164.79   12.18
   8   6   6    4.26    7.29
   8   6   7   48.31    8.26
   8   7  -2   55.78    9.73
   8   7  -1  523.89   21.45
   7   8   1  515.25   20.56
   8   7   0    1.80    8.08
   7   8   0    8.39    7.61
   8   7   1  509.31   20.74
   7   8  -1  545.66   21.61
   7   8  -2   58.75    9.68
   7   8  -3  169.70   12.51
  -9   0   0    0.46    7.83
   9   0   0    3.92    6.61
   9   0   0    8.35    6.52
  -9   0  -1 1748.36   53.38
  -9   0   1 1784.34   53.84
   9   0   1 1771.05   51.68
   9   0   1 1641.24   52.08
   9   0  -1 1641.36   52.35
  -9   0  -2   63.92    9.24
  -9   0   2   80.44    9.65
   9   0   2   62.75    8.19
   9   0  -2   62.61    8.46
   9   0   2   72.02    7.61
  -9   0  -3   71.46    9.33
   9   0   3   84.67    8.18
  -9   0   3   86.09   10.04
   9   0   3   70.93    7.41
   9   0  -3   78.59    9.30
   9   0   4  369.80   15.37
  -9   0  -4  388.94   17.27
  -9   0   4  352.30   17.20
   9   0  -4  354.41   16.79
  -9   0  -5    9.44    7.43
   9   0   5    3.67    6.14
  -9   0   5    8.98    7.86
   9   0  -5   15.85    8.24
  -9   0  -6   36.44    8.51
   9   0   6   32.53    7.31
   0   9   6   23.48    5.81
  -9   0   6   23.36    7.94
   9   0  -6   23.20    8.13
  -9   0  -7  511.97   20.37
  -9   0   7  487.06   20.56
   0   9   7  467.12   17.56
   9   0  -7  442.71   20.05
   9   0   7  485.98   19.26
   0  -9   8  213.60   10.84
  -9   0  -8  209.55   13.18
   0   9   8  189.37   10.21
  -9   0  11  255.13   14.66
  -9  -1  -8  904.19   32.16
   9   1  -8  974.66   33.48
  -9  -1  -7 1690.19   54.08
   1   9   7 1726.69   51.26
   9   1  -7 1762.83   54.86
   9  -1   7 1787.96   53.63
   9  -1   6  415.50   17.70
  -9   1   6  425.42   18.87
  -9  -1  -6  432.30   19.00
   9   1  -6  438.93   19.35
   9  -1   5  659.44   24.46
  -9   1   5  727.13   26.69
  -9  -1  -5  689.06   26.22
  -1  -9   5  714.80   22.61
   9   1  -5  698.70   26.12
   9  -1   4  741.90   26.70
   9  -1   4  787.91   26.36
  -9   1   4  777.44   28.06
  -9  -1  -4  714.36   27.48
   9   1  -4  731.07   27.12
  -9   1   3  103.40   10.22
  -9  -1  -3  112.79   10.89
   9  -1   3   98.78    8.93
   9   1  -3   94.96   10.25
   9   1  -3   92.27   10.01
   9  -1   3   86.05    8.87
   9  -1   2   14.40    6.98
  -9   1   2   40.58    8.86
  -9  -1  -2   25.27    7.98
   9  -1   2   17.89    6.87
   9   1  -2   25.20    7.71
   9   1  -2   22.38    8.04
   9   1  -1   74.45    9.24
   9  -1   1   74.54    8.32
  -9   1   1   86.55    9.68
   9  -1   1   66.77    8.26
  -9  -1  -1   79.14    9.95
   9   1  -1   80.52    9.23
   9  -1   1   67.31    8.03
  -9   1   0   67.23    9.32
   9  -1   0   62.10    8.55
   9  -1   0   58.64    8.59
   9   1   0   60.94    8.86
  -9  -1   0   55.29    9.03
   9   1   0   62.98    8.54
   9  -1   0   69.18    8.23
   9  -1  -1   87.33    9.45
   9   1   1   69.05    8.47
  -9   1  -1   71.73    9.34
   9  -1  -1   58.47    8.51
  -9  -1   1   75.17    9.98
   9   1   1   62.88    8.28
   9   1   1   71.18    7.41
   9   1   2   11.97    7.10
  -9   1  -2   20.65    8.01
   9  -1  -2   20.15    7.85
   9   1   2   30.19    6.87
  -9  -1   2   21.50    8.34
   9   1   2   15.41    5.94
   9  -1  -2   22.21    8.22
  -9   1  -3  102.90    9.94
   9   1   3  113.54    8.92
   9  -1  -3   98.30   10.27
   9  -1  -3   95.36    9.42
   9   1   3   98.96    7.78
  -9  -1   3  100.22   10.71
   9   1   3   93.91    9.44
   9   1   4  746.84   26.65
  -9   1  -4  747.03   26.89
   9   1   4  740.07   24.83
  -9  -1   4  765.87   27.93
  -1   9   4  724.78   24.97
   9   1   4  728.43   25.03
   9  -1  -4  732.24   26.84
  -9   1  -5  709.65   25.19
   9   1   5  677.28   23.17
   1  -9   5  649.21   23.13
  -9  -1   5  686.22   26.03
   9   1   5  684.36   23.04
  -1   9   5  669.40   23.19
   9  -1  -5  649.61   25.08
   9   1   6  413.51   16.44
  -9   1  -6  436.00   18.30
   1  -9   6  437.30   16.51
  -9  -1   6  455.64   19.88
  -1   9   6  392.81   16.24
   9  -1  -6  382.16   18.07
   9   1   7 1891.41   54.25
   1  -9   7 1716.44   52.95
  -9   1  -7 1791.41   55.14
  -9  -1   7 1850.14   56.95
  -1   9   7 1726.08   52.92
   1  -9   8  967.04   31.44
  -9   1  -8  977.53   33.10
  -9  -1   8  932.52   34.01
  -1   9   8  975.21   31.10
  -9   1  -9  655.61   24.53
  -1   9   9  642.41   22.52
  -1   9  10  693.67   24.85
  -9  -1  11   37.47    8.97
  -9  -1  12   16.00    8.38
   9   2  -8   47.98   10.17
   9   2  -7   91.66   10.74
   9  -2   7   87.72    9.47
  -9  -2  -7   83.53    8.98
   9   2  -6   10.64    8.75
   9  -2   6    7.98    6.56
  -9  -2  -6    2.16    7.43
   9  -2   5  453.76   18.54
  -9   2   5  424.26   19.49
  -9  -2  -5  475.75   19.53
   9   2  -5  444.57   19.56
   9  -2   4  693.26   25.70
  -9   2   4  723.84   26.63
   9  -2   4  726.19   25.67
  -9  -2  -4  730.33   27.09
   9   2  -4  702.43   26.34
  -9   2   3  326.41   16.30
   9  -2   3  325.90   15.51
   9  -2   3  340.34   15.46
  -9  -2  -3  365.22   17.35
   9   2  -3  325.76   16.65
   9   2  -3  343.59   16.56
  -9   2   2  531.87   21.62
   9   2  -2  512.99   21.33
   9  -2   2  541.88   20.28
   9  -2   2  525.07   20.78
  -9  -2  -2  539.02   22.10
   9   2  -2  498.33   20.96
   9   2  -1   55.75    9.15
  -9   2   1   70.44    9.54
   9  -2   1   52.95    8.63
  -9  -2  -1   70.04    9.64
   9  -2   1   58.55    8.13
   9   2  -1   79.82    8.90
  -9   2   0  282.02   14.77
   9  -2   0  283.89   14.00
  -9  -2   0  275.22   15.62
   9   2   0  290.80   14.40
   9  -2   0  288.10   14.81
   9   2   0  279.41   14.80
   9  -2  -1   53.44    7.99
   9  -2  -1   57.19    9.25
  -9   2  -1   52.35    8.91
   9   2   1   52.38    8.40
   9  -2  -1   60.09    8.93
  -9  -2   1   83.47   10.43
   9   2   1   44.41    7.90
  -9   2  -2  551.30   21.93
   9  -2  -2  537.84   21.71
   9   2   2  535.84   21.31
   9   2   2  529.85   18.94
  -2   9   2  500.92   19.85
   2  -9   2  556.06   20.28
   9  -2  -2  549.27   21.35
  -9  -2   2  565.33   23.02
   9   2   2  540.83   20.30
  -9   2  -3  352.27   16.37
   9   2   3  322.95   15.79
   9   2   3  325.02   13.45
   2  -9   3  327.10   14.41
  -2   9   3  324.65   14.67
   9  -2  -3  311.28   16.06
  -9  -2   3  355.65   17.24
   9  -2  -3  362.65   16.84
   9   2   3  328.53   14.40
  -9   2  -4  695.91   25.82
   9   2   4  680.23   25.54
   9   2   4  690.27   23.20
   2  -9   4  696.33   24.22
  -2   9   4  700.44   24.52
   9  -2  -4  696.64   26.13
   9   2   4  690.59   23.95
  -9  -2   4  740.06   27.29
  -9   2  -5  462.70   19.36
   9   2   5  458.71   16.89
   2  -9   5  454.22   17.73
   9   2   5  459.20   17.26
   9  -2  -5  442.68   19.72
  -2   9   5  456.88   17.81
  -9  -2   5  435.40   20.48
  -9   2  -6    0.44    7.04
   9   2   6   -1.64    5.22
   9   2   6    6.09    5.55
   2  -9   6   12.56    6.19
  -2   9   6    9.49    5.91
  -9  -2   6   11.34    8.32
  -9   2  -7   96.71    9.73
   9   2   7   92.18    8.24
   2  -9   7   93.54    8.50
  -2   9   7   89.59    8.68
  -9  -2   7   91.95   10.51
  -9   2  -8   46.69    8.51
   2  -9   8   36.64    7.63
  -2   9   8   51.38    7.60
  -9   2  -9  967.05   33.52
  -2   9   9 1010.67   32.48
  -2   9  10  228.22   13.42
  -2   9  11  534.15   21.42
   9  -3   7  320.94   16.02
   9   3  -7  363.38   18.05
   9  -3   6 1023.64   35.15
   3   9   6 1053.59   33.40
   9  -3   5 1235.45   40.64
   9  -3   5 1248.30   40.92
   3   9   5 1274.89   39.27
  -9  -3  -5 1268.94   40.58
   9   3  -5 1386.95   42.82
   9   3  -4   82.15    9.98
  -9   3   4   86.13    9.90
   9  -3   4   93.86    8.98
   9  -3   4   69.26    8.77
  -9  -3  -4   89.52    9.25
   3   9   4   83.53    7.75
  -9   3   3  908.69   30.80
   9  -3   3  806.04   29.08
   9  -3   3  825.89   29.27
  -9  -3  -3  853.62   29.85
   3   9   3  841.54   28.21
   9   3  -3  870.65   30.19
  -9   3   2  288.12   14.97
   9  -3   2  255.27   13.50
   9   3  -2  281.69   14.97
   9  -3   2  267.91   14.22
  -9  -3  -2  263.89   14.23
   9   3  -2  257.07   14.00
   3   9   2  266.44   12.84
   9   3  -1   87.42    9.90
  -9   3   1   86.48    9.66
   9  -3   1   88.76    9.21
   9   3  -1   92.65   10.28
   9  -3   1   88.14    9.54
  -9  -3  -1   86.41    9.99
   3   9   1  107.22    8.96
  -9   3   0   35.15    8.27
  -3   9   0   35.46    7.54
  -9  -3   0   49.15    9.31
   9  -3   0   41.42    8.55
   9  -3   0   44.76    8.32
   3   9   0   34.35    7.71
   9   3   0   44.60    8.93
   9   3   0   36.84    7.93
   9  -3  -1   82.87    9.61
   3  -9   1   94.25    9.07
  -9   3  -1   77.85    9.55
   9   3   1   82.73    9.51
   9  -3  -1   70.33    9.74
  -3   9   1   72.41    8.37
  -9  -3   1   71.09   10.19
   3   9  -1   76.20    8.75
   9   3   1   77.44    8.78
   9  -3  -2  282.55   15.45
   9   3   2  270.25   14.58
   3  -9   2  288.49   13.92
  -3   9   2  283.54   14.07
   9   3   2  293.88   13.98
  -9  -3   2  295.23   15.79
   3   9  -2  293.66   14.70
  -9   3  -2  307.22   15.36
   9   3   3  855.44   30.51
   3  -9   3  870.94   29.87
   9   3   3  903.31   27.97
  -3   9   3  911.73   30.19
   9   3   3  873.92   29.57
  -9  -3   3  909.35   32.19
   3   9  -3  899.27   31.00
  -9   3  -3  902.86   31.38
  -9   3  -4   77.18    9.63
   9  -3  -4   79.05    9.97
  -3   9   4   77.30    8.58
   3  -9   4   71.97    8.44
   9   3   4   93.97    8.06
   9   3   4   74.40    6.56
  -9  -3   4   83.00   10.64
   3   9  -4   83.95    9.06
   9   3   4   63.95    9.22
   9   3   5 1372.86   42.26
   3  -9   5 1303.77   41.35
   9   3   5 1317.80   39.37
   9  -3  -5 1227.99   42.53
   9   3   5 1330.82   40.25
  -3   9   5 1288.39   41.21
   3   9  -5 1277.99   42.69
  -9  -3   5 1363.10   44.03
  -9   3  -5 1309.69   42.80
   3  -9   6 1080.36   35.57
  -3   9   6 1115.12   35.82
   3   9  -6 1144.44   37.47
  -9  -3   6 1090.65   38.17
  -9   3  -6 1079.52   36.85
   3  -9   7  308.75   14.38
  -3   9   7  317.98   14.80
  -9   3  -7  326.66   15.89
  -9   3  -8   18.14    8.17
   3  -9   8   28.93    7.52
  -3   9   8   30.34    7.54
  -9   3  -9  126.61   10.56
   3  -9   9  126.31   10.48
  -3   9   9  133.28    9.72
   9  -4   6   67.26    8.46
   9   4  -5   23.52    9.72
   9  -4   5   24.54    7.46
   9  -4   4   74.65    8.70
   9   4  -4   93.97   10.85
   9  -4   4   82.14    9.46
   4   9   4   83.64    8.16
  -9   4   3  758.55   28.05
   9  -4   3  724.41   26.78
   9  -4   3  764.45   26.77
  -4   9  -3  719.24   26.32
   4   9   3  762.45   26.03
   9   4  -3  775.36   28.06
  -9   4   2  363.17   17.01
   9  -4   2  312.53   15.85
  -4   9  -2  332.63   15.44
   9  -4   2  344.39   15.92
   4   9   2  375.68   15.75
   9   4  -2  348.38   16.92
   9   4  -2  345.37   16.78
   9   4  -1  213.12   13.42
   9  -4   1  212.20   13.02
  -4   9  -1  211.24   12.35
   4   9   1  223.00   12.42
   9  -4   1  204.78   13.18
   9   4  -1  216.89   13.17
  -9   4   1  235.93   13.87
   9   4   0   66.71    9.00
  -9   4   0   72.38    9.65
   9  -4   0   85.92    9.77
   9   4   0   63.89    9.17
  -4   9   0   77.56    8.87
   4   9   0   89.66    9.34
   9  -4   0   73.30    9.19
   9  -4  -1  265.53   14.48
   4  -9   1  245.34   13.64
  -4   9   1  233.19   13.17
   9  -4  -1  236.43   13.98
   4   9  -1  232.71   13.19
   9   4   1  234.42   12.98
   9   4   1  242.87   14.00
  -9   4  -1  256.37   14.31
   4  -9   2  368.60   16.98
   9   4   2  371.51   17.07
  -4   9   2  354.59   16.39
   4   9  -2  386.49   17.22
   9  -4  -2  374.85   17.81
   9   4   2  367.43   16.66
  -9   4  -2  399.06   18.16
   4  -9   3  730.16   26.34
   9   4   3  714.26   26.24
  -4   9   3  714.85   26.04
   4   9  -3  733.87   26.72
   9   4   3  751.69   25.75
  -9   4  -3  756.29   27.55
   9   4   4   73.54    9.41
  -9   4  -4   98.76   10.37
   4  -9   4   96.41    9.60
  -4   9   4   90.74    8.89
   9   4   4   92.19    8.35
   4   9  -4   94.60   10.14
  -9   4  -5   28.71    8.42
   4  -9   5   24.02    7.78
  -4   9   5   19.08    7.76
   4   9  -5   36.44    8.59
   9   4   5   23.28    8.53
  -9   4  -6   86.46   10.47
   9   4   6   92.81    9.52
   4  -9   6   94.62    9.50
  -4   9   6   92.01    9.76
  -9   4  -7    8.64    8.09
   4  -9   7    0.82    7.16
  -4   9   7    9.42    7.45
   4  -9   8  662.80   25.24
  -4   9   8  728.10   26.00
  -9   4  -8  724.50   26.52
  -4   9   9  413.78   17.82
  -9   4  -9  402.90   18.31
   9  -5   5  281.40   14.27
   9   5  -4  174.30   12.79
   9  -5   4  198.24   12.15
   9   5  -3   95.51   11.10
   9  -5   3   90.88    9.45
   5   9   3   81.00    8.67
   9   5  -2    5.80    8.10
   9  -5   2   32.05    8.56
   5   9   2   13.65    6.84
   9   5  -1   36.64    8.30
   9  -5   1   58.32    9.13
   9   5  -1   40.24    9.14
   5   9   1   39.51    7.72
   9   5   0   14.08    8.22
   9  -5   0   20.00    8.16
   9   5   0    6.16    8.20
   5   9   0   19.08    7.85
   5  -9   1   62.67    9.44
   9   5   1   57.77    8.58
   9   5   1   42.12    8.87
   9  -5  -1   58.11    9.57
   5   9  -1   63.32    8.89
   9   5   2   14.15    7.24
   5   9  -2   16.38    7.72
   9   5   2   23.30    8.23
   5  -9   2    3.72    7.84
   9   5   3   92.55    8.75
   9   5   3  108.95   10.01
   5   9  -3  111.90   10.48
   5  -9   3  101.84   10.10
   5  -9   4  190.65   12.20
   9   5   4  193.62   12.10
   5   9  -4  180.91   12.66
   5  -9   5  313.12   15.44
   9   5   5  270.73   14.62
   9  -6   4  200.35   12.21
   9  -6   3  412.48   18.25
   9  -6   2  553.96   22.23
   9   6  -2  574.39   23.14
   9  -6   1  184.23   12.55
   6   9   1  160.32   11.58
   9   6  -1  184.73   12.56
   6   9   0  795.91   28.06
   9  -6   0  775.43   28.27
   9   6   0  764.46   27.97
   9   6   0  757.87   28.01
   9   6   1  175.40   12.70
   6   9  -1  195.62   12.57
   9   6   1  187.20   12.41
   9   6   2  566.05   22.42
   9   6   3  437.56   19.39
   9   6   4  211.66   13.00
 -10   0   0  917.10   32.21
  10   0   0  883.44   31.20
 -10   0  -1 1385.63   44.93
 -10   0   1 1380.83   45.00
  10   0   1 1355.72   43.51
  10   0   1 1397.76   43.02
  10   0  -1 1316.02   43.91
 -10   0  -2  812.76   29.68
 -10   0   2  850.48   30.04
  10   0   2  814.58   27.73
  10   0   2  766.05   27.81
  10   0  -2  780.81   28.80
 -10   0  -3  642.30   24.46
 -10   0   3  567.26   24.04
  10   0   3  607.18   22.21
  10   0  -3  568.37   23.27
  10   0   4  154.54   10.64
  10   0  -4  152.05   11.31
 -10   0  -4  154.64   12.55
  10   0   5  200.50   11.83
 -10   0  -5  207.95   13.46
   0  10   5  193.04   10.86
 -10   0  -6   74.60   10.70
   0  10   6   61.57    7.52
  10   0   6   67.11    9.00
  10   0   7   -2.41    7.64
  10   0   8   45.02    8.81
  10  -1   6  321.08   15.57
  10  -1   5  214.94   13.19
 -10  -1  -5  219.38   14.51
  10  -1   4  575.69   22.26
 -10  -1  -4  596.91   24.09
  10   1  -4  562.98   23.28
 -10   1   3  440.83   20.34
  10  -1   3  457.02   18.71
 -10  -1  -3  471.88   21.11
  10   1  -3  444.05   19.49
 -10   1   2  237.94   14.30
 -10  -1  -2  241.86   14.81
  10  -1   2  217.49   12.56
  10   1  -2  221.04   13.32
 -10   1   1   48.93    8.59
  10   1  -1   48.09    9.27
  10   1  -1   50.86    8.84
 -10  -1  -1   64.84   10.63
  10  -1   1   51.63    8.44
  10  -1   0   22.35    8.36
  10  -1   0   35.88    8.21
  10   1   0   24.25    8.41
 -10   1   0   33.04    8.67
  10  -1   0   39.96    8.84
  10   1   0   25.77    7.74
 -10  -1   0   25.91    8.77
 -10   1  -1   61.49    9.85
  10   1   1   45.12    8.89
  10  -1  -1   50.73    9.27
  10   1   1   58.66    8.53
 -10  -1   1   37.18    9.30
 -10   1  -2  230.47   13.70
 -10  -1   2  224.74   14.40
  10   1   2  223.90   11.59
  10  -1  -2  214.70   13.12
  10   1   2  220.54   12.61
 -10   1  -3  433.42   20.18
  10   1   3  503.27   18.57
 -10  -1   3  489.03   21.26
  10   1   3  483.81   19.15
  10  -1  -3  457.31   20.14
 -10   1  -4  587.85   22.92
  10   1   4  561.31   20.41
  10   1   4  553.21   20.71
  -1  10   4  522.77   20.43
 -10   1  -5  218.33   13.56
  10   1   5  190.50   11.32
  -1  10   5  205.89   11.39
  10   1   6  299.02   14.46
  -1  10   6  306.42   14.23
  10   1   7  204.72   11.93
 -10   1  -7  226.23   13.92
  -1  10   7  199.34   11.15
  10   1   8   86.65    9.19
  10  -2   4   82.39    9.69
 -10  -2  -4   65.17   10.24
  10  -2   3  719.36   25.72
 -10  -2  -3  679.45   27.39
  10   2  -3  689.23   26.53
  10  -2   2  293.23   15.08
 -10  -2  -2  323.92   17.13
  10   2  -2  282.84   15.57
 -10   2   1  533.14   22.41
  10  -2   1  516.40   21.11
 -10  -2  -1  557.53   23.36
  10   2  -1  515.89   21.25
 -10   2   0  294.16   15.99
 -10  -2   0  287.40   16.61
  10  -2   0  295.58   15.25
  10   2   0  305.60   15.14
 -10   2  -1  559.08   22.51
 -10  -2   1  548.66   22.92
 -10   2  -2  294.01   15.77
  10  -2  -2  282.35   15.37
  -2  10   2  277.45   13.85
  10   2   2  276.54   14.22
 -10  -2   2  302.33   16.89
 -10   2  -3  721.86   27.11
  -2  10   3  670.24   25.20
  10   2   3  690.05   25.21
   2 -10   3  777.60   26.22
 -10  -2   3  725.81   27.97
 -10   2  -4   68.44   10.05
  10   2   4   70.93    8.06
  -2  10   4   77.65    8.37
 -10   2  -5  167.07   12.17
  -2  10   5  162.76   10.73
 -10   2  -6   20.96    9.18
  -2  10   6   22.59    6.89
 -10   2  -7   15.99    8.63
  -2  10   7   15.89    7.41
   3  10   3  424.98   17.75
 -10  -3  -3  439.07   20.07
  10   3  -2  304.55   15.90
 -10  -3  -2  298.55   16.55
   3  10   2  307.87   14.79
  10   3  -1  377.56   17.62
 -10  -3  -1  408.54   19.26
   3  10   1  374.98   17.00
  10   3   0  179.50   12.15
   3  10   0  176.69   11.66
 -10  -3   0  167.44   13.24
  10   3   1  435.54   18.23
 -10  -3   1  403.00   19.64
   3  10  -1  387.78   18.05
  10   3   2  282.57   14.58
 -10  -3   2  324.44   17.57
   3  10  -2  307.56   15.56
   3 -10   3  478.27   19.97
  10   3   3  459.46   18.83
 -10   3  -4  357.81   17.45
   3 -10   4  341.10   16.17
 -10   3  -5  516.83   22.11
   3 -10   5  544.14   21.26
 -10   3  -6  280.41   15.59
 -10   3  -7  696.05   26.53
   4  10   2  192.61   12.06
   4  10   1 1156.91   38.19
  10   4  -1 1165.40   38.77
   4  10   0  870.95   31.27
  10   4   0  934.14   31.68
   4  10  -1 1247.23   40.57
  10   4   1 1208.09   39.84
   4 -10   2  186.32   13.12
  10   4   2  171.73   11.59
   4 -10   3  159.77   12.12
   4 -10   4   95.88   10.44
   4 -10   5  117.54   10.93
  10   5   0   97.66   10.12
  11   0   2   54.40    9.07
 -11  -1  -3  130.77   13.41
   0   0   0    0.00    0.00
TITL Pr5Si4-50deg_02 in P4(1)2(1)2
REM P4(1)2(1)2 (#92 in standard setting)
CELL 0.71073   7.900109   7.900109  14.956798  90.0000  90.0000  90.0000
ZERR    4.00   0.000166   0.000166   0.000631   0.0000   0.0000   0.0000
LATT -1
SYMM -x,-y, z+1/2
SYMM -y+1/2, x+1/2, z+1/4
SYMM  y+1/2,-x+1/2, z+3/4
SYMM -x+1/2, y+1/2,-z+1/4
SYMM  x+1/2,-y+1/2,-z+3/4
SYMM  y, x,-z
SYMM -y,-x,-z+1/2
SFAC Si Pr
UNIT 16.00 20.00
TREF
HKLF 4
END
_computing_structure_solution     'SHELXT (Sheldrick, 2015a)'
;
_shelx_hkl_checksum     28352
_shelx_res_file
;
TITL pr5si4-50deg_02_a.res in P4(1)2(1)2
    pr5si4-50deg_02.res
    created by SHELXL-2018/3 at 14:54:42 on 06-Jan-2020
REM Old TITL pr5si4-50deg_02_a.res in P4(1)2(1)2
REM SHELXT solution in P4(1)2(1)2: R1 0.030, Rweak 0.012, Alpha 0.004
REM <I/s> 1.538 for 16 systematic absences, Orientation as input
REM Flack x = -0.030 ( 0.024 ) from 336 Parsons' quotients
REM Formula found by SHELXT: Pr5 Si4
CELL 0.71073 7.9001 7.9001 14.9568 90 90 90
ZERR 4 0.0002 0.0002 0.0006 0 0 0
LATT -1
SYMM -X,-Y,0.5+Z
SYMM 0.5-Y,0.5+X,0.25+Z
SYMM 0.5+Y,0.5-X,0.75+Z
SYMM 0.5-X,0.5+Y,0.25-Z
SYMM 0.5+X,0.5-Y,0.75-Z
SYMM +Y,+X,-Z
SYMM -Y,-X,0.5-Z
SFAC Pr Si
UNIT 20 16
L.S. 10 0 0
PLAN  5
TEMP -50.15
CONF
list 4
MORE -1
fmap 2 53
acta
REM <olex2.extras>
REM <HklSrc "%.\\Pr5Si4-50deg_02.hkl">
REM </olex2.extras>
WGHT    0.007800    0.055600
EXTI    0.002466
FVAR       0.19023
PR1   1    0.810860    0.810860    0.500000    10.50000    0.00720    0.00720 =
         0.00723   -0.00069    0.00069   -0.00017
PR2   1    0.515782    0.370279    0.124784    11.00000    0.00587    0.00618 =
         0.00529   -0.00083    0.00050   -0.00033
PR3   1    0.510880    0.871442    0.047584    11.00000    0.00630    0.00650 =
         0.00748    0.00172   -0.00114   -0.00045
SI1   2    0.925369    0.710004    0.309160    11.00000    0.00742    0.00777 =
         0.00563    0.00011   -0.00040   -0.00108
SI2   2    0.699670    0.664777    0.197024    11.00000    0.00662    0.00742 =
         0.00942    0.00072   -0.00124   -0.00176
HKLF 4
REM  pr5si4-50deg_02_a.res in P4(1)2(1)2
REM wR2 = 0.0259, GooF = S = 1.095, Restrained GooF = 1.095 for all data
REM R1 = 0.0129 for 1225 Fo > 4sig(Fo) and 0.0142 for all 1260 data
REM 43 parameters refined using 0 restraints
END
WGHT      0.0078      0.0556
REM Highest difference peak  0.685,  deepest hole -0.850,  1-sigma level  0.185
Q1    1   0.5660  0.2780  0.1012  11.00000  0.05    0.68
Q2    1   0.5083  0.7994  0.0192  11.00000  0.05    0.67
Q3    1   0.4561  0.3071  0.1579  11.00000  0.05    0.66
Q4    1   0.4408  0.2871  0.0925  11.00000  0.05    0.62
Q5    1   0.4017  0.1973  0.1214  11.00000  0.05    0.61
;
_shelx_res_checksum     81413
data_B
_chemical_name_systematic
;
Pentaneodymium tetrasiliside
;
_chemical_name_common     ?
_chemical_formula_moiety     'Nd5 Si4'
_chemical_formula_sum     'Nd5 Si4'
_chemical_formula_structural     ?
_chemical_formula_analytical     ?
_chemical_formula_iupac     'Nd5 Si4'
_chemical_formula_weight     833.56
_chemical_melting_point     ?
_symmetry_cell_setting     tetragonal
_symmetry_space_group_name_H-M     'P 41 21 2'
_symmetry_space_group_name_Hall     'P 4abw 2nw'
loop_
    _symmetry_equiv_pos_as_xyz
    'x, y, z'
    '-x, -y, z+1/2'
    '-y+1/2, x+1/2, z+1/4'
    'y+1/2, -x+1/2, z+3/4'
    '-x+1/2, y+1/2, -z+1/4'
    'x+1/2, -y+1/2, -z+3/4'
    'y, x, -z'
    '-y, -x, -z+1/2'
_cell_length_a     7.8644(2)
_cell_length_b     7.8644(2)
_cell_length_c     14.8085(5)
_cell_angle_alpha     90
_cell_angle_beta     90
_cell_angle_gamma     90
_cell_volume     915.89(6)
_cell_formula_units_Z     4
_cell_measurement_reflns_used     3985
_cell_measurement_theta_min     3.7980
_cell_measurement_theta_max     30.4350
_cell_measurement_temperature     223
_exptl_crystal_description     plate
_exptl_crystal_colour     'metallic gray'
_exptl_crystal_size_max     0.122
_exptl_crystal_size_mid     0.094
_exptl_crystal_size_min     0.066
_exptl_crystal_size_rad     ?
_exptl_crystal_density_diffrn     6.045
_exptl_crystal_density_meas     ?
_exptl_crystal_density_method     'not measured'
_exptl_crystal_F_000     1424
loop_
    _exptl_crystal_face_index_h
    _exptl_crystal_face_index_k
    _exptl_crystal_face_index_l
    _exptl_crystal_face_perp_dist
    -13 0 15 0.0574
    0 -10 -9 0.0338
    -3 -9 -12 0.0325
    -8 -3 -12 0.0360
    -7 -1 -16 0.0295
    10 -4 -7 0.0469
    8 -6 -8 0.0479
    11 1 -6 0.0408
    8 -13 0 0.0574
    7 -4 13 0.0572
    6 -8 -10 0.0433
    4 3 -19 0.0360
    3 3 19 0.0411
    0 1 21 0.0438
    0 -8 24 0.0574
    0 -1 -21 0.0219
    0 6 18 0.0418
    -1 -7 -16 0.0289
    -3 -3 -19 0.0258
    -4 4 18 0.0518
    8 13 0 0.0574
    -5 -5 17 0.0540
    -8 13 0 0.0574
    -9 -7 -1 0.0433
    8 3 12 0.0360
    9 7 1 0.0433
    10 3 3 0.0396
    1 9 11 0.0485
_exptl_absorpt_coefficient_mu     28.274
_exptl_absorpt_correction_type     analytical
_exptl_absorpt_process_details
;
[CrysAlisPro (Rigaku OD, 2019)
based on Clark & Reid (1995)]
;
_exptl_absorpt_correction_T_min     0.561
_exptl_absorpt_correction_T_max     0.702
_exptl_special_details     ?
_diffrn_ambient_temperature     223
_diffrn_radiation_type     MoK\a
_diffrn_radiation_wavelength     0.71073
_diffrn_radiation_source     'micro-focus sealed X-ray tube'
_diffrn_radiation_monochromator     mirror
_diffrn_measurement_device_type     'XtaLAB AFC12 (RINC): Kappa dual offset/far'
_diffrn_measurement_device     'four-circle diffractometer'
_diffrn_measurement_method     '\w scans'
_diffrn_detector     'CCD plate'
_diffrn_detector_area_resol_mean     5.8140
_diffrn_reflns_number     6054
_diffrn_reflns_av_R_equivalents     0.0320
_diffrn_reflns_av_sigmaI/netI     0.0240
_diffrn_reflns_theta_min     3.664
_diffrn_reflns_theta_max     30.190
_diffrn_reflns_theta_full     25.000
_diffrn_measured_fraction_theta_max     0.939
_diffrn_measured_fraction_theta_full     0.994
_diffrn_reflns_limit_h_min     -11
_diffrn_reflns_limit_h_max     10
_diffrn_reflns_limit_k_min     -10
_diffrn_reflns_limit_k_max     10
_diffrn_reflns_limit_l_min     -20
_diffrn_reflns_limit_l_max     19
_diffrn_reflns_reduction_process     ?
loop_
    _diffrn_standard_refln_index_h
    _diffrn_standard_refln_index_k
    _diffrn_standard_refln_index_l
    ? ? ?
_diffrn_radiation_probe     x-ray
_reflns_number_total     1238
_reflns_number_gt     1203
_reflns_threshold_expression     'I > 2\s(I)'
_refine_ls_structure_factor_coef     Fsqd
_refine_ls_matrix_type     full
_refine_ls_R_factor_all     0.0162
_refine_ls_R_factor_gt     0.0151
_refine_ls_wR_factor_gt     0.0282
_refine_ls_wR_factor_ref     0.0284
_refine_ls_goodness_of_fit_all     ?
_refine_ls_goodness_of_fit_ref     1.094
_refine_ls_restrained_S_all     1.094
_refine_ls_restrained_S_obs     ?
_refine_ls_number_reflns     1238
_refine_ls_number_parameters     43
_refine_ls_number_restraints     0
_refine_ls_number_constraints     ?
_refine_ls_hydrogen_treatment     undef
_refine_ls_weighting_scheme     calc
_refine_ls_weighting_details
                           'w=1/[\s^2^(Fo^2^)+0.4858P] where P=(Fo^2^+2Fc^2^)/3'
_atom_sites_solution_hydrogens     .
_atom_sites_solution_primary     dual
_refine_ls_shift/su_max     0.001
_refine_ls_shift/su_mean     0.000
_refine_diff_density_max     1.098
_refine_diff_density_min     -0.713
_refine_ls_extinction_method
;
SHELXL (Sheldrick, 2015b)
;
_refine_ls_extinction_coef     0.00090(6)
_refine_ls_extinction_expression
                                  'Fc^*^=kFc[1+0.001xFc^2^\l^3^/sin(2\q)]^-1/4^'
_refine_ls_abs_structure_details
;
Flack <i>x</i> determined using 422 quotients
[(<i>I</i>^+^)-(<i>I</i>^-^)]/[(<i>I</i>^+^)+(<i>I</i>^-^)]
(Parsons <i>et al.</i>, 2013)
;
_refine_ls_abs_structure_Flack     -0.01(3)
_refine_ls_abs_structure_Rogers     ?
loop_
    _atom_type_symbol
    _atom_type_description
    _atom_type_scat_dispersion_real
    _atom_type_scat_dispersion_imag
    _atom_type_scat_source
    'Nd' 'Nd' -0.1943 3.0179
                         'International Tables Vol C Tables 4.2.6.8 and 6.1.1.4'
    'Si' 'Si' 0.0817 0.0704
                         'International Tables Vol C Tables 4.2.6.8 and 6.1.1.4'
_computing_data_collection
;
CrysAlisPro (Rigaku OD, 2019)
;
_computing_cell_refinement
;
CrysAlisPro (Rigaku OD, 2019)
;
_computing_data_reduction
;
CrysAlisPro (Rigaku OD, 2019)
;
_computing_structure_solution
;
SHELXT (Sheldrick, 2015a)
;
_computing_structure_refinement
;
SHELXL (Sheldrick, 2015b)
;
_computing_molecular_graphics
;
<i>OLEX2</i> (Dolomanov <i>et al.</i>,  2009)
;
_computing_publication_material
;
publCIF (Westrip, 2010)
;
loop_
    _atom_site_type_symbol
    _atom_site_label
    _atom_site_fract_x
    _atom_site_fract_y
    _atom_site_fract_z
    _atom_site_U_iso_or_equiv
    _atom_site_adp_type
    _atom_site_calc_flag
    _atom_site_occupancy
    _atom_site_disorder_assembly
    _atom_site_disorder_group
    Nd Nd1 0.81184(4) 0.81184(4) 0.500000 0.00637(9) Uani d 1 . .
    Nd Nd2 0.51490(3) 0.36933(4) 0.12498(2) 0.00518(7) Uani d 1 . .
    Nd Nd3 0.51034(4) 0.87021(4) 0.04676(2) 0.00649(7) Uani d 1 . .
    Si Si1 0.9274(2) 0.7098(2) 0.30921(10) 0.0060(3) Uani d 1 . .
    Si Si2 0.7003(2) 0.6636(2) 0.19543(10) 0.0078(3) Uani d 1 . .
loop_
    _atom_site_aniso_label
    _atom_site_aniso_U_11
    _atom_site_aniso_U_22
    _atom_site_aniso_U_33
    _atom_site_aniso_U_12
    _atom_site_aniso_U_13
    _atom_site_aniso_U_23
    Nd1 0.00630(11) 0.00630(11) 0.00652(17) -0.00026(13) 0.00064(11)
                                                                    -0.00064(11)
    Nd2 0.00538(14) 0.00534(14) 0.00483(12) 0.00002(12) 0.00035(11) -0.00097(10)
    Nd3 0.00617(15) 0.00631(14) 0.00700(13) -0.00027(9) -0.00098(11) 0.00152(11)
    Si1 0.0060(7) 0.0066(7) 0.0054(6) -0.0007(5) 0.0001(5) 0.0001(6)
    Si2 0.0069(7) 0.0073(7) 0.0093(6) -0.0016(5) -0.0015(6) 0.0017(6)
_geom_special_details
;
 All esds (except the esd in the dihedral angle between two l.s. planes)
 are estimated using the full covariance matrix.  The cell esds are taken
 into account individually in the estimation of esds in distances, angles
 and torsion angles; correlations between esds in cell parameters are only
 used when they are defined by crystal symmetry.  An approximate (isotropic)
 treatment of cell esds is used for estimating esds involving l.s. planes.
;
loop_
    _geom_bond_atom_site_label_1
    _geom_bond_atom_site_label_2
    _geom_bond_site_symmetry_2
    _geom_bond_distance
    _geom_bond_publ_flag
    Nd1 Nd2 8_665 3.4725(5) ?
    Nd1 Nd2 3_655 3.5021(5) ?
    Nd1 Nd2 6_565 3.5021(5) ?
    Nd1 Nd2 2_665 3.4725(5) ?
    Nd1 Nd3 2_675 3.6265(3) ?
    Nd1 Nd3 8_765 3.6265(3) ?
    Nd1 Si1 3_645 3.1528(16) ?
    Nd1 Si1 7_556 3.0744(15) ?
    Nd1 Si1 . 3.0744(15) ?
    Nd1 Si1 6_465 3.1528(16) ?
    Nd1 Si2 3_655 3.1661(16) ?
    Nd1 Si2 6_565 3.1661(16) ?
    Nd2 Nd2 8_665 3.9202(7) ?
    Nd2 Nd3 5_645 3.9094(4) ?
    Nd2 Nd3 7 3.9378(4) ?
    Nd2 Nd3 3_645 3.9061(4) ?
    Nd2 Si1 5_645 3.0366(16) ?
    Nd2 Si1 8_665 3.0848(17) ?
    Nd2 Si1 4_464 3.0436(17) ?
    Nd2 Si2 . 2.9272(17) ?
    Nd2 Si2 5_645 2.9533(17) ?
    Nd2 Si2 8_665 3.0565(15) ?
    Nd3 Nd3 4_464 3.9752(2) ?
    Nd3 Si1 5_655 3.1359(15) ?
    Nd3 Si1 4_464 3.3315(14) ?
    Nd3 Si1 8_675 3.1748(15) ?
    Nd3 Si2 5_655 3.2425(15) ?
    Nd3 Si2 4_464 3.1619(16) ?
    Nd3 Si2 . 3.1177(14) ?
    Si1 Si2 . 2.482(2) ?
loop_
    _geom_angle_atom_site_label_1
    _geom_angle_atom_site_label_2
    _geom_angle_atom_site_label_3
    _geom_angle_site_symmetry_1
    _geom_angle_site_symmetry_3
    _geom_angle
    _geom_angle_publ_flag
    Nd2 Nd1 Nd2 8_665 2_665 71.144(14) ?
    Nd2 Nd1 Nd2 6_565 3_655 68.070(13) ?
    Nd2 Nd1 Nd2 2_665 3_655 177.032(7) ?
    Nd2 Nd1 Nd2 8_665 6_565 177.032(7) ?
    Nd2 Nd1 Nd2 8_665 3_655 110.453(5) ?
    Nd2 Nd1 Nd2 2_665 6_565 110.453(5) ?
    Nd2 Nd1 Nd3 2_665 2_675 70.374(8) ?
    Nd2 Nd1 Nd3 6_565 8_765 106.665(10) ?
    Nd2 Nd1 Nd3 8_665 2_675 108.985(11) ?
    Nd2 Nd1 Nd3 3_655 2_675 106.665(10) ?
    Nd2 Nd1 Nd3 3_655 8_765 73.978(8) ?
    Nd2 Nd1 Nd3 8_665 8_765 70.374(8) ?
    Nd2 Nd1 Nd3 2_665 8_765 108.985(11) ?
    Nd2 Nd1 Nd3 6_565 2_675 73.978(8) ?
    Nd3 Nd1 Nd3 8_765 2_675 179.256(17) ?
    Si1 Nd1 Nd2 . 6_565 122.55(4) ?
    Si1 Nd1 Nd2 7_556 8_665 126.97(4) ?
    Si1 Nd1 Nd2 . 3_655 54.67(3) ?
    Si1 Nd1 Nd2 6_465 6_565 128.53(3) ?
    Si1 Nd1 Nd2 6_465 2_665 54.30(3) ?
    Si1 Nd1 Nd2 . 8_665 55.82(3) ?
    Si1 Nd1 Nd2 3_645 2_665 54.44(3) ?
    Si1 Nd1 Nd2 7_556 6_565 54.67(3) ?
    Si1 Nd1 Nd2 6_465 8_665 54.44(3) ?
    Si1 Nd1 Nd2 3_645 6_565 124.35(3) ?
    Si1 Nd1 Nd2 3_645 8_665 54.30(3) ?
    Si1 Nd1 Nd2 . 2_665 126.97(4) ?
    Si1 Nd1 Nd2 7_556 3_655 122.55(4) ?
    Si1 Nd1 Nd2 7_556 2_665 55.82(3) ?
    Si1 Nd1 Nd2 6_465 3_655 124.35(3) ?
    Si1 Nd1 Nd2 3_645 3_655 128.53(3) ?
    Si1 Nd1 Nd3 . 8_765 55.83(3) ?
    Si1 Nd1 Nd3 7_556 2_675 55.83(3) ?
    Si1 Nd1 Nd3 3_645 2_675 124.78(3) ?
    Si1 Nd1 Nd3 7_556 8_765 124.19(3) ?
    Si1 Nd1 Nd3 6_465 2_675 54.57(3) ?
    Si1 Nd1 Nd3 6_465 8_765 124.78(3) ?
    Si1 Nd1 Nd3 3_645 8_765 54.57(3) ?
    Si1 Nd1 Nd3 . 2_675 124.19(3) ?
    Si1 Nd1 Si1 . 3_645 91.21(4) ?
    Si1 Nd1 Si1 7_556 6_465 91.21(4) ?
    Si1 Nd1 Si1 . 6_465 90.79(3) ?
    Si1 Nd1 Si1 7_556 3_645 90.79(3) ?
    Si1 Nd1 Si1 . 7_556 177.21(7) ?
    Si1 Nd1 Si1 6_465 3_645 88.51(6) ?
    Si1 Nd1 Si2 3_645 3_655 178.58(4) ?
    Si1 Nd1 Si2 6_465 3_655 92.27(4) ?
    Si1 Nd1 Si2 3_645 6_565 92.27(4) ?
    Si1 Nd1 Si2 . 3_655 89.96(4) ?
    Si1 Nd1 Si2 6_465 6_565 178.58(4) ?
    Si1 Nd1 Si2 . 6_565 88.01(4) ?
    Si1 Nd1 Si2 7_556 6_565 89.96(4) ?
    Si1 Nd1 Si2 7_556 3_655 88.01(4) ?
    Si2 Nd1 Nd2 6_565 3_655 54.28(3) ?
    Si2 Nd1 Nd2 6_565 2_665 127.09(3) ?
    Si2 Nd1 Nd2 3_655 3_655 51.78(3) ?
    Si2 Nd1 Nd2 6_565 8_665 125.25(3) ?
    Si2 Nd1 Nd2 3_655 2_665 125.25(3) ?
    Si2 Nd1 Nd2 3_655 6_565 54.28(3) ?
    Si2 Nd1 Nd2 6_565 6_565 51.78(3) ?
    Si2 Nd1 Nd2 3_655 8_665 127.09(3) ?
    Si2 Nd1 Nd3 6_565 8_765 54.98(3) ?
    Si2 Nd1 Nd3 3_655 8_765 125.68(3) ?
    Si2 Nd1 Nd3 3_655 2_675 54.98(3) ?
    Si2 Nd1 Nd3 6_565 2_675 125.68(3) ?
    Si2 Nd1 Si2 6_565 3_655 86.97(6) ?
    Nd1 Nd2 Nd1 2_664 4_464 103.774(8) ?
    Nd1 Nd2 Nd2 4_464 8_665 55.965(6) ?
    Nd1 Nd2 Nd2 2_664 8_665 140.405(13) ?
    Nd1 Nd2 Nd3 2_664 5_645 149.935(9) ?
    Nd1 Nd2 Nd3 2_664 7 107.244(10) ?
    Nd1 Nd2 Nd3 4_464 3_645 106.182(10) ?
    Nd1 Nd2 Nd3 4_464 5_645 106.111(9) ?
    Nd1 Nd2 Nd3 4_464 7 117.604(9) ?
    Nd1 Nd2 Nd3 2_664 3_645 102.810(9) ?
    Nd2 Nd2 Nd3 8_665 7 112.321(11) ?
    Nd3 Nd2 Nd2 5_645 8_665 59.853(7) ?
    Nd3 Nd2 Nd2 3_645 8_665 59.937(8) ?
    Nd3 Nd2 Nd3 3_645 7 117.388(8) ?
    Nd3 Nd2 Nd3 3_645 5_645 65.627(10) ?
    Nd3 Nd2 Nd3 5_645 7 60.872(7) ?
    Si1 Nd2 Nd1 5_645 2_664 57.47(3) ?
    Si1 Nd2 Nd1 8_665 4_464 96.51(3) ?
    Si1 Nd2 Nd1 4_464 4_464 55.49(3) ?
    Si1 Nd2 Nd1 4_464 2_664 57.42(3) ?
    Si1 Nd2 Nd1 8_665 2_664 55.54(3) ?
    Si1 Nd2 Nd1 5_645 4_464 147.02(3) ?
    Si1 Nd2 Nd2 4_464 8_665 111.31(3) ?
    Si1 Nd2 Nd2 5_645 8_665 155.46(3) ?
    Si1 Nd2 Nd2 8_665 8_665 90.59(3) ?
    Si1 Nd2 Nd3 5_645 5_645 97.14(3) ?
    Si1 Nd2 Nd3 5_645 7 55.26(3) ?
    Si1 Nd2 Nd3 8_665 7 145.44(3) ?
    Si1 Nd2 Nd3 8_665 5_645 117.05(3) ?
    Si1 Nd2 Nd3 5_645 3_645 104.58(3) ?
    Si1 Nd2 Nd3 4_464 7 101.82(3) ?
    Si1 Nd2 Nd3 4_464 3_645 140.39(3) ?
    Si1 Nd2 Nd3 8_665 3_645 51.69(3) ?
    Si1 Nd2 Nd3 4_464 5_645 147.88(3) ?
    Si1 Nd2 Si1 4_464 8_665 92.69(2) ?
    Si1 Nd2 Si1 5_645 8_665 93.26(4) ?
    Si1 Nd2 Si1 5_645 4_464 92.72(5) ?
    Si1 Nd2 Si2 5_645 8_665 140.91(4) ?
    Si1 Nd2 Si2 4_464 8_665 90.60(4) ?
    Si2 Nd2 Nd1 8_665 2_664 92.89(3) ?
    Si2 Nd2 Nd1 . 4_464 58.18(3) ?
    Si2 Nd2 Nd1 5_645 4_464 157.63(3) ?
    Si2 Nd2 Nd1 8_665 4_464 57.24(3) ?
    Si2 Nd2 Nd1 . 2_664 151.99(3) ?
    Si2 Nd2 Nd1 5_645 2_664 98.52(3) ?
    Si2 Nd2 Nd2 5_645 8_665 106.53(3) ?
    Si2 Nd2 Nd2 . 8_665 50.51(3) ?
    Si2 Nd2 Nd2 8_665 8_665 47.66(3) ?
    Si2 Nd2 Nd3 8_665 5_645 100.42(3) ?
    Si2 Nd2 Nd3 5_645 7 52.28(3) ?
    Si2 Nd2 Nd3 5_645 3_645 70.03(3) ?
    Si2 Nd2 Nd3 5_645 5_645 51.78(3) ?
    Si2 Nd2 Nd3 8_665 3_645 53.85(3) ?
    Si2 Nd2 Nd3 . 3_645 102.94(3) ?
    Si2 Nd2 Nd3 8_665 7 159.76(3) ?
    Si2 Nd2 Nd3 . 7 69.76(3) ?
    Si2 Nd2 Nd3 . 5_645 54.35(3) ?
    Si2 Nd2 Si1 . 4_464 95.25(4) ?
    Si2 Nd2 Si1 . 8_665 140.41(4) ?
    Si2 Nd2 Si1 8_665 8_665 47.67(4) ?
    Si2 Nd2 Si1 5_645 4_464 140.61(4) ?
    Si2 Nd2 Si1 5_645 8_665 97.55(4) ?
    Si2 Nd2 Si1 5_645 5_645 48.93(4) ?
    Si2 Nd2 Si1 . 5_645 124.91(4) ?
    Si2 Nd2 Si2 . 5_645 100.44(2) ?
    Si2 Nd2 Si2 . 8_665 93.45(5) ?
    Si2 Nd2 Si2 5_645 8_665 123.86(5) ?
    Nd1 Nd3 Nd1 2_674 4_464 97.355(7) ?
    Nd1 Nd3 Nd2 2_674 7 99.740(9) ?
    Nd1 Nd3 Nd2 4_464 5_655 99.322(9) ?
    Nd1 Nd3 Nd2 2_674 4_564 102.777(9) ?
    Nd1 Nd3 Nd2 4_464 7 97.621(8) ?
    Nd1 Nd3 Nd2 4_464 4_564 158.298(11) ?
    Nd1 Nd3 Nd2 2_674 5_655 136.478(12) ?
    Nd1 Nd3 Nd3 2_674 4_464 57.694(6) ?
    Nd1 Nd3 Nd3 4_464 4_464 137.385(10) ?
    Nd2 Nd3 Nd2 4_564 5_655 60.212(10) ?
    Nd2 Nd3 Nd2 5_655 7 117.333(8) ?
    Nd2 Nd3 Nd2 4_564 7 86.968(8) ?
    Nd2 Nd3 Nd3 7 4_464 59.212(7) ?
    Nd2 Nd3 Nd3 5_655 4_464 122.770(9) ?
    Nd2 Nd3 Nd3 4_564 4_464 62.562(7) ?
    Si1 Nd3 Nd1 4_464 2_674 89.95(3) ?
    Si1 Nd3 Nd1 8_675 4_464 54.16(3) ?
    Si1 Nd3 Nd1 5_655 2_674 55.00(3) ?
    Si1 Nd3 Nd1 4_464 4_464 51.72(3) ?
    Si1 Nd3 Nd1 5_655 4_464 143.78(3) ?
    Si1 Nd3 Nd1 8_675 2_674 53.25(3) ?
    Si1 Nd3 Nd2 5_655 4_564 50.52(3) ?
    Si1 Nd3 Nd2 8_675 4_564 135.69(3) ?
    Si1 Nd3 Nd2 4_464 5_655 131.30(3) ?
    Si1 Nd3 Nd2 8_675 7 129.50(3) ?
    Si1 Nd3 Nd2 4_464 4_564 135.35(3) ?
    Si1 Nd3 Nd2 5_655 5_655 90.04(3) ?
    Si1 Nd3 Nd2 4_464 7 48.50(3) ?
    Si1 Nd3 Nd2 5_655 7 108.97(3) ?
    Si1 Nd3 Nd2 8_675 5_655 108.81(3) ?
    Si1 Nd3 Nd3 5_655 4_464 51.39(3) ?
    Si1 Nd3 Nd3 4_464 4_464 91.19(3) ?
    Si1 Nd3 Nd3 8_675 4_464 110.85(3) ?
    Si1 Nd3 Si1 8_675 4_464 85.88(2) ?
    Si1 Nd3 Si1 5_655 4_464 137.46(2) ?
    Si1 Nd3 Si1 5_655 8_675 89.678(15) ?
    Si1 Nd3 Si2 8_675 5_655 90.11(4) ?
    Si1 Nd3 Si2 5_655 5_655 45.76(4) ?
    Si1 Nd3 Si2 5_655 4_464 92.67(4) ?
    Si2 Nd3 Nd1 4_464 4_464 87.36(3) ?
    Si2 Nd3 Nd1 . 4_464 54.76(3) ?
    Si2 Nd3 Nd1 . 2_674 146.00(3) ?
    Si2 Nd3 Nd1 5_655 4_464 123.04(3) ?
    Si2 Nd3 Nd1 5_655 2_674 90.38(3) ?
    Si2 Nd3 Nd1 4_464 2_674 55.09(3) ?
    Si2 Nd3 Nd2 5_655 5_655 47.19(3) ?
    Si2 Nd3 Nd2 5_655 4_564 49.57(3) ?
    Si2 Nd3 Nd2 5_655 7 136.52(3) ?
    Si2 Nd3 Nd2 4_464 4_564 110.79(3) ?
    Si2 Nd3 Nd2 . 4_564 103.54(3) ?
    Si2 Nd3 Nd2 . 5_655 48.09(3) ?
    Si2 Nd3 Nd2 4_464 5_655 164.61(3) ?
    Si2 Nd3 Nd2 . 7 102.77(3) ?
    Si2 Nd3 Nd2 4_464 7 47.63(3) ?
    Si2 Nd3 Nd3 5_655 4_464 93.42(3) ?
    Si2 Nd3 Nd3 . 4_464 156.02(3) ?
    Si2 Nd3 Nd3 4_464 4_464 50.23(3) ?
    Si2 Nd3 Si1 4_464 8_675 86.36(4) ?
    Si2 Nd3 Si1 . 4_464 86.26(4) ?
    Si2 Nd3 Si1 5_655 4_464 174.74(4) ?
    Si2 Nd3 Si1 4_464 4_464 44.85(4) ?
    Si2 Nd3 Si1 . 8_675 92.77(4) ?
    Si2 Nd3 Si1 . 5_655 136.26(4) ?
    Si2 Nd3 Si2 . 5_655 90.54(2) ?
    Si2 Nd3 Si2 4_464 5_655 138.34(2) ?
    Si2 Nd3 Si2 . 4_464 131.07(3) ?
    Nd1 Si1 Nd1 . 4_564 123.58(5) ?
    Nd1 Si1 Nd2 . 8_665 68.64(3) ?
    Nd1 Si1 Nd3 . 3_655 70.00(3) ?
    Nd1 Si1 Nd3 4_564 3_655 134.15(5) ?
    Nd1 Si1 Nd3 4_564 8_765 71.13(3) ?
    Nd1 Si1 Nd3 . 8_765 70.93(3) ?
    Nd1 Si1 Nd3 . 5_645 136.75(6) ?
    Nd2 Si1 Nd1 5_655 4_564 68.23(3) ?
    Nd2 Si1 Nd1 3_655 . 69.84(3) ?
    Nd2 Si1 Nd1 5_655 . 139.62(5) ?
    Nd2 Si1 Nd1 3_655 4_564 68.14(4) ?
    Nd2 Si1 Nd1 8_665 4_564 141.48(5) ?
    Nd2 Si1 Nd2 5_655 8_665 129.31(5) ?
    Nd2 Si1 Nd2 3_655 8_665 138.41(5) ?
    Nd2 Si1 Nd2 5_655 3_655 83.28(4) ?
    Nd2 Si1 Nd3 5_655 5_645 83.05(4) ?
    Nd2 Si1 Nd3 5_655 3_655 76.24(3) ?
    Nd2 Si1 Nd3 3_655 5_645 138.55(5) ?
    Nd2 Si1 Nd3 3_655 8_765 87.22(4) ?
    Nd2 Si1 Nd3 3_655 3_655 80.06(4) ?
    Nd2 Si1 Nd3 8_665 5_645 77.79(4) ?
    Nd2 Si1 Nd3 8_665 3_655 83.83(4) ?
    Nd2 Si1 Nd3 8_665 8_765 81.65(4) ?
    Nd2 Si1 Nd3 5_655 8_765 138.92(5) ?
    Nd3 Si1 Nd1 5_645 4_564 70.43(3) ?
    Nd3 Si1 Nd3 5_645 8_765 78.09(3) ?
    Nd3 Si1 Nd3 5_645 3_655 133.33(5) ?
    Nd3 Si1 Nd3 8_765 3_655 140.92(5) ?
    Si2 Si1 Nd1 . . 116.71(6) ?
    Si2 Si1 Nd1 . 4_564 119.56(6) ?
    Si2 Si1 Nd2 . 5_655 63.78(5) ?
    Si2 Si1 Nd2 . 3_655 135.29(6) ?
    Si2 Si1 Nd2 . 8_665 65.57(5) ?
    Si2 Si1 Nd3 . 8_765 137.48(7) ?
    Si2 Si1 Nd3 . 3_655 63.95(4) ?
    Si2 Si1 Nd3 . 5_645 69.39(5) ?
    Nd1 Si2 Nd3 4_464 5_645 135.36(6) ?
    Nd2 Si2 Nd1 . 4_464 70.04(4) ?
    Nd2 Si2 Nd1 5_655 4_464 142.04(5) ?
    Nd2 Si2 Nd1 8_665 4_464 68.47(3) ?
    Nd2 Si2 Nd2 . 5_655 133.24(5) ?
    Nd2 Si2 Nd2 . 8_665 81.83(4) ?
    Nd2 Si2 Nd2 5_655 8_665 134.00(5) ?
    Nd2 Si2 Nd3 5_655 3_655 80.09(4) ?
    Nd2 Si2 Nd3 5_655 5_645 82.54(4) ?
    Nd2 Si2 Nd3 . 3_655 139.78(6) ?
    Nd2 Si2 Nd3 8_665 3_655 87.23(4) ?
    Nd2 Si2 Nd3 . 5_645 78.46(4) ?
    Nd2 Si2 Nd3 8_665 5_645 76.59(3) ?
    Nd2 Si2 Nd3 5_655 . 80.12(4) ?
    Nd2 Si2 Nd3 . . 85.51(4) ?
    Nd2 Si2 Nd3 8_665 . 140.17(6) ?
    Nd3 Si2 Nd1 . 4_464 71.70(3) ?
    Nd3 Si2 Nd1 3_655 4_464 69.93(3) ?
    Nd3 Si2 Nd3 . 5_645 137.09(5) ?
    Nd3 Si2 Nd3 . 3_655 78.55(4) ?
    Nd3 Si2 Nd3 3_655 5_645 136.04(5) ?
    Si1 Si2 Nd1 . 4_464 120.80(6) ?
    Si1 Si2 Nd2 . 8_665 66.76(5) ?
    Si1 Si2 Nd2 . 5_655 67.28(5) ?
    Si1 Si2 Nd2 . . 135.73(6) ?
    Si1 Si2 Nd3 . 3_655 71.20(5) ?
    Si1 Si2 Nd3 . . 138.40(7) ?
    Si1 Si2 Nd3 . 5_645 64.85(5) ?
_shelx_space_group_comment
;
The symmetry employed for this shelxl refinement is uniquely defined
by the following loop, which should always be used as a source of
symmetry information in preference to the above space-group names.
They are only intended as comments.
;
_shelx_hkl_file
;
   0   0   3    5.65    3.16
   0   0  -3    2.12    2.94
   0   0   4   21.77    4.05
   0   0  -4   20.47    4.45
   0   0   5    5.58    4.14
   0   0  -5    2.94    4.51
   0   0  -6    5.40    4.69
   0   0   6    7.17    4.39
   0   0  -7   -1.09    4.84
   0   0   7    5.47    4.57
   0   0  -8  632.25   24.08
   0   0   8  642.05   24.25
   0   0  -9    6.08    4.50
   0   0 -10    7.41    4.88
   0   0 -11   -3.83    4.96
   0   0 -12 5139.32  163.01
   0   0 -13   17.96    6.34
   0   0 -14   14.02    6.18
   0   0 -15    3.63    5.88
   0   0 -16 4333.28  140.69
   0   0 -17   18.94    7.21
   0   0 -18    1.80    6.53
   0   0 -19   10.02    7.35
   1   0   2   40.94    2.37
   0   1   2   34.24    3.41
  -1   0  -2   37.63    2.28
   1   0   3   23.01    2.73
   0   1   3   15.02    4.47
   0  -1  -4 2042.18   67.21
  -1   0  -4 2153.68   65.98
  -1   0  -4 2106.88   65.83
   0   1   4 2166.10   67.44
  -1   0   4 2041.26   67.37
  -1   0   5 1213.34   41.35
  -1   0  -5 1211.48   39.54
   0  -1  -5 1291.16   41.53
   0  -1  -5 1190.34   41.10
  -1   0  -5 1229.05   39.81
   0  -1  -6  196.59   10.40
  -1   0  -6  197.71    9.15
  -1   0  -6  223.48    9.80
   0  -1  -6  189.57   10.91
  -1   0   6  185.53   10.86
   0  -1   6  196.84    9.35
  -1   0  -7  161.71    8.87
  -1   0   7  145.97    9.68
   0  -1  -7  156.20    9.79
  -1   0  -7  152.08    8.29
   0  -1  -7  167.74   10.21
   0  -1   7  172.81    8.97
  -1   0   8 1036.72   37.81
   0  -1   8 1105.25   36.81
  -1   0  -8 1061.12   36.28
  -1   0  -8 1062.62   36.67
   0  -1  -8 1060.87   38.35
   0  -1  -8 1031.44   37.73
   0  -1   9  958.32   33.43
   0  -1  -9  962.01   35.11
  -1   0   9  961.01   34.68
  -1   0  -9  924.24   32.93
  -1   0  -9  904.18   33.26
   0  -1  -9  919.27   34.45
   0  -1  10  257.02   13.06
   0  -1 -10  262.43   14.34
  -1   0  10  276.18   14.41
  -1   0 -10  247.05   12.49
   0  -1 -10  246.98   13.58
   0  -1  11 1011.32   36.04
   0  -1 -11  966.41   36.71
  -1   0  11 1036.93   37.57
  -1   0 -11  954.23   35.49
  -1   0 -12   90.99    8.06
   1   0 -12  101.07    9.25
  -1   0  12  112.49    9.84
   0  -1 -12  100.66    9.34
   0  -1  12  103.10    8.69
   1   0 -13  400.73   19.85
   0   1 -13  369.67   18.15
   0  -1 -13  422.32   19.80
  -1   0 -13  416.06   18.48
   1   0 -14  112.61   10.59
   0   1 -14  105.91    9.31
   0  -1 -14  114.83   10.43
  -1   0 -14  107.46    9.37
  -1   0 -15  447.07   20.89
   0  -1 -15  460.54   22.28
   0   1 -15  475.57   21.40
   1   0 -15  467.95   22.63
  -1   0 -16  844.43   32.90
   0   1 -16  830.07   32.91
   1   0 -16  802.41   34.02
   0  -1 -16  811.16   33.88
   1   0 -17    8.20    7.00
   0   1 -17   11.30    6.36
   0  -1 -17    9.91    7.31
   0   1 -18   22.14    7.03
   0  -1 -18   29.21    8.03
   1   0 -18   13.96    7.59
   0   1 -19   90.07   10.02
   1   0 -19   96.39   11.54
   0   1  19   65.80   11.56
   1   0 -20  144.28   13.33
  -1   1   0   21.04    3.08
   1  -1   0   15.44    2.71
   1  -1  -1    8.85    3.89
   1  -1  -1   13.04    2.79
  -1   1  -1    9.54    2.03
  -1  -1  -1    5.61    2.81
   1  -1  -1    8.42    3.29
  -1  -1  -2  367.37   13.35
   1   1   2  379.27   13.88
  -1   1   2  349.75   13.76
   1   1   2  374.21   13.36
  -1  -1  -3  820.43   27.01
   1   1   3  787.12   28.01
   1   1   4 3402.13  105.23
  -1  -1  -4 3331.29  105.16
   1  -1   4 3370.47  103.48
   1   1   5 6495.64  198.56
   1  -1   5 6384.53  196.83
   1  -1  -6 1147.85   39.34
   1  -1   6 1143.90   36.02
   1   1   6 1148.29   37.80
   1  -1  -6 1082.34   38.55
   1  -1  -7 2284.71   75.10
   1  -1  -7 2230.85   74.52
  -1  -1   7 2312.12   73.83
  -1  -1  -7 2378.48   73.92
   1  -1   7 2279.06   71.89
   1   1   7 2101.52   74.76
  -1   1  -8 4642.16  144.58
   1  -1  -8 4582.24  147.45
  -1  -1   8 4711.30  146.69
  -1  -1  -8 4742.85  146.64
   1  -1  -8 4835.54  148.33
   1  -1   8 4513.63  144.73
  -1  -1  -9  337.06   15.53
  -1  -1  -9  357.02   16.19
   1  -1   9  339.15   14.35
   1  -1  -9  353.22   17.17
  -1  -1   9  348.69   16.25
  -1   1  -9  342.87   14.24
   1  -1  -9  341.92   16.85
   1  -1 -10  901.30   34.95
  -1  -1 -10  953.84   34.65
  -1  -1  10  929.23   34.46
  -1  -1 -10  914.46   33.71
  -1   1 -10  906.32   32.27
  -1  -1 -11  754.87   28.97
  -1  -1 -11  706.89   27.86
  -1   1 -11  703.69   26.49
   1  -1 -11  718.27   29.14
  -1  -1  11  702.26   28.24
   1  -1 -12    4.54    5.83
  -1   1 -12    1.96    4.30
  -1  -1  12    0.46    5.33
  -1  -1  13   15.33    6.20
   1  -1 -13   11.84    6.65
  -1   1 -13   11.88    4.95
  -1  -1  14  199.24   13.39
  -1   1 -14  188.68   11.51
   1  -1 -14  195.07   13.67
   1  -1 -15   18.31    7.46
  -1   1 -15   14.28    5.57
  -1  -1  15    8.42    6.73
   1   1 -15    6.51    6.61
   1   1  15    9.50    7.68
   1  -1 -16  735.14   32.00
   1   1 -16  728.95   31.05
   1   1  16  733.71   33.55
  -1   1 -16  751.27   29.49
   1   1  17  667.84   31.66
  -1   1 -17  651.37   27.15
   1   1 -17  648.08   28.83
   1  -1 -17  667.17   30.07
   1   1  18   52.78   10.71
   1   1 -18   67.00    9.54
   1  -1 -18   59.30   10.02
  -1   1 -18   55.29    8.22
   1   1 -19 1033.92   41.67
   1  -1 -19 1037.44   42.72
   1   1  19 1073.58   45.61
   1   1 -20 1319.28   50.06
   1  -1 -20 1263.87   50.62
   2   0   0  787.19   25.73
   0  -2   0  790.63   26.29
  -2   0   0  810.69   25.79
   0   2   0  728.69   26.16
  -2   0  -1 1297.51   41.57
   0   2  -1 1291.29   41.42
   0  -2  -1 1281.02   40.73
   2   0   1 1278.01   41.37
   0   2   2 2195.74   69.36
   2   0   2 2183.00   70.17
   0  -2  -2 2296.02   69.45
  -2   0  -2 2172.26   70.34
  -2   0  -3 2788.56   88.82
   2   0   3 2777.75   88.55
   0   2   3 2774.67   87.83
   0  -2  -3 2841.78   87.81
   2   0   3 2809.99   86.43
   2   0   4 1815.41   58.99
   0   2   4 1757.76   57.97
   0   2   4 1840.91   59.14
   2   0   5  628.20   24.64
   0   2   5  658.91   24.83
   0   2   5  644.89   24.15
   2   0   5  680.13   22.04
  -2   0  -5  650.77   21.81
  -2   0  -6   86.45    5.22
   2   0   6   84.74    7.75
   0   2   6   83.80    7.20
  -2   0   6  104.79    8.11
   0   2   6   91.36    7.95
   2   0   6   93.28    5.58
  -2   0  -6   97.50    5.61
   0  -2  -6   84.67    7.62
   2   0   7   14.05    5.59
  -2   0  -7   23.82    3.95
   0  -2  -7   18.66    5.48
  -2   0  -7   22.49    3.51
  -2   0   7   25.34    6.04
   0  -2  -7   19.46    5.88
   0   2   8   23.45    5.56
   0  -2  -8   25.47    5.89
  -2   0  -8   25.41    4.24
  -2   0   8   30.44    6.06
  -2   0  -8   26.91    3.92
   0  -2  -8   29.50    5.72
  -2   0   9  212.39   12.78
  -2   0  -9  221.16   10.74
   0  -2  -9  211.13   12.66
   0  -2  -9  213.43   13.03
   0   2   9  197.14   12.61
   0  -2   9  242.45   11.30
   0  -2 -10 1228.61   46.00
   0  -2  10 1296.41   44.27
  -2   0 -10 1300.85   43.78
  -2   0  10 1293.60   46.59
   0  -2 -11 2211.28   77.46
  -2   0  11 2329.39   78.22
   0  -2  11 2346.84   75.80
   0   2  12 2521.98   87.60
  -2   0  12 2661.88   87.88
   0  -2  12 2644.29   85.25
   0  -2 -12 2535.31   87.01
   0  -2 -13 2184.78   75.21
   0  -2  13 2234.03   73.21
   0   2  13 2025.40   75.38
  -2   0  13 2274.67   76.04
   0  -2  14 1033.07   37.92
   0  -2 -14 1016.44   40.72
   0  -2 -14  999.57   39.67
   2   0 -14  988.89   39.68
   0   2  14  964.09   40.18
  -2   0  14 1045.02   40.48
   0  -2  15  213.04   12.95
   2   0 -15  208.96   14.64
   0   2 -15  182.67   12.12
   0   2  15  174.85   14.73
   0  -2 -15  185.26   14.47
   0   2 -16    6.28    6.07
   2   0 -16   10.49    7.52
   0   2  16    6.65    7.59
  -2   0 -16    2.58    5.34
   2   0 -17    2.74    7.07
   0   2 -17   16.69    5.95
   2   0  17    5.15    8.43
  -2   0 -17    0.45    5.47
   0   2  17    3.92    7.51
   2   0  18    6.34    8.34
   0   2 -18    9.01    6.35
  -2   0 -18   13.23    6.16
   0   2  18   13.28    8.79
   2   0 -18   -2.15    7.39
   0   2  19   90.12   12.61
   2   0 -19  101.38   12.32
   2   0 -20  207.08   16.17
   2   1 -20   15.71    8.17
   2   1 -19   91.56   11.32
   1   2  18   18.08    9.31
  -1   2 -18    8.97    5.75
   2   1 -18   13.90    7.59
   1   2  18   13.35    9.73
  -2  -1 -18   12.31    6.50
   1  -2 -18   12.68    8.31
   2   1 -17  498.03   25.00
   1   2  17  481.17   26.41
  -2  -1 -17  521.64   23.27
  -1  -2  17  535.45   24.66
  -1   2 -17  475.05   21.56
   1  -2 -17  497.93   25.56
  -1  -2  16  356.70   18.70
  -1   2 -16  322.46   16.06
  -2  -1 -16  323.24   17.26
   1   2  16  313.74   20.13
   1  -2 -16  320.33   19.35
  -1  -2  15  401.69   19.52
   1  -2 -15  381.75   20.53
  -1   2 -15  348.57   16.86
  -2  -1 -15  362.25   18.16
   1   2  15  349.16   20.77
  -1  -2  14  143.96   11.40
  -2  -1 -14  133.40   10.51
  -1   2 -14  169.89   10.09
   1  -2 -14  152.86   13.28
   1  -2 -14  147.03   12.22
   1   2  14  151.73   13.30
   1   2  13  166.32   13.18
  -1   2 -13  184.43   10.25
  -1  -2  13  166.93   11.96
   1  -2 -13  169.30   13.22
   1  -2 -13  165.04   13.67
  -2  -1 -13  177.61   11.07
  -1  -2  12  199.66   12.51
  -1   2 -12  184.75   10.39
  -2  -1 -12  223.20   12.34
   1   2  12  184.76   13.53
  -2  -1 -12  195.49   11.55
   1  -2 -12  177.65   13.27
  -1  -2  11  195.33   11.96
   1   2  11  184.09   13.22
  -2  -1 -11  208.24   11.79
   1  -2 -11  191.03   13.23
  -2  -1 -11  198.88   11.24
  -1  -2  10  646.95   25.40
  -2  -1 -10  651.80   24.88
   1   2  10  606.86   26.94
   1  -2 -10  625.54   26.97
  -2   1  10  656.54   27.40
  -2  -1 -10  665.93   25.45
   1  -2  -9  515.48   22.43
  -2  -1  -9  498.02   20.41
  -2   1   9  486.24   22.38
   1   2   9  508.76   21.69
   1   2   9  479.65   22.02
  -2  -1  -9  520.40   20.13
   1  -2  -8  888.36   34.31
   1  -2  -8  877.72   34.02
  -2  -1  -8  903.98   31.51
   1   2   8  861.67   33.45
  -2   1   8  883.15   34.23
   1   2   8  934.63   33.38
   1   2   7  697.60   29.51
  -2  -1  -7  753.25   26.26
   1   2   7  745.72   28.36
  -2   1   7  756.11   28.86
   1  -2  -7  698.40   28.61
   1   2   7  729.37   27.66
   1  -2  -7  744.28   28.79
  -2  -1  -6  264.16   11.54
   1   2   6  276.74   13.34
   1   2   6  244.95   14.45
   1   2   6  254.04   12.95
  -2  -1  -5  164.02    8.27
   1   2   5  163.45   10.63
   1   2   5  142.39    9.25
   1   2   5  171.24    9.59
   1   2   4  566.40   22.09
   1   2   4  558.32   21.30
   1  -2  -3 3808.42  122.19
   1   2   3 3936.90  121.72
   1   2   3 4005.22  121.87
  -1   2  -3 3925.66  119.77
   2  -1   3 3866.34  121.50
  -2   1   3 3834.88  121.55
   1   2   3 3798.78  122.06
   2  -1   2  195.84    8.76
   1  -2  -2  207.49   10.17
   1   2   2  196.02    9.40
   1  -2  -2  208.04    9.78
  -2   1   2  206.83    8.78
  -1   2  -2  212.09    8.22
   1   2   2  192.05    9.28
  -2   1   2  195.84    9.93
   2  -1   1  784.71   25.61
  -2  -1  -1  787.80   25.48
  -2   1   1  736.40   26.78
  -2   1   1  802.44   24.89
   1   2   1  759.08   26.43
   2  -1   0  575.45   18.40
   2  -1   0  564.39   19.44
  -1   2   0  584.36   20.08
  -2   1   0  548.09   19.67
   1  -2   0  555.54   19.79
  -2   1   0  555.56   18.57
   1  -2   1  798.11   25.95
  -2   1  -1  764.25   25.68
   2  -1  -1  752.12   26.77
  -1  -2  -1  779.81   26.53
  -1   2   1  794.13   27.16
  -2   1  -1  788.83   26.00
   2  -1  -1  820.95   25.75
   2   1   2  214.88    8.88
  -1  -2  -2  209.32    9.49
  -1  -2  -2  218.94    9.97
  -1   2   2  205.50    7.58
   2  -1  -2  209.50   10.36
   2   1   3 3902.68  120.72
  -1  -2  -3 3826.50  121.02
  -1  -2  -3 3997.08  121.53
  -1  -2  -3 4046.22  120.98
   2  -1  -3 3581.29  121.44
  -1   2   3 3904.13  121.47
   2   1   3 3984.79  120.06
  -1   2   3 3745.27  119.33
  -1   2   4  552.91   19.71
  -1   2   4  543.43   21.92
   2   1   4  565.35   19.82
  -1  -2  -4  554.20   21.06
  -1  -2  -4  559.81   21.16
  -1   2   5  158.48   10.98
  -1  -2  -5  174.89    9.79
  -1   2   6  231.40   13.95
  -2   1  -6  251.59    8.81
   2   1   6  266.32   11.52
  -1  -2  -6  257.87   12.68
   2   1   7  774.77   27.07
  -1   2   7  706.65   30.23
  -1  -2  -7  763.13   28.45
   1  -2   8  922.74   31.28
   2   1   8  937.15   32.71
  -2  -1   8  906.59   33.91
   1  -2   9  482.15   18.71
  -1  -2  -9  504.02   21.34
  -2  -1   9  505.25   21.46
   2  -1 -10  643.04   27.69
  -2  -1  10  680.97   27.51
  -1  -2 -10  692.26   27.39
   1  -2  10  655.33   24.34
   1  -2  11  209.86   10.62
  -2  -1  11  198.81   12.89
   2   1  12  173.11   13.84
   2  -1 -12  204.79   13.86
  -2  -1  12  200.29   13.05
   1  -2  12  201.41   11.02
   2  -1 -13  177.01   12.97
   2   1  13  161.06   13.49
  -2  -1  13  175.06   12.75
   2  -1 -14  148.60   12.57
  -2  -1  14  139.40   11.96
   2   1  14  135.85   12.42
   2  -1 -15  329.33   19.59
  -1  -2 -15  374.47   20.16
  -2  -1  15  350.26   19.40
   2   1  15  355.37   20.74
  -1  -2 -16  365.78   20.29
   2   1  16  356.11   21.24
   2  -1 -16  357.83   20.53
  -2  -1  16  362.05   20.41
   2   1  17  513.49   26.97
   2  -1 -17  494.71   25.19
   1   2 -17  501.88   23.57
  -1  -2 -17  453.70   23.42
   2   1  18   12.54    8.35
  -1   2  18   13.74    8.10
   1   2 -18    3.65    6.88
   2  -1 -18   21.27    8.75
  -1  -2 -18   17.61    7.54
  -1  -2 -19  110.24   11.61
   2  -1 -19  122.49   13.24
  -1   2  19  142.68   14.69
   1   2 -19  125.10   11.92
   2  -1 -20   21.12    9.74
   2  -2   0   47.02    4.98
   2  -2   0   47.68    5.28
   2  -2  -1 9999.00  303.25
   2  -2  -1 9723.11  303.33
   2  -2  -2   51.80    6.29
   2   2   2   50.62    5.23
   2  -2  -2   60.95    5.77
  -2   2  -2   66.25    4.14
   2  -2   2   61.77    3.77
   2  -2  -2   57.78    6.37
  -2  -2  -2   66.82    5.48
   2   2   3 1604.12   52.17
  -2   2   3 1684.86   52.44
   2  -2  -3 1676.25   52.72
  -2   2  -3 1566.47   49.68
  -2  -2  -3 1619.67   52.55
  -2  -2  -3 1504.47   52.56
   2  -2  -3 1552.28   53.15
   2  -2  -3 1614.84   53.43
   2  -2  -4  318.06   15.30
   2  -2  -4  327.60   15.67
   2   2   4  350.05   15.09
   2   2   4  349.04   14.51
  -2  -2  -4  337.61   15.09
  -2   2   4  348.00   15.34
  -2  -2  -5  238.56   12.44
  -2   2   5  246.62   12.85
  -2  -2  -5  227.55   11.34
   2   2   5  253.27   12.91
   2   2   5  209.69   12.01
  -2  -2  -6  232.36   11.50
   2  -2   6  224.33    7.90
   2   2   6  213.37   12.60
   2   2   6  213.01   12.45
  -2   2   6  201.14   12.91
   2   2   7   40.35    5.67
   2   2   7   43.25    7.13
   2   2   7   34.30    5.88
  -2   2   7   32.24    7.42
  -2   2  -7   35.66    2.52
  -2  -2  -7   35.62    5.66
   2  -2   7   32.05    2.74
   2   2   8  158.61   11.91
   2   2   8  205.99   10.93
  -2  -2  -8  183.79   10.34
  -2   2   8  170.74   13.00
   2  -2  -8  142.02   11.25
   2   2   8  189.10   11.65
  -2   2  -8  167.29    6.93
   2   2   9  997.67   38.27
  -2   2  -9  990.51   32.79
  -2  -2  -9 1036.86   36.62
   2   2   9 1048.18   36.79
   2   2   9  984.18   39.38
   2  -2  -9 1020.81   38.53
   2   2  10  373.40   17.43
   2   2  10  336.37   18.48
  -2   2 -10  360.10   13.74
  -2  -2 -10  381.10   17.21
   2  -2 -10  359.29   18.55
  -2  -2  10  379.03   17.69
  -2  -2  11 1336.89   47.72
   2  -2 -11 1353.95   49.12
   2   2  11 1275.39   48.96
  -2  -2 -11 1346.08   46.86
  -2   2 -11 1292.34   43.12
   2  -2 -12  259.74   16.55
  -2   2 -12  259.35   11.33
   2   2  12  222.51   15.88
   2  -2 -12  236.04   15.69
  -2  -2  12  237.82   14.67
  -2  -2  13 3002.91   97.01
   2  -2 -13 2901.08   97.97
  -2   2 -13 2839.61   91.60
   2   2  13 2803.64   98.09
  -2  -2 -13 2923.84   95.52
  -2  -2  14  198.60   13.61
   2   2  14  171.13   14.28
  -2  -2 -14  176.52   12.41
   2  -2 -14  188.52   14.16
  -2   2 -14  171.58    9.52
  -2  -2  15 2851.43   95.07
  -2  -2 -15 2805.01   93.53
   2   2  15 2675.65   96.50
   2  -2 -15 2837.54   96.46
  -2  -2  16   21.22    7.66
  -2  -2 -16   22.98    7.60
   2  -2 -16   33.23    9.14
   2   2  16   30.54    9.11
  -2  -2 -16   29.52    7.38
   2  -2 -17  494.77   25.87
   2   2  17  468.26   26.36
  -2  -2 -17  489.74   23.58
  -2   2  17  477.43   28.21
  -2  -2  17  504.77   25.00
  -2  -2 -17  530.69   24.87
   2   2  17  484.27   28.01
   2   2  18   34.40   11.28
  -2  -2 -18   22.15    7.32
  -2   2  18   22.10   10.82
   2   2  18   30.14   10.16
  -2  -2  18   26.36    8.98
   2  -2 -18   15.86    8.85
   2   2 -19   27.75    8.86
   2  -2 -19   24.58    9.32
   2   2 -20   64.09   10.37
  -3   0   0   11.61    3.81
   0  -3   0   -0.44    3.93
   0   3   0    1.58    4.15
   3   0   1 1262.52   42.77
  -3   0  -1 1324.38   43.17
   0   3  -1 1341.28   43.35
   0   3   1 1252.76   43.72
   0  -3  -1 1329.10   42.14
  -3   0   1 1308.48   42.50
   0  -3  -1 1319.91   43.75
   3   0   2 7239.56  220.42
   0  -3  -2 7176.34  219.40
   0   3   2 6919.10  219.26
  -3   0  -2 7300.61  220.68
   0   3  -2 7142.42  220.18
   3   0   3  573.03   21.81
   0  -3  -3  603.18   20.91
   0   3   3  555.83   20.62
  -3   0  -3  607.31   22.32
  -3   0  -4   64.88    6.91
   3   0   4   63.42    6.69
   0  -3  -4   56.95    5.49
   0   3   4   74.82    5.93
   3   0   4   62.51    4.00
   0   3   5  141.74    9.86
   3   0   5  137.21    9.40
   0   3   5  157.09    8.89
   3   0   5  159.75    6.70
   0   3   6   89.33    7.33
   3   0   6   85.58    4.98
   3   0   6   80.30    7.65
   0   3   7  184.03   11.51
   3   0   7  181.43    8.08
   3   0   7  181.45   11.40
   0   3   7  158.20   10.22
  -3   0  -8   20.93    3.53
   0   3   8   16.10    5.08
  -3   0   8   12.23    5.43
   3   0   8   22.07    5.91
   0   3   9   35.72    6.70
  -3   0  -9   36.88    4.01
  -3   0  -9   43.66    4.62
   3   0   9   40.67    7.26
  -3   0   9   36.79    6.83
   3   0  10  817.31   33.96
  -3   0 -10  867.90   29.58
  -3   0  10  833.41   33.82
   0   3  10  833.41   32.92
  -3   0 -10  827.09   28.94
  -3   0 -11  283.05   12.73
   0  -3  11  318.44   14.54
   3   0  11  290.83   17.46
   0   3  11  305.32   16.47
  -3   0 -11  303.64   13.45
  -3   0  11  298.01   17.20
   3   0  12    7.22    6.93
   0   3  12   11.84    5.88
   0  -3  12   11.43    5.20
  -3   0  12   22.34    7.36
  -3   0 -12   14.27    4.22
  -3   0 -13    3.47    4.11
   0   3  13    6.69    6.60
   0  -3 -13    8.80    7.04
   3   0  13   -0.70    7.22
  -3   0  13    4.50    7.24
   0  -3  13    7.94    5.06
   0   3  14    5.21    6.34
   0  -3  14   11.52    5.72
  -3   0 -14    4.69    4.27
   0  -3 -14   14.22    7.79
  -3   0  14    7.55    7.23
   0   3  15   18.81    7.88
   0  -3  15    8.82    5.41
   0  -3 -15    8.90    7.62
  -3   0 -15    9.34    4.34
  -3   0  15   13.59    7.90
  -3   0 -16   16.55    5.21
   0  -3 -16   23.98    9.51
   0   3  16   14.11    7.84
   0  -3  16    8.97    6.04
   3   0 -16   13.03    7.94
   0   3 -17  363.38   18.46
   0  -3 -17  389.64   22.43
   0   3  17  333.26   21.25
   0  -3  17  392.74   19.29
  -3   0 -17  365.31   16.85
   3   0 -17  359.09   21.34
   0   3 -18 1230.84   45.41
   3   0 -18 1223.73   49.38
   0   3  18 1239.07   50.14
   0  -3 -19   27.26    9.24
   0   3  19   25.99    9.57
   3   0 -19   45.46   10.55
   0  -3 -20    8.02    8.42
   3   1 -19  502.18   26.48
   3  -1  18 1721.01   67.83
   1   3  18 1846.02   67.36
   3   1 -18 1728.62   65.53
  -1  -3  18 1810.69   64.00
   1   3  18 1722.28   69.39
  -1  -3  17  857.43   35.21
  -3  -1 -17  914.61   33.47
   3  -1  17  813.27   38.56
   1   3  17  826.74   40.11
  -1   3 -17  854.68   32.38
   1   3  17  824.62   37.68
   3  -1  16   79.44   12.02
  -3  -1 -16   79.56    8.43
   1   3  16   85.97   11.15
  -1  -3  16   96.69   10.01
   1   3  16  103.20   13.60
  -1   3 -16   89.34    8.13
   1  -3 -16   98.69   12.28
  -3  -1 -15  479.79   20.95
   1   3  15  431.30   23.99
  -1   3 -15  468.58   20.06
  -1  -3  15  502.57   23.02
   3  -1  15  476.04   25.45
   1  -3 -15  522.63   26.13
   1   3  15  454.78   26.51
   1   3  14  148.74   12.97
  -3  -1 -14  158.84   10.57
   3  -1  14  165.71   14.15
   1  -3 -14  196.46   14.90
   1   3  14  143.73   14.85
   1  -3 -14  173.69   14.04
  -1  -3  14  162.81   12.04
  -3  -1 -13   92.68    8.12
   1  -3 -13   88.44   11.18
   1  -3 -13  108.70   10.77
  -1  -3  13   89.70    8.98
   1   3  13   82.27   11.68
  -3  -1 -13   79.72    7.58
   3  -1  13   87.58   10.53
   1   3  13   81.12   10.01
   1  -3 -12   88.48   10.68
   1   3  12   81.56    9.65
   1  -3 -12   89.15   10.74
  -3  -1 -12   87.94    7.56
  -3  -1 -12  109.29    8.29
  -1  -3  12   97.21    8.76
   3  -1  12  105.41   11.33
  -3   1  12  106.09   11.00
   1   3  12  103.42   11.91
   1   3  11  109.44   11.92
  -3   1  11  105.52   10.89
  -3  -1 -11   94.33    7.96
   3  -1  11   95.82   10.01
   1  -3 -11  107.34   10.47
  -3  -1 -11  107.54    8.03
   1   3  11  105.41   10.53
   1  -3 -10  752.47   31.75
  -3  -1 -10  752.22   28.30
  -3  -1 -10  838.34   29.22
   1   3  10  786.84   31.54
   1   3  10  733.68   33.24
   3  -1  10  812.64   32.68
  -3   1  10  807.61   32.86
   1   3  10  746.17   31.11
   3  -1   9 1937.93   68.02
   1   3   9 2079.43   67.82
   1   3   9 1910.29   69.36
  -3  -1  -9 1968.95   64.31
   1  -3  -9 1933.08   67.97
   1   3   9 1944.61   67.26
  -3   1   9 2001.55   68.43
   3  -1   8  170.38   11.75
   1   3   8  179.48   11.58
   1   3   8  169.97   12.88
   1   3   8  211.66   12.45
   1  -3  -8  186.26   12.28
   1   3   7 3550.76  120.97
   3  -1   7 3693.28  119.95
   1   3   7 3777.54  119.69
   1   3   7 3836.40  119.86
   1   3   6 5697.20  177.55
   1   3   6 5680.45  178.50
   3  -1   6 5556.74  177.35
   1   3   6 5615.57  176.97
   1   3   5  876.72   30.79
   1   3   5  800.95   31.80
   3  -1   5  849.55   30.98
   3  -1   4  211.21   10.85
  -1   3  -4  209.16    9.13
  -3   1   4  204.73   12.20
   1   3   4  202.44   10.75
   1  -3  -4  205.93   11.66
  -3  -1  -4  190.26   10.96
  -3   1   4  224.90   10.82
  -3   1   3  325.86   12.91
   1  -3  -3  317.35   14.40
  -1   3  -3  321.73   12.54
   1   3   3  311.87   13.53
  -3   1   3  311.24   14.87
   3  -1   3  312.04   13.27
  -3  -1  -3  288.05   13.98
   1   3   3  300.57   14.12
   1  -3  -2  567.20   18.67
   3  -1   2  561.38   20.18
  -1   3  -2  572.98   20.26
   1  -3  -2  526.86   21.50
   1   3   2  540.95   20.61
  -3   1   2  525.81   21.75
  -3  -1  -2  562.33   21.30
   1  -3  -2  596.40   21.45
  -3  -1  -1  468.68   18.20
   1  -3  -1  461.16   18.55
   3  -1   1  469.77   16.85
   1  -3  -1  489.04   15.81
  -3   1   1  467.74   16.54
  -3   1   1  453.60   18.58
   3  -1   0  176.11    7.40
  -3   1   0  168.79    7.82
   3  -1   0  170.37    6.51
  -1  -3   0  166.16    8.49
  -3   1   0  173.25    9.06
  -3  -1   0  165.14    8.85
   1  -3   0  175.84    8.93
   3   1   1  474.96   18.55
   1  -3   1  462.97   17.75
  -1  -3  -1  480.38   17.92
  -3  -1   1  501.06   18.28
  -3   1  -1  465.57   17.61
  -3   1  -1  508.31   17.79
  -1   3   1  477.22   19.02
  -1   3   2  545.10   21.69
   3   1   2  536.52   20.73
  -1  -3  -2  565.13   21.06
  -1  -3  -2  554.37   20.46
  -3   1  -2  544.51   19.06
  -3   1  -2  566.50   20.52
   3   1   3  299.46   11.99
  -3   1  -3  279.37   10.40
  -1   3   3  306.71   11.03
  -1  -3  -3  298.79   12.94
  -1  -3  -3  322.46   13.78
   3   1   3  295.63   13.53
   3   1   4  211.39   11.88
  -1  -3  -4  205.93   11.50
  -1   3   4  218.17    9.63
   3   1   4  217.50    9.82
  -1  -3  -4  232.92   11.31
   3   1   4  245.59   11.11
  -1  -3  -4  245.71   12.08
  -1  -3  -5  865.04   31.12
   3   1   5  794.50   31.10
  -1   3   5  818.32   31.65
  -1  -3  -5  879.17   30.71
  -1   3   5  811.91   28.87
   3   1   5  854.39   28.71
  -1  -3  -6 5719.92  170.46
  -1   3   6 5314.26  171.56
  -1   3   6 5549.94  168.35
  -1   3   7 3510.30  121.07
   3   1   7 3782.54  117.08
  -1  -3  -7 3785.97  119.72
  -1   3   7 3733.62  118.21
  -3  -1   8  218.33   12.38
  -1   3   8  171.46   10.89
  -1   3   8  166.14   13.18
  -1  -3  -8  198.72   11.97
   3   1   8  208.66   10.21
  -1   3   9 1939.42   66.79
   3   1   9 2052.48   65.35
  -1  -3  -9 2082.23   68.32
  -3  -1   9 2001.08   68.32
  -1   3   9 1823.20   69.95
  -1   3  10  699.32   32.61
  -1  -3 -10  757.43   30.71
   1  -3  10  783.33   27.26
  -1   3  10  757.32   29.89
  -3   1 -10  757.22   24.96
  -3  -1  10  771.27   31.29
   1  -3  11  129.18    8.17
  -3   1 -11  122.59    6.20
  -1  -3 -11  120.12   10.65
  -3  -1  11  130.07   11.25
  -1   3  11  124.45   10.26
  -1   3  11  123.71   12.85
  -1  -3 -12   94.47    9.53
   1  -3  12   88.38    7.20
  -1   3  12   73.14   11.48
  -3  -1  12   75.66    9.74
  -1   3  12   67.43    8.63
  -3   1 -12   73.85    5.14
  -1  -3 -13   83.33    9.54
   3  -1 -13   84.16   10.62
  -3  -1  13   82.03   10.24
  -1   3  13   97.34   12.92
  -1  -3 -13  100.77   10.65
  -3   1 -13   88.45    6.00
  -1   3  13  102.50   10.38
   1  -3  13  102.64    7.85
   3  -1 -14  164.66   13.53
  -3   1 -14  148.76    8.17
  -1  -3 -14  145.28   12.43
  -1   3  14  141.35   15.05
  -3  -1  14  165.08   13.39
  -1   3  14  153.15   12.48
   1  -3  14  152.77   10.11
  -1  -3 -14  188.47   14.20
  -1   3  15  473.48   27.61
   3  -1 -15  478.98   24.57
  -3   1 -15  457.92   18.34
  -3  -1  15  487.68   24.55
  -1  -3 -15  552.74   25.76
  -1  -3 -15  459.56   23.49
  -1   3  15  480.26   24.05
  -1   3  16   82.34   10.60
  -1  -3 -16   88.86   11.48
  -1   3  16   71.06   12.71
  -3   1 -16   72.77    6.12
  -3  -1  16   85.76   11.14
   3   1  16   82.30   11.47
  -1  -3 -16   79.66   10.27
   3  -1 -16   88.73   11.18
  -1  -3 -17  889.41   37.22
  -1  -3 -17  962.69   38.84
   3   1  17  834.34   39.01
  -3  -1  17  883.58   38.36
  -1   3  17  842.68   37.67
   3  -1 -17  841.36   37.79
  -1   3  17  907.77   42.07
  -1   3  18 1794.43   66.30
  -1  -3 -18 1874.49   66.57
  -1  -3 -18 1780.31   65.06
   3  -1 -18 1632.69   65.60
  -1   3  18 1861.37   70.86
   3   1  18 1713.25   67.59
   3  -1 -19  491.58   27.05
  -1   3  19  544.06   27.83
  -1  -3 -19  513.97   26.19
  -2  -3  19  143.78   13.74
  -2  -3  18   37.92    8.83
   2   3  18   43.61   10.44
  -3   2  18   55.03   12.98
   2  -3 -18   38.89   10.30
  -3  -2 -17   87.97    9.66
  -3   2  17   86.93   13.42
  -2  -3  17   74.81   10.44
   2   3  17   86.38   13.62
  -3  -2 -17   83.63    9.50
   2   3  17   68.61   10.79
   2  -3 -17   77.26   11.42
   3  -2  17   81.24   12.86
   2   3  16  124.00   14.27
  -2  -3  16  135.38   12.34
   2   3  16  111.10   13.20
  -2   3 -16  128.25    7.87
  -3   2  16  131.90   14.83
   2  -3 -16  139.97   13.50
  -3  -2 -16  124.23   10.68
  -3   2  15  510.17   27.57
  -3  -2 -15  473.53   22.05
   2  -3 -15  496.41   25.34
   2   3  15  464.67   26.96
   2   3  15  460.81   24.97
  -2  -3  15  480.02   23.74
   2  -3 -15  529.96   26.68
  -2   3 -15  473.10   18.57
   2  -3 -14  435.85   23.50
  -2  -3  14  425.61   21.68
  -3  -2 -14  457.37   20.59
   2   3  14  418.07   24.81
  -2   3 -14  432.02   17.03
   2  -3 -14  478.04   24.77
   2   3  14  401.48   22.66
  -3   2  14  444.89   25.32
  -3  -2 -13  369.70   17.50
   2  -3 -13  360.32   20.96
   2   3  13  323.35   19.33
   2   3  13  349.48   21.36
  -2  -3  13  329.52   18.10
   2  -3 -13  358.36   20.42
  -2   3 -13  338.88   13.90
  -3   2  13  334.42   21.17
   2   3  12  266.86   17.90
   2  -3 -12  247.20   16.26
  -2   3 -12  232.65   10.45
  -3  -2 -12  250.81   13.83
  -3   2  12  225.94   17.73
   2  -3 -12  258.46   17.13
   2   3  12  214.89   15.45
  -2  -3  12  271.03   14.95
  -3  -2 -11  634.15   25.45
   2   3  11  622.02   29.52
   2  -3 -11  602.47   28.33
  -3   2  11  601.02   29.10
   2   3  11  630.47   27.06
   2  -3 -11  658.33   29.51
  -2   3 -11  619.92   21.89
   2   3  11  670.90   28.34
   2   3  10  698.71   30.80
   2   3  10  676.11   29.20
   2  -3 -10  706.64   30.11
  -3  -2 -10  682.88   26.85
   2   3  10  707.32   28.56
  -3   2  10  662.13   30.72
  -3   2   9 1057.49   41.36
  -3  -2  -9 1094.38   37.86
   2   3   9 1107.75   39.33
   2  -3  -9  924.60   39.77
   2   3   9 1063.50   41.34
   2   3   9 1043.35   40.27
   2   3   8  210.33   12.33
  -3   2   8  204.09   13.46
   2   3   8  197.97   12.56
   2   3   8  191.52   13.39
  -3  -2  -8  194.06   10.81
   2   3   7   12.42    5.25
   2   3   7   29.16    6.05
   2   3   7   14.94    6.52
  -3   2   7   16.35    6.76
  -2   3  -7   13.14    2.30
   2   3   6  414.56   18.34
  -3   2   6  385.26   18.30
   2   3   6  410.84   18.65
  -2   3  -6  392.98   13.88
   2  -3  -5  872.22   34.41
   2   3   5  942.10   33.86
   2   3   5  950.18   34.07
   3  -2   5  951.31   33.43
  -3   2   5  891.27   33.46
   3  -2   4  584.28   22.36
   2   3   4  571.35   22.93
  -3   2   4  601.20   22.43
   2  -3  -4  588.87   23.55
   2   3   4  603.79   23.16
   2  -3  -4  607.51   24.28
   2  -3  -4  564.14   23.91
   3  -2   3   74.29    5.54
  -2   3  -3   76.88    5.05
   2  -3  -3   63.83    7.42
   2   3   3   68.66    6.63
   2   3   3   69.04    6.48
   2  -3  -3   74.47    6.82
  -3  -2  -2  162.73    8.42
   2   3   2  164.91    9.42
   2  -3  -2  172.15    9.42
  -2   3  -2  168.10    8.26
   3  -2   2  179.75    7.43
   2  -3  -2  161.38   10.00
  -3   2   2  164.01    6.27
   3  -2   2  162.58    7.14
   2   3   2  156.92    9.58
   3  -2   2  161.10    7.60
   3  -2   1   23.32    3.85
   3  -2   1   21.78    3.59
   3  -2   1   24.55    2.73
  -3  -2  -1   22.72    3.59
  -2   3  -1   27.52    4.56
   2   3   1   19.21    4.29
  -3   2   1   20.36    2.33
  -2  -3   0   14.59    3.81
   3  -2   0   10.17    4.33
   3  -2   0   15.38    4.56
   3  -2   0   13.16    1.91
   2  -3   1   24.05    4.01
   3  -2  -1   19.60    5.27
  -2  -3  -1   15.55    4.41
   3  -2  -1   16.32    5.23
  -2   3   1   21.50    5.61
   3  -2  -1   20.95    3.65
   3  -2  -2  178.85    8.95
  -2  -3  -2  162.47    9.62
  -2  -3  -2  180.31    9.59
   3  -2  -2  169.20   10.27
   2  -3   2  181.72    8.06
  -2   3   2  168.97   10.41
   3  -2  -2  193.43   10.57
  -2   3   3   79.21    3.40
  -2  -3  -3   82.07    7.00
   3   2   3   83.76    6.51
   3  -2  -3   78.40    7.88
   3  -2  -3   81.11    8.01
  -2   3   3   67.70    7.20
  -2  -3  -3   82.81    6.98
  -2   3   4  549.26   18.92
   3   2   4  555.65   21.36
   3  -2  -4  558.42   23.31
  -2  -3  -4  561.27   22.46
   3  -2  -4  564.69   23.16
   3   2   4  577.87   21.32
  -2  -3  -4  577.94   22.32
   3   2   5  958.03   32.93
  -2   3   5  886.33   34.32
  -2   3   5  938.25   31.20
  -2  -3  -5  977.85   34.20
   3  -2  -5  899.05   35.02
   3   2   5  923.52   33.63
  -2  -3  -5  939.97   34.23
   3   2   6  385.47   17.91
  -2  -3  -6  394.41   17.90
  -2   3   6  388.41   15.56
   3  -2  -6  415.22   19.19
  -2  -3  -6  401.92   17.87
  -2   3   6  388.33   18.70
   3   2   7   19.09    6.13
  -2   3   7   15.97    4.20
  -2  -3  -7   12.50    5.20
  -2   3   7    9.61    6.17
  -2  -3  -8  192.37   11.85
   3   2   8  212.86   11.28
  -2   3   8  180.18   13.79
   3   2   9 1106.53   38.75
  -2  -3  -9 1080.92   39.71
  -2   3   9  994.11   42.09
   3   2   9 1045.14   41.24
   2  -3   9 1091.51   35.28
   2  -3  10  699.66   23.84
   3   2  10  692.20   29.99
   3   2  10  700.35   27.08
  -2  -3 -10  699.37   28.19
   3  -2 -10  697.07   29.76
   3   2  10  612.21   28.77
  -2   3  10  683.14   31.29
  -2   3  11  644.62   30.19
   3   2  11  680.27   26.12
   3  -2 -11  584.37   27.94
   3   2  11  575.39   27.93
   2  -3  11  642.78   22.44
  -3  -2  11  625.30   27.29
   3   2  11  599.39   28.71
  -2  -3 -11  641.00   26.82
  -2   3  12  254.62   18.90
   3   2  12  258.84   17.35
  -2  -3 -12  274.01   15.48
  -3  -2  12  282.33   16.31
   3   2  12  255.54   16.61
   3  -2 -12  251.18   16.78
   3   2  13  312.68   18.94
  -3   2 -13  287.53   10.73
  -3  -2  13  323.10   18.37
   3  -2 -13  360.62   19.65
   3   2  13  353.86   20.49
  -2  -3 -13  358.13   17.99
  -2   3  13  328.00   21.27
   3   2  14  441.50   24.46
  -2   3  14  439.79   25.65
  -3  -2  14  445.68   22.76
  -2  -3 -14  450.95   21.91
  -2  -3 -14  485.12   22.73
  -3   2 -14  402.24   14.73
   3  -2 -14  470.68   23.74
   3   2  14  415.76   22.93
  -3  -2  15  476.68   24.01
  -2   3  15  492.10   27.22
   3   2  15  461.79   25.95
   3   2  15  442.16   24.65
  -2  -3 -15  530.56   24.43
  -2   3  15  532.89   23.95
   3  -2 -15  490.08   24.85
  -2  -3 -15  474.33   22.81
  -3   2 -15  415.17   15.82
  -2  -3 -16  162.62   13.60
  -2   3  16  142.14   12.65
  -3  -2  16  165.94   13.69
   3   2  16  152.51   14.25
   3  -2 -16  142.86   14.18
  -3   2 -16  135.41    6.66
  -2  -3 -16  136.64   12.22
  -2   3  16  167.66   17.07
   3   2  16  140.07   14.97
   3  -2 -17   77.60   11.24
   3   2  17   94.07   13.64
  -2   3  17   72.66   13.42
  -2  -3 -17   79.58   10.20
  -3  -2  17   67.37   10.76
  -2  -3 -17   78.85   10.56
  -2   3  17   62.32   10.21
   3   2  17   58.85   11.15
  -2  -3 -18   49.40    9.98
   3   2  18   38.88   11.12
  -2   3  18   45.27    9.27
   3  -2 -18   23.14    8.97
  -3  -2  18   42.78   10.01
  -2  -3 -18   55.96    9.20
  -2   3  19  159.68   14.47
  -2  -3 -19  134.58   12.80
  -3  -2  19  120.47   13.67
   3  -3   0 1204.97   40.33
   3  -3   0 1155.99   40.49
   3  -3   1  209.25    8.00
   3  -3  -1  203.68   11.28
   3  -3  -1  186.45   11.11
   3  -3   1  212.18   10.35
   3   3   2  254.02   12.87
  -3  -3  -2  293.51   12.65
   3  -3   2  261.00   11.47
   3  -3   2  288.12   11.06
   3  -3   2  266.37   11.11
   3  -3  -2  273.96   12.74
   3  -3  -2  263.32   13.91
   3  -3  -2  263.45   13.89
   3   3   3 1040.51   36.58
   3  -3  -3 1047.98   36.56
   3  -3  -3  961.69   37.47
   3  -3   3 1035.48   33.46
   3  -3  -3 1015.99   37.72
   3  -3   3 1027.10   34.10
  -3  -3  -3 1066.67   36.37
   3   3   4 5898.34  187.89
   3   3   4 6292.58  187.43
   3  -3   4 5937.17  183.87
   3  -3  -4 5664.93  188.51
  -3   3   4 5983.26  183.02
   3  -3  -4 5978.70  189.23
  -3  -3  -4 6150.18  187.62
   3   3   5 2484.31   83.51
   3  -3  -5 2592.27   84.98
   3  -3   5 2529.18   78.28
   3   3   5 2622.40   82.72
   3  -3  -5 2424.22   84.27
  -3   3   6    4.26    5.34
   3   3   6    9.50    4.94
   3  -3  -6    4.49    6.16
   3   3   6    4.82    5.60
   3   3   6    9.86    5.60
   3   3   7 1319.60   45.58
   3   3   7 1239.33   45.63
  -3   3   7 1214.02   45.52
   3  -3  -7 1201.08   45.99
  -3   3   8 2236.20   78.66
   3   3   8 2380.35   76.88
   3   3   8 2270.47   78.21
   3   3   8 2291.38   78.27
  -3  -3  -9  526.87   22.66
   3   3   9  575.57   25.14
  -3   3   9  497.14   24.70
   3   3   9  519.01   22.64
   3   3   9  527.55   24.33
  -3  -3 -10   64.60    7.82
   3   3  10   61.45    7.91
   3   3  10   50.86    8.70
   3   3  10   55.97    9.32
  -3   3  10   63.06   10.04
  -3  -3 -11  188.28   12.60
   3  -3 -11  174.64   14.01
   3   3  11  210.57   15.13
  -3   3  11  196.64   15.67
   3   3  11  196.93   12.93
   3   3  11  207.98   14.71
   3  -3 -11  221.65   15.16
  -3   3  12  245.48   18.12
   3  -3 -12  241.93   16.96
  -3  -3  12  241.64   15.22
   3   3  12  232.05   16.11
   3  -3 -12  246.37   16.79
   3   3  12  235.79   14.68
   3   3  12  248.30   17.38
  -3  -3 -12  256.77   14.75
   3   3  13    5.51    7.70
  -3  -3 -13   11.21    6.38
   3  -3 -13   20.00    8.60
   3  -3 -13   10.18    7.93
  -3   3  13   15.33    9.48
   3   3  13   20.65    8.34
  -3  -3  13   17.20    7.21
  -3   3  14    3.60    9.03
  -3  -3 -14   11.72    6.64
   3   3  14   12.53    8.85
   3  -3 -14   21.68    8.52
  -3  -3  14   11.10    7.36
   3   3  14    8.58    8.12
  -3  -3 -14   13.46    6.92
  -3   3  15    3.80    9.84
   3  -3 -15    3.21    7.97
   3   3  15    2.47    8.22
  -3  -3 -15    8.70    6.43
  -3  -3  15   25.73    8.12
   3   3  15   -7.06    9.06
  -3  -3 -15    9.92    6.93
  -3  -3  16   67.09   10.56
  -3  -3 -16   80.40    9.54
  -3   3  16   77.72   13.64
   3  -3 -16   62.49   11.44
   3   3  16   78.11   12.39
   3   3  16   84.94   12.19
  -3  -3 -16   75.26    9.76
  -3  -3  17  143.84   13.45
  -3  -3 -17  111.70   11.03
   3   3  17  132.63   15.32
   3   3  17  120.91   14.15
  -3   3  17  136.45   15.97
  -3  -3 -17  143.28   12.32
   3  -3 -17  114.72   13.72
  -3   3  18   66.37   10.25
  -3  -3 -18   60.01    9.42
  -3  -3  18   52.41   10.74
  -3   3  19  821.56   36.30
  -3  -3  19  808.36   36.65
   0   4   0   13.58    4.65
  -4   0   0    7.80    4.13
   4   0   1   74.85    6.20
   0  -4  -1   72.98    5.27
  -4   0   1   70.87    5.80
  -4   0  -1   73.77    6.40
   0   4   1   81.69    6.90
   0   4  -1   76.90    6.67
   0  -4  -1   71.95    6.80
   4   0   2 7736.22  241.84
   0   4  -2 7715.45  242.03
   0  -4  -2 7728.93  242.90
   4   0   2 7711.73  238.36
  -4   0   2 7998.11  241.12
  -4   0   2 7835.36  238.67
  -4   0  -2 8015.93  242.37
   0  -4  -2 7952.95  240.67
   4   0   3  248.88   13.00
   0  -4  -3  295.54   12.24
   0  -4  -3  241.19   13.91
   0   4  -3  306.08   13.09
  -4   0  -3  302.65   13.86
  -4   0   4    4.61    4.95
   4   0   4    1.34    4.56
   0   4   4    6.96    3.75
   0  -4  -4    4.61    3.50
   4   0   5  598.61   20.53
   4   0   5  595.20   23.97
  -4   0   5  612.78   24.83
   0  -4  -5  629.31   22.90
   0   4   5  564.96   22.47
   0   4   6   55.06    6.07
   4   0   6   56.89    7.29
   0   4   7  210.53   11.64
   4   0   7  192.04   12.59
   0  -4  -7  204.51   13.11
   4   0   7  212.45    8.89
   0  -4  -8   -3.10    5.61
   4   0   8    2.66    2.91
   0   4   8    2.85    4.58
   4   0   8   -4.01    5.66
   0   4   9  448.62   20.58
   4   0   9  466.71   22.08
   0  -4  -9  443.70   21.84
   0   4   9  436.10   21.92
  -4   0  -9  462.27   16.65
   0   4  10 2307.69   79.50
   0   4  10 2289.83   77.63
  -4   0  10 2255.88   79.83
   0  -4 -10 2242.55   78.87
   4   0  10 2274.85   79.12
  -4   0 -10 2332.48   72.88
   0  -4 -11  555.62   25.93
   4   0  11  496.84   24.49
   0  -4 -11  533.08   24.95
  -4   0 -11  513.51   19.01
   0   4  11  490.24   23.25
  -4   0  11  544.13   25.19
   0  -4 -12    1.36    6.80
  -4   0  12   10.78    7.73
   4   0  12    4.82    6.38
   0  -4 -12   11.53    6.72
   0   4  12   10.82    6.51
   0  -4 -13  419.16   22.46
   4   0  13  367.92   21.29
   0  -4  13  391.07   18.08
   0   4  13  376.87   20.52
   0  -4 -13  421.95   21.61
  -4   0  13  371.86   21.24
  -4   0  14 4894.10  159.02
   0   4  14 4602.08  156.79
   0  -4 -14 5078.85  159.98
   0  -4  14 4954.59  154.24
   4   0  14 4502.27  158.59
   0  -4 -14 4930.74  158.44
   0  -4  15  190.10   12.60
   0   4  15  165.06   14.26
   4   0  15  191.23   15.60
   0  -4 -15  191.21   15.93
   0  -4 -15  194.74   15.37
  -4   0  15  214.53   16.56
   0  -4 -16    5.30    7.92
   0   4  16    1.47    7.49
   0  -4 -16    5.05    8.09
   4   0  16    3.50    8.25
   0  -4  16    8.38    6.18
  -4   0  16   -2.46    7.59
   4   0  17   25.83    9.80
   4   0 -17   14.85    8.88
   0  -4 -17   34.63    9.48
   0   4  17   35.02    9.22
   0  -4  17   27.23    7.14
   0  -4 -17   18.18    9.66
   0  -4 -18   32.59    9.36
   4   0 -18   41.18   10.35
   0   4  18   37.51    9.81
   0  -4 -18   69.66   11.93
   1  -4 -18  172.79   15.99
   1   4  18  169.83   15.61
   4  -1  17  114.55   14.01
  -1  -4  17  154.79   12.29
   1  -4 -17  161.82   15.49
   1   4  17  137.39   15.81
   1   4  17  139.13   14.26
   1  -4 -16   38.33   10.49
  -1   4 -16   31.14    6.05
  -1  -4  16   39.39    8.04
   1   4  16   43.20   11.83
   4  -1  16   44.55   10.02
   1   4  16   40.69    9.71
   1   4  15  188.36   15.11
   1  -4 -15  203.60   16.67
   1   4  15  174.70   16.78
  -1  -4  15  200.31   13.61
   4  -1  15  186.94   16.10
  -1  -4  14  300.01   16.63
   1   4  14  285.94   20.48
   1  -4 -14  289.72   19.33
   4  -1  14  292.20   19.13
   1   4  14  297.60   18.58
  -4  -1 -14  299.14   14.67
  -4   1  13   45.17    9.39
   1   4  13   45.19    9.06
   1   4  13   58.83   11.01
   1  -4 -13   36.61    9.53
   4  -1  13   47.55    9.45
  -1  -4  13   31.33    6.68
  -4  -1 -13   40.46    6.00
   4  -1  12  558.56   27.73
  -4   1  12  647.58   29.30
   1   4  12  562.81   27.15
   1   4  12  568.26   29.42
   1  -4 -12  649.82   29.34
  -4  -1 -12  631.46   24.25
   1   4  11   71.22   10.72
   1   4  11   68.17    9.19
   1   4  11   50.70    8.55
  -4  -1 -11   67.86    6.70
  -4   1  11   63.32    9.53
   1  -4 -11   60.74    9.90
   4  -1  11   60.13    9.27
   1   4  10 1216.93   44.28
   4  -1  10 1111.34   43.71
   1   4  10 1135.27   43.18
   1   4  10 1089.46   45.18
   1  -4 -10 1178.79   45.25
   4  -1   9  503.64   22.97
   1   4   9  515.80   23.12
   1   4   9  468.29   22.01
   1   4   9  450.06   23.49
   4  -1   8  655.21   27.61
   1   4   8  704.30   27.54
   1   4   8  697.13   28.40
   1   4   7  629.64   25.77
   4  -1   7  638.29   26.21
   1   4   7  609.56   27.20
   1   4   7  669.72   27.00
  -4   1   6  214.13   13.89
  -4   1   6  223.94   12.66
  -1   4  -6  262.37   11.21
   1   4   6  226.07   12.51
   4  -1   6  273.28   13.75
   1   4   5  210.13   11.19
  -4   1   5  200.86   10.71
   4  -1   5  194.92    7.17
   4  -1   5  204.16   11.56
  -1   4  -5  212.02    9.94
  -4   1   5  203.58   12.81
   1  -4  -4 1082.26   39.90
  -1   4  -4 1128.14   37.39
   4  -1   4 1079.10   38.41
  -4   1   4 1082.07   37.14
   1   4   4 1084.58   38.27
  -4   1   4 1118.26   40.41
  -4  -1  -4 1108.59   39.63
   1  -4  -3  501.04   22.04
  -4   1   3  535.29   18.91
   1  -4  -3  565.43   19.01
  -4  -1  -3  542.57   21.76
  -1   4  -3  520.41   20.35
   1   4   3  529.06   20.71
   4  -1   3  534.88   20.66
  -4   1   3  519.71   22.58
   1  -4  -3  535.62   21.88
  -4   1   2 1393.47   45.01
   1  -4  -2 1367.15   47.48
   4  -1   2 1382.45   45.78
   1  -4  -2 1393.72   44.32
  -4  -1  -2 1412.10   47.42
  -1   4  -2 1348.14   46.46
  -4   1   2 1364.26   47.70
  -4  -1  -1   47.70    5.37
   1  -4  -1   50.91    3.68
  -4   1   1   50.53    6.58
   4  -1   1   49.98    4.65
   1  -4  -1   36.22    6.04
  -4   1   1   50.12    4.66
  -1  -4   0   83.49    6.13
  -4  -1   0   87.13    6.74
   1  -4   0   86.11    7.11
  -4   1   0   79.76    6.90
  -4   1   0   88.96    6.08
  -4  -1   0   84.91    3.85
   1  -4   1   53.79    5.38
  -4   1  -1   44.32    5.03
  -1   4   1   47.82    6.19
  -4  -1   1   55.00    5.23
   1   4  -1   48.02    5.53
  -4   1  -1   43.87    5.54
  -1  -4  -2 1455.56   46.37
   4   1   2 1338.63   46.96
  -4  -1   2 1402.55   46.64
  -4   1  -2 1334.11   45.30
  -1   4   2 1397.73   48.03
  -4   1  -2 1390.67   46.63
   4   1   3  522.21   20.96
  -1  -4  -3  542.78   21.27
  -1  -4  -3  540.77   20.19
  -1   4   3  517.38   21.77
  -4   1  -3  490.31   18.32
   4   1   3  518.88   18.15
   4   1   4 1130.31   36.51
   4   1   4 1098.30   38.78
  -1  -4  -4 1100.54   37.97
  -4   1  -4 1052.19   34.76
   4   1   4 1090.49   36.44
  -1   4   4 1071.70   35.76
   4   1   5  225.05   10.14
   4   1   5  215.13   12.23
  -1   4   5  217.48   10.07
  -1  -4  -5  223.12   11.73
  -1  -4  -5  208.48   12.48
   4   1   5  223.39   10.99
   4   1   6  229.94   10.61
  -1   4   6  248.83   11.38
   4   1   6  225.97   13.22
  -1  -4  -6  239.16   13.55
   4   1   6  228.15   12.15
  -1  -4  -6  244.73   12.74
  -1   4   7  589.12   26.83
  -1  -4  -7  633.91   26.11
  -1   4   7  636.41   23.81
   4   1   7  594.19   25.75
   4   1   8  707.00   25.11
  -1   4   8  685.35   26.61
  -1   4   8  671.53   29.78
  -1  -4  -8  689.86   28.40
   4   1   8  655.60   28.55
  -1   4   9  439.06   19.64
   4   1   9  450.40   22.03
   4   1   9  451.66   18.12
  -1  -4  -9  463.43   21.71
  -1   4   9  440.10   23.19
  -4  -1   9  451.10   21.79
  -1  -4 -10 1179.37   43.52
  -1   4  10 1121.97   41.44
   4   1  10 1113.36   43.88
  -4  -1  10 1136.91   43.57
   4   1  10 1202.40   39.59
  -1  -4 -11   60.72    8.52
  -1   4  11   68.53    8.12
  -1   4  11   61.70   10.44
   4   1  11   63.06    9.52
  -4  -1  11   66.58    9.42
  -1  -4 -12  621.28   27.41
  -1  -4 -12  645.76   28.25
   4   1  12  528.00   27.43
  -1   4  12  555.28   29.41
  -1   4  12  583.90   26.10
  -4  -1  12  615.05   28.29
   1  -4  12  620.80   23.41
  -1  -4 -13   64.75    9.46
   1  -4  13   54.58    6.41
  -1  -4 -13   47.52    9.09
  -1   4  13   41.85   11.00
  -4  -1  13   50.33    9.21
  -1   4  13   32.17    7.36
   4  -1 -14  262.04   18.21
  -1   4  14  310.00   18.06
   1  -4  14  298.31   14.86
  -1   4  14  290.33   20.86
  -4  -1  14  323.33   19.20
  -1  -4 -14  349.30   19.70
  -1  -4 -14  318.57   18.57
  -1   4  15  180.73   13.89
  -1  -4 -15  173.99   14.24
  -1  -4 -15  161.47   14.43
   4  -1 -15  188.30   15.26
   1  -4  15  165.15   10.68
  -1   4  15  158.69   16.62
  -4  -1  15  181.54   14.64
  -1  -4 -16   50.53    9.56
  -4  -1  16   47.88    9.91
   4  -1 -16   32.50    9.08
  -1   4  16   57.73   12.46
  -1  -4 -16   48.58   10.08
   1  -4  16   51.68    6.98
  -1   4  16   43.48    9.32
  -1  -4 -17  152.60   14.58
  -1  -4 -17  150.08   13.68
  -4  -1  17  140.01   14.06
   4  -1 -17  148.01   14.55
  -1   4  17  131.41   13.33
  -1   4  17  135.30   15.99
  -1   4  18  170.10   14.96
  -1  -4 -18  204.85   16.03
  -1  -4 -18  206.09   16.69
  -4  -1  18  171.19   15.57
  -1   4  19    3.28    8.61
  -1  -4 -19   21.88    9.93
  -1  -4 -19   19.76    8.63
  -2  -4  18   94.37   10.91
   2  -4 -17   92.96   13.03
  -4   2  17   75.85   13.45
   4  -2  17   71.18   12.02
  -2  -4  17   99.76   11.52
   2   4  17   76.36   13.45
   2   4  17   89.71   12.57
   4  -2  16  203.67   17.23
   2   4  16  227.21   19.12
  -4   2  16  253.79   19.68
   2   4  16  220.56   17.42
  -2  -4  16  238.97   15.98
   2  -4 -16  261.14   19.22
   2   4  15  485.37   26.21
  -4   2  15  530.49   28.55
   2   4  15  477.80   27.78
  -2   4 -15  495.51   18.81
   2  -4 -15  495.75   27.34
   4  -2  15  533.25   27.74
  -2  -4  15  535.00   24.77
   4  -2  14  876.47   38.80
  -2   4 -14  877.63   30.63
   2  -4 -14  957.10   40.59
   2   4  14  893.25   38.58
  -2  -4  14  937.36   36.61
  -4   2  14  896.32   40.16
   2   4  14  899.11   40.58
   2   4  13 1120.46   45.53
   2  -4 -13 1191.48   47.44
  -4   2  13 1166.12   47.29
   2   4  13 1082.02   46.98
  -2   4 -13 1151.84   38.02
   4  -2  13 1094.33   45.58
   2  -4 -13 1157.32   46.24
   4  -2  12 1490.90   56.81
   2   4  12 1560.01   56.19
   2   4  12 1497.75   56.69
  -4   2  12 1511.88   57.98
   2  -4 -12 1487.96   57.29
   2  -4 -12 1603.44   58.82
   2   4  12 1511.62   58.44
   2   4  11 1053.79   43.76
   2  -4 -11 1183.05   45.46
  -4   2  11 1128.53   45.31
   4  -2  11 1133.62   44.84
   2   4  11 1136.78   46.00
   2   4  11 1159.06   43.87
   2  -4 -11 1236.66   46.88
   4  -2  10  819.33   33.07
  -2   4 -10  775.59   26.66
   2   4  10  766.61   32.76
   2   4  10  871.35   33.01
   2   4  10  809.31   34.36
  -4   2  10  798.31   33.48
   2   4   9  553.15   24.89
  -4   2   9  550.29   25.43
  -2   4  -9  553.45   19.65
   2   4   9  513.53   25.75
   2   4   9  621.02   25.32
   4  -2   9  530.59   24.87
  -4   2   8  148.85   11.60
   2   4   8  156.37   12.50
   4  -2   8  150.94   11.53
  -2   4  -8  155.88    7.54
   2   4   8  157.55   11.37
   2   4   8  180.75   11.94
   2   4   7  224.99   13.28
   2   4   7  197.05   12.65
  -2   4  -7  213.25    9.28
  -4   2   7  204.44   12.71
  -4   2   7  207.51   13.77
   4  -2   7  204.91   12.50
  -4   2   6  375.85   19.16
   2   4   6  344.04   17.10
   4  -2   6  363.31   16.97
  -4   2   6  364.54   16.93
  -2   4  -6  365.36   14.11
   2   4   5  350.58   16.14
  -4   2   5  340.66   14.98
  -4   2   5  329.91   17.68
   4  -2   5  308.80   15.07
   2  -4  -5  328.00   16.53
  -4   2   4  428.81   19.51
   2   4   4  386.80   17.60
   2  -4  -4  411.30   18.75
   4  -2   4  403.64   16.82
   2   4   3  625.93   25.01
  -4   2   3  639.93   21.80
   2  -4  -3  688.03   25.70
   4  -2   3  644.64   23.58
   4  -2   3  660.56   22.11
  -4   2   3  624.88   26.19
   2  -4  -2 1754.05   59.18
   2  -4  -2 1745.42   59.78
   4  -2   2 1790.88   57.10
  -4   2   2 1788.14   56.00
   4  -2   2 1782.85   57.15
  -4   2   2 1713.94   60.07
  -2   4  -2 1765.80   58.24
   2  -4  -1 2463.00   80.92
  -4   2   1 2346.00   80.91
   4  -2   1 2534.95   78.03
   2  -4  -1 2485.54   76.30
  -2   4  -1 2500.52   80.35
  -4   2   1 2479.53   77.83
  -4  -2  -1 2488.99   78.26
  -2  -4   0 2856.33   91.14
  -4  -2   0 2895.53   91.56
   2  -4   0 2801.79   90.86
  -2   4   0 2897.80   91.64
  -4   2   0 2819.16   89.05
   4  -2   0 2805.41   88.66
   2  -4   1 2440.32   79.58
  -4  -2   1 2548.94   80.64
  -2   4   1 2423.90   81.16
  -2  -4  -1 2571.11   80.48
   4  -2  -1 2442.88   78.26
   2  -4   2 1810.56   58.78
  -2  -4  -2 1808.20   60.30
  -2  -4  -2 1885.06   60.50
  -2   4   2 1761.21   61.30
   4   2   2 1796.94   60.68
   4   2   3  585.71   24.36
  -2   4   3  602.95   25.00
  -2  -4  -3  628.92   24.16
  -2  -4  -3  636.08   24.24
  -2   4   4  406.11   14.11
   4   2   4  425.07   17.08
  -2  -4  -4  422.26   18.46
  -2  -4  -4  436.64   18.45
   4   2   4  381.24   18.17
   4   2   5  287.93   15.73
  -2   4   5  313.42   12.31
   4   2   5  382.75   15.01
   4   2   5  322.06   14.40
  -2  -4  -5  349.80   16.02
  -2  -4  -6  346.64   17.41
  -2   4   6  336.76   13.98
   4   2   6  365.53   16.29
  -2  -4  -6  366.24   17.08
   4   2   6  368.89   15.54
  -2   4   7  224.48   10.89
  -2  -4  -7  215.07   13.25
  -2  -4  -7  225.22   13.35
   4   2   7  237.98   12.95
  -2  -4  -8  156.06   11.56
  -2   4   8  147.41   13.01
  -2   4   8  161.22    9.45
   4   2   8  181.02   11.87
   4   2   9  575.12   25.18
  -2  -4  -9  591.41   25.28
  -2   4   9  559.90   26.82
   4   2   9  562.30   22.70
  -2   4   9  550.21   22.67
  -2   4  10  743.75   33.68
   4   2  10  783.86   29.40
   4   2  10  762.78   32.04
  -2   4  10  730.49   29.31
   2  -4  10  757.13   26.30
  -2  -4 -10  803.19   31.85
   4   2  11 1229.77   42.81
  -4  -2  11 1223.64   45.77
   4   2  11 1194.23   46.15
  -2   4  11 1150.55   43.19
  -2  -4 -11 1217.36   45.39
   2  -4  11 1208.97   39.81
  -2   4  11 1074.65   47.20
  -2   4  12 1359.91   55.93
   4  -2 -12 1413.94   54.73
  -2  -4 -12 1494.43   53.39
   2  -4  12 1442.76   47.41
  -2   4  12 1412.47   51.42
   4   2  12 1298.59   53.49
   4   2  12 1508.35   50.82
  -4  -2  12 1500.02   54.21
   2  -4  13 1218.80   40.98
  -2  -4 -13 1351.20   48.01
  -2   4  13 1126.25   49.70
  -2  -4 -13 1234.25   46.74
   4   2  13 1169.40   48.15
  -2   4  13 1191.43   45.37
   4  -2 -13 1244.12   48.71
  -4  -2  13 1202.95   47.61
  -2  -4 -14  980.66   38.17
  -2  -4 -14 1011.06   39.36
  -4  -2  14  917.94   39.18
   4   2  14  833.31   38.91
   4  -2 -14  896.29   39.48
  -2   4  14  920.67   37.05
  -2   4  14  877.66   41.10
   4  -2 -15  496.94   26.66
  -2   4  15  478.84   28.60
  -2  -4 -15  490.24   24.84
   4   2  15  459.58   26.70
  -2  -4 -15  590.74   26.94
   4   2  15  483.38   26.96
  -4  -2  15  495.51   26.31
  -2   4  15  539.22   24.88
  -2   4  16  246.66   16.71
  -2  -4 -16  260.82   17.00
   4   2  16  233.23   18.55
   4   2  16  267.86   19.34
   4  -2 -16  252.18   18.05
  -4  -2  16  237.00   17.71
  -2  -4 -16  271.43   17.88
  -2   4  16  254.13   20.35
   4   2  17   70.68   12.35
  -2  -4 -17   95.38   12.52
   4  -2 -17   80.15   11.81
  -2   4  17   75.76   13.89
   4   2  17   72.72   12.07
  -2  -4 -17   84.02   11.44
  -4  -2  17   71.84   11.58
  -2   4  17   83.36   10.84
  -2   4  18   91.15   11.82
  -2  -4 -18   72.04   11.43
  -2  -4 -18   91.79   11.47
  -4  -2  18  100.05   12.65
  -2  -4 -19   40.94    9.51
  -2   4  19   20.51    9.61
  -3  -4  18   71.14   11.49
   3   4  17  217.16   19.00
  -3  -4  17  249.77   17.75
  -4   3  17  276.11   21.07
   3   4  16  871.71   39.86
   4  -3  16  875.02   40.37
  -4  -3 -16  935.89   36.98
   3  -4 -16  918.94   40.21
  -3  -4  16  896.27   38.50
  -4   3  16  930.53   41.91
   3   4  16  855.11   40.86
   3   4  15  332.55   21.00
  -4  -3 -15  385.00   19.38
   3  -4 -15  365.43   22.10
   3   4  15  344.33   22.55
   4  -3  15  336.08   21.40
  -3  -4  15  342.34   20.32
   3  -4 -15  362.28   23.14
  -4   3  15  320.69   22.27
   4  -3  14   86.54   11.57
  -4   3  14   83.80   13.06
  -3  -4  14   84.36   10.62
   3  -4 -14   79.41   11.54
   3   4  14   87.44   12.14
   3   4  14   83.91   11.39
   3  -4 -14   81.87   12.09
   3   4  13  228.44   15.37
   3  -4 -13  231.53   16.76
   3   4  13  193.85   16.43
   3   4  13  210.52   16.08
   4  -3  13  213.57   16.13
  -4   3  13  209.63   17.32
   3  -4 -13  252.09   17.87
   3   4  12  301.03   18.51
   3  -4 -12  277.31   18.72
   3   4  12  321.23   17.84
   4  -3  12  296.87   18.98
  -4   3  12  281.83   19.16
   3  -4 -12  324.18   20.08
   3   4  12  299.72   19.41
   3   4  11  179.20   14.05
   3   4  11  148.64   13.44
   3   4  11  171.58   12.86
  -4   3  11  132.61   13.15
   4  -3  11  168.50   13.26
   4  -3  10   45.75    8.76
   3   4  10   45.16    7.77
   3   4  10   32.36    8.19
   3   4  10   48.92    8.65
  -4   3   9  962.31   38.99
   3   4   9  964.85   38.83
   3   4   9 1014.99   38.15
   4  -3   9  952.90   38.37
   3   4   9 1024.00   39.47
   3   4   8 1088.15   40.08
  -4   3   8  994.51   39.34
   3  -4  -8  986.50   40.59
   4  -3   8 1025.77   38.99
  -3   4  -7  778.54   25.06
   3   4   7  773.80   31.54
  -4   3   7  832.37   31.28
   3  -4  -7  732.52   32.41
   4  -3   7  801.94   30.85
   4  -3   6    8.25    4.71
   3   4   6    9.22    5.23
   3   4   6   23.60    5.75
  -3   4  -6    8.87    2.66
   3  -4  -6    3.31    6.54
   3   4   5   91.08    8.39
   3  -4  -5   69.34    9.20
   3  -4  -5   82.46    9.47
   4  -3   5   84.17    7.28
   3   4   5   98.04    8.48
  -3   4  -5   87.84    5.31
   3  -4  -5   95.96    9.26
  -3   4  -4 1929.46   62.14
   3   4   4 1927.74   65.71
   3  -4  -4 1973.07   67.15
  -4   3   4 1906.74   59.99
   4  -3   4 1953.76   60.34
   3   4   4 1963.75   65.65
   4  -3   4 1946.14   63.37
   3  -4  -4 1913.17   66.71
   3  -4  -4 2011.75   65.87
   3  -4  -3  745.46   27.51
   3   4   3  710.82   27.32
  -4  -3  -3  688.33   26.00
   4  -3   3  694.26   24.71
   3  -4  -3  661.32   28.01
   3  -4  -3  698.39   28.53
  -3   4  -3  684.89   25.00
   4  -3   2  204.93    8.58
   3  -4  -2  192.44   10.95
   3  -4  -2  188.17   11.99
  -3   4  -2  185.33   10.03
   4  -3   2  171.69    8.82
  -4  -3  -2  200.03   10.10
   4  -3   1  241.12    9.05
  -4  -3  -1  230.50   10.80
  -3   4  -1  212.41   11.54
   4  -3   1  217.64   10.97
   4  -3   1  239.32   11.40
   4  -3   0   85.16    7.36
   3  -4   0   83.62    7.09
   4  -3   0   77.91    6.90
  -3  -4  -1  210.58   12.04
   4  -3  -1  238.05   11.07
   4  -3  -1  246.26   13.05
   4  -3  -1  222.63   12.33
   3  -4   1  244.02   11.48
   3  -4   1  236.97    8.87
   4  -3  -2  179.16    9.78
  -3  -4  -2  192.87   10.25
   3  -4   2  176.51    9.00
   4  -3  -2  172.81   11.31
  -3  -4  -2  194.44   11.05
   4  -3  -2  173.93   11.05
   3  -4   3  690.97   24.16
  -3  -4  -3  696.82   27.26
   4  -3  -3  689.35   27.83
   4  -3  -3  674.44   26.12
   4  -3  -3  662.09   27.96
  -3  -4  -3  727.29   26.93
   4   3   3  721.44   26.79
  -3  -4  -4 2050.70   67.20
   4   3   4 2015.40   66.33
   4  -3  -4 1941.86   67.88
  -3  -4  -4 2010.57   67.36
   4  -3  -4 1905.12   67.98
  -3   4   5   73.07    3.48
   4   3   5   82.39    7.35
   4  -3  -5   76.29    9.32
  -3  -4  -5   85.99    8.08
   4  -3  -5   81.50    9.09
   4   3   6   17.05    5.20
   4  -3  -6    4.99    6.01
  -3  -4  -6   18.06    6.13
   4  -3  -6   17.12    7.04
  -3   4   6   14.20    2.88
   4   3   7  824.37   31.77
   4  -3  -7  826.82   34.29
   4  -3  -7  810.14   34.02
  -3  -4  -7  846.90   33.33
  -3   4   7  813.10   28.42
   4   3   7  844.99   31.46
   4   3   8 1097.42   40.20
  -3   4   8  985.61   40.57
   4  -3  -8 1058.94   41.75
  -3  -4  -8 1128.39   41.26
  -3   4   8 1038.55   36.40
   3  -4   9  873.17   28.53
   4   3   9  892.50   36.95
   4   3   9  988.87   36.63
  -3   4   9  925.53   37.40
  -3   4   9  926.01   32.72
   4  -3  -9 1016.54   38.51
   4   3   9  965.36   34.79
  -3   4  10   38.74    5.90
  -3   4  10   28.30    8.56
   4   3  10   26.85    8.09
   4   3  10   31.26    7.72
   4   3  10   44.35    7.27
  -3  -4 -10   35.93    7.25
   4   3  11  174.10   14.07
  -3   4  11  172.00   14.87
   4   3  11  193.97   12.45
  -3   4  11  163.30   11.09
   4   3  11  177.26   14.25
  -3  -4 -11  181.18   13.14
  -3  -4 -12  292.47   17.31
  -3   4  12  283.96   15.77
   4   3  12  318.04   19.02
  -3   4  12  275.46   19.67
   4   3  12  303.94   16.31
   4   3  12  322.01   18.88
  -4  -3  12  294.57   17.96
  -3  -4 -13  232.73   15.12
  -4  -3  13  237.27   15.73
  -3   4  13  220.13   13.91
   4   3  13  233.72   16.55
   4   3  13  213.97   16.51
  -3   4  13  197.21   17.44
   4  -3 -13  209.52   16.63
   4   3  13  221.12   14.12
  -3   4  14   86.43    9.56
   4   3  14   78.40   12.13
  -4  -3  14   93.13   10.90
  -3   4  14   76.70   12.85
  -3  -4 -14   89.88   10.27
   4  -3 -14   77.83   11.17
  -3  -4 -14   88.32   10.62
   4   3  14   74.64   11.30
  -3  -4 -15  373.10   20.63
   4   3  15  341.74   22.02
  -3   4  15  366.53   19.82
   4  -3 -15  375.89   23.10
  -3   4  15  389.50   24.75
  -3  -4 -15  419.13   21.61
  -4  -3  15  369.60   21.91
   4   3  15  346.51   22.02
  -3  -4 -16  921.91   37.38
  -3   4  16  889.22   41.72
   4  -3 -16  950.38   40.62
  -3   4  16  852.19   36.39
  -3  -4 -16  947.31   38.31
   4   3  16  814.74   39.16
  -4  -3  16  883.51   38.99
   4   3  16  821.43   39.49
  -3  -4 -17  268.77   17.98
  -3  -4 -17  264.07   17.42
  -3   4  17  265.23   17.12
   4   3  17  270.24   20.38
  -4  -3  17  281.10   19.21
  -3  -4 -18   49.11    9.82
   4  -4  -1   25.40    6.05
   4  -4   1   16.92    5.00
   4  -4   1   18.41    2.03
  -4  -4  -1   29.03    4.54
   4  -4  -1   17.82    4.61
   4  -4  -1   33.85    6.56
   4  -4   2  200.64    8.53
  -4  -4  -2  216.35   11.11
   4  -4  -2  204.12   12.52
   4  -4  -2  209.25   11.38
   4  -4   2  198.44    9.93
   4   4   2  220.24   12.39
   4  -4   2  177.00   10.23
   4  -4  -2  203.61   12.85
   4  -4  -3  276.79   14.24
   4   4   3  272.77   14.45
   4  -4   3  281.21   11.85
   4  -4  -3  267.90   15.66
   4  -4   3  275.74   11.61
   4  -4  -3  308.50   16.43
   4  -4   3  285.04   12.38
  -4  -4  -3  274.17   13.72
   4  -4  -4  663.86   28.79
   4   4   4  641.67   27.41
   4  -4   4  668.35   24.63
   4   4   4  676.69   26.97
   4  -4  -4  656.78   28.53
  -4  -4  -4  692.27   26.77
   4  -4  -4  717.16   27.36
   4  -4   4  647.79   23.46
   4  -4   5   32.11    5.13
   4   4   5   40.83    6.95
   4  -4   5   34.10    3.43
   4  -4  -5   36.65    8.08
   4   4   5   36.41    6.89
   4  -4  -5   38.78    8.33
   4  -4  -6  859.12   34.79
   4   4   6  844.33   33.64
   4   4   6  907.64   33.07
  -4  -4  -6  915.50   34.27
   4  -4   6  899.86   31.99
   4  -4  -6  934.96   36.00
  -4   4   6  790.57   26.58
  -4  -4  -7    7.42    5.69
   4   4   7   16.70    6.30
   4  -4  -7   15.59    8.02
  -4   4   7   20.00    3.40
   4  -4  -7   21.86    7.92
  -4  -4  -8   83.30    9.41
   4   4   8   69.66    9.11
   4  -4  -8   61.65    9.84
  -4   4   8   75.10    5.76
   4  -4  -8   78.01   10.15
   4  -4  -9  120.65   12.48
   4  -4  -9  109.18   12.26
   4   4   9   96.66   11.22
   4   4   9  134.17   11.18
   4   4  10  835.56   34.74
   4   4  10  835.64   35.35
   4  -4 -10  816.64   35.98
  -4   4  10  796.47   30.29
   4   4  10  852.41   33.47
   4  -4 -10  882.51   36.98
  -4   4  10  773.44   35.01
  -4   4  11    0.77    4.61
   4   4  11   14.30    7.49
  -4   4  11   -0.75    7.71
   4   4  11    1.45    6.69
   4   4  11    7.35    6.56
   4   4  12 4480.37  140.83
   4   4  12 4300.64  143.18
   4   4  12 4229.27  142.61
  -4   4  12 4171.34  143.57
  -4   4  12 4312.19  137.97
  -4   4  13   42.02    7.43
  -4   4  13   32.66   10.08
   4   4  13   53.44    8.90
   4   4  13   40.72    9.70
   4   4  13   32.22    9.01
   4  -4 -14  189.27   16.26
   4   4  14  162.89   15.09
  -4   4  14  169.21   15.68
   4   4  14  176.13   13.66
  -4   4  14  166.05   12.26
   4   4  14  141.22   14.58
  -4  -4  14  169.92   14.12
   4  -4  15  127.81   14.18
   4   4  15   89.71   12.71
   4   4  15  103.46   12.81
   4  -4 -15  105.92   13.51
  -4   4  15  122.95   14.51
  -4   4  15  132.96   11.43
  -4  -4 -15  111.22   11.56
  -4  -4  15  104.52   12.43
  -4   4  16  900.02   42.92
   4   4  16  868.73   41.40
  -4   4  16  938.03   37.70
  -4  -4 -16 1000.06   39.10
  -4  -4  16  929.17   40.37
   4  -4  16  940.78   42.20
  -4  -4  17   14.65    9.13
   0   5   0    6.75    4.27
   0  -5   0    0.46    3.05
  -5   0   0    3.43    3.77
   0  -5  -1  358.72   14.05
  -5   0   1  316.28   14.45
  -5   0  -1  324.72   15.18
   0   5  -1  337.32   15.82
   5   0   2   12.68    4.52
  -5   0   2    5.73    3.56
   0  -5  -2   11.49    5.30
   0  -5  -2   10.37    3.77
  -5   0  -2   12.13    3.95
   0   5  -2    6.87    3.89
  -5   0   3  328.74   14.12
   5   0   3  320.77   15.01
   0  -5  -3  322.81   16.28
   5   0   3  309.30   11.11
  -5   0  -3  325.88   15.44
   0   5  -3  320.90   14.93
   0  -5  -3  314.37   13.68
  -5   0   3  319.07   11.55
   5   0   4   24.41    3.51
   5   0   4   23.49    5.73
   0   5  -4   19.93    4.40
   0  -5  -4   16.66    5.62
  -5   0   4   20.59    6.15
   0  -5  -5   37.00    5.36
   5   0   5   48.73    4.14
  -5   0   5   49.05    7.62
   0   5  -5   47.49    5.64
   5   0   5   38.13    6.45
   0   5   5   41.56    5.58
   5   0   6  444.77   20.24
   5   0   6  449.91   16.23
  -5   0   6  425.50   21.35
   0   5   6  430.79   18.52
   0   5   7   23.27    5.60
   5   0   7   21.09    6.54
  -5   0   7   29.13    7.23
   5   0   8   12.13    6.58
   5   0   8   19.39    3.43
   0   5   8   17.64    5.41
   0  -5  -8   27.90    7.14
   0   5   9  682.48   28.55
   5   0   9  699.57   30.61
   5   0   9  709.50   24.37
   0   5   9  702.29   30.88
  -5   0  -9  728.02   23.87
   0  -5  -9  699.77   30.63
  -5   0 -10 1448.50   47.09
   0   5  10 1561.77   56.15
   0   5  10 1544.81   53.48
   5   0  10 1577.87   55.82
   0  -5 -10 1459.06   55.34
   0  -5 -11   11.51    7.72
   0   5  11   17.01    8.11
   5   0  11   12.40    7.31
   0   5  11   16.43    6.66
   0  -5 -11   23.73    8.17
  -5   0  11   12.27    7.75
   0  -5 -12    1.42    7.06
   0  -5 -12    4.58    7.80
   0   5  12    9.46    6.93
  -5   0  12    2.99    7.46
   5   0  12    5.85    6.97
   0  -5 -13    7.90    8.33
   0   5  13   11.43    7.29
   0  -5 -13    9.58    7.74
   5   0  13   10.88    7.68
  -5   0  13    1.56    7.31
   0   5  14 1026.19   42.41
   5   0  14 1001.45   43.79
   0  -5 -14 1121.42   44.25
  -5   0  14 1054.09   44.36
   0  -5 -14 1116.86   45.11
   0  -5  14 1058.05   39.50
   0   5  15  585.28   28.21
   5   0  15  582.99   30.07
   0  -5 -15  558.80   28.88
   0  -5 -15  605.23   30.61
   0  -5  15  595.02   25.41
  -5   0  15  609.93   30.36
   0  -5 -16   28.76    9.59
  -5   0  16   22.43    9.52
   0   5  16   14.53    8.77
   5   0  16   31.18   10.10
   0  -5 -16   23.85    9.65
   0  -5  16   24.17    6.83
   0  -5 -17    0.84    8.74
   0   5  17   -2.41    7.81
   0  -5 -17   12.25    9.11
   0   5  18   68.16   11.27
   1   5  17  214.94   16.73
   1  -5 -17  210.76   17.42
  -1  -5  17  212.21   14.95
  -5   1  17  238.48   19.38
   1  -5 -16   73.62   11.48
   1   5  16   58.28   12.43
   1   5  16   36.03    9.69
   5  -1  16   47.70   10.61
   1  -5 -16   64.44   12.16
  -1  -5  16   52.22    8.74
   1  -5 -15  110.93   12.71
   1   5  15   92.71   13.69
   1   5  15   95.01   11.61
   5  -1  15  101.64   12.79
   1  -5 -15   92.10   12.83
  -1  -5  15  106.38   10.22
  -1  -5  14   78.06    9.03
   5  -1  14   65.63   11.18
   1  -5 -14   64.64   10.78
   1   5  14   87.47   13.00
   1  -5 -14   61.70   10.75
  -5  -1 -14   71.64    6.80
   1   5  14   72.00   10.66
  -5   1  14  108.44   12.38
   1   5  13  115.38   13.88
   1  -5 -13  117.54   12.36
  -5  -1 -13  107.46    7.90
   1  -5 -13  116.02   13.31
   1   5  13  107.40   11.41
  -5   1  13  120.55   13.32
   5  -1  13  101.81   11.83
   1  -5 -12   36.15    9.13
   1   5  12   40.73    9.48
   1   5  12   43.51    8.74
  -5   1  12   42.18    9.28
   1  -5 -12   46.46    9.39
  -5  -1 -12   38.47    5.57
   5  -1  12   70.11   10.08
   1   5  12   45.75   10.19
  -5  -1 -11  213.95   10.97
   1   5  11  221.81   16.29
   1   5  11  217.57   14.51
   5  -1  11  204.21   14.98
   1  -5 -11  229.96   16.52
   1  -5 -11  195.81   15.20
   1   5  11  217.95   15.51
   1   5  10  560.47   25.47
   1  -5 -10  548.98   27.22
   1   5  10  563.26   26.88
   1  -5 -10  583.93   28.00
   5  -1  10  599.67   26.88
   1   5   9  737.40   30.59
   5  -1   9  779.77   31.88
   1   5   9  750.43   32.19
  -1   5  -9  748.67   27.69
  -1   5  -8   94.13    7.10
   1   5   8  105.30    9.13
   5  -1   8  115.04   10.44
   1   5   8  105.54   10.47
  -5   1   8  111.51   10.91
  -5   1   8  103.31    9.45
   1   5   7 1490.14   52.92
  -5   1   7 1507.26   52.68
   5  -1   7 1563.60   54.11
  -1   5  -7 1531.53   51.04
  -5   1   7 1482.19   55.44
   1   5   6 3463.18  108.75
   5  -1   6 3387.07  109.31
  -1   5  -6 3372.34  107.11
   1  -5  -6 3149.87  110.39
  -5   1   6 3361.57  107.47
  -5   1   6 3375.14  111.47
  -1   5  -5 2913.86   94.47
   1  -5  -5 2945.89   97.73
  -5   1   5 2952.05   93.65
  -5   1   5 2952.64   98.31
   5  -1   5 2990.00   95.94
   1   5   5 2907.14   95.32
  -5   1   4   90.15    5.69
  -1   5  -4   82.08    6.85
   1  -5  -4   87.20    5.95
   5  -1   4   71.87    7.15
  -5   1   4   90.53    9.54
   1  -5  -4   74.65    8.26
   1  -5  -3 1730.51   61.58
  -1   5  -3 1880.97   60.12
  -5   1   3 1800.63   58.35
   1  -5  -3 1751.46   57.52
  -5   1   3 1747.42   61.77
   5  -1   3 1839.54   59.52
   5  -1   2  128.38    8.04
   1  -5  -2  123.39    9.76
  -5   1   2  124.15    9.93
   1  -5  -2  136.80    6.89
  -1   5  -2  132.89    8.74
  -5   1   2  146.88    8.01
   5  -1   1  317.19   13.71
   1  -5  -1  339.34   12.76
   1  -5  -1  318.93   15.56
  -5   1   1  330.97   13.99
  -5  -1  -1  315.81   15.23
  -5   1   1  308.96   15.61
   1  -5   0   75.43    4.95
  -1  -5   0   77.05    6.24
  -5  -1   0   76.70    6.78
  -5   1   0   79.43    6.55
   1  -5   0   69.87    7.02
  -5   1   0   71.45    7.27
  -5  -1   1  323.81   14.82
  -1  -5  -1  334.92   14.39
  -5   1  -1  304.03   14.54
  -5   1  -1  325.06   14.52
  -5  -1   2  140.29    8.54
  -1  -5  -2  127.88    8.20
   5   1   2  129.80    9.02
  -5   1  -2  125.07    8.12
  -5   1  -2  121.87    8.66
  -5  -1   3 1779.42   59.11
  -1  -5  -3 1837.76   58.93
   5   1   3 1778.16   60.04
  -5   1  -3 1821.25   59.94
  -5   1  -3 1667.29   57.33
  -1  -5  -4   80.21    7.13
   5   1   4   83.20    7.99
  -5   1  -4   82.90    5.59
  -1   5   5 2927.32   92.13
   5   1   5 3047.47   92.60
   5   1   5 2890.95   95.63
  -1  -5  -5 3003.87   94.52
   5   1   5 2895.27   92.31
  -5   1  -5 2813.76   90.49
  -1   5   6 3375.94  107.54
   5   1   6 3317.28  110.95
  -1  -5  -6 3268.99  111.59
   5   1   6 3430.28  107.31
   5   1   6 3424.44  108.16
  -1  -5  -6 3513.90  109.94
   5   1   7 1571.22   51.15
  -1   5   7 1487.36   51.81
   5   1   7 1530.60   52.77
   5   1   7 1496.44   55.22
  -1  -5  -7 1616.95   55.85
  -1  -5  -7 1585.04   54.09
   5   1   8  115.29    9.49
  -1   5   8  108.61    8.42
   5   1   8  127.82   11.13
  -1  -5  -8  117.92   10.77
  -1   5   9  733.75   28.76
   5   1   9  707.92   31.12
  -1  -5  -9  747.06   31.59
  -1   5   9  735.33   32.22
   5   1   9  733.31   29.81
   5   1   9  759.00   26.99
   5   1  10  597.84   22.30
  -1   5  10  582.80   24.59
   5   1  10  546.40   26.82
  -1  -5 -10  586.97   26.86
  -5  -1  10  552.53   26.78
  -5  -1  11  213.35   15.43
  -1   5  11  195.11   16.51
  -1   5  11  212.37   13.33
   5   1  11  210.19   15.29
  -1  -5 -11  233.02   15.53
   5   1  11  210.42   11.17
  -1   5  12   48.87    8.09
   5   1  12   63.54   10.31
  -1  -5 -12   54.52    9.48
  -5  -1  12   53.70    9.39
  -1   5  12   44.50   10.02
  -1   5  13  114.94   13.86
  -1   5  13  104.11   10.97
   1  -5  13  114.68    8.64
   5   1  13  113.66   12.66
  -1  -5 -13  120.46   12.74
  -5  -1  13   91.31   12.10
  -1  -5 -13  110.65   11.73
   1  -5  14   79.62    7.58
  -1   5  14   72.30   12.57
   5   1  14   74.48   11.18
  -1   5  14   83.74   10.04
  -1  -5 -14   99.36   11.86
  -5  -1  14   86.32   11.95
  -1  -5 -14   90.54   10.97
  -1   5  15  105.64   14.31
   1  -5  15  110.47    8.91
   5  -1 -15  104.11   13.19
   5   1  15   86.64   12.22
  -1   5  15   98.71   11.08
  -1  -5 -15   69.95   11.28
  -5  -1  15   89.90   12.29
  -1  -5 -15   72.46   10.80
  -1   5  16   41.69   11.98
   5  -1 -16   51.44   10.46
   5   1  16   33.83    9.66
  -1   5  16   62.33   10.28
  -1  -5 -16   46.50   10.28
  -5  -1  16   48.05   10.41
  -1  -5 -16   51.98   10.57
   5   1  17  207.54   17.28
  -1   5  17  205.64   15.99
  -1  -5 -17  204.50   16.62
  -1  -5 -17  232.68   18.21
  -1   5  18  903.03   39.00
  -5   2  17  852.44   40.15
   2   5  17  831.35   38.47
  -2  -5  17  880.08   36.86
   2   5  16   94.91   14.08
   2  -5 -16  120.10   14.53
   2   5  16  100.78   13.10
  -5   2  16   85.06   13.62
   5  -2  16  106.04   13.35
  -2  -5  16  105.76   11.86
   2   5  15  100.42   13.89
   2   5  15   78.44   11.57
  -5   2  15   80.53   12.42
   5  -2  15   94.18   13.07
   2  -5 -15  101.70   13.81
  -2  -5  15   96.19   10.36
  -5   2  14  230.89   17.61
  -2   5 -14  208.07    9.84
   2   5  14  226.41   16.49
   2   5  14  226.49   18.42
   5  -2  14  206.72   16.70
   2  -5 -14  231.93   18.29
  -5   2  13  104.99   12.56
  -2   5 -13   96.12    6.38
   2   5  13   93.69   11.92
   2   5  13  103.87   12.04
   2  -5 -13  102.30   12.74
   2   5  13   95.50   13.20
   5  -2  13  105.32   12.44
   2   5  12  428.71   24.15
   2   5  12  413.96   22.15
  -2   5 -12  391.78   15.93
   5  -2  12  396.56   22.26
  -5   2  12  412.65   22.83
   2   5  12  438.95   22.63
   2  -5 -12  442.95   24.23
  -5   2  11  371.68   20.08
   2  -5 -11  329.42   20.26
   2   5  11  340.76   19.27
  -2   5 -11  305.15   13.47
   5  -2  11  326.85   19.23
   2   5  11  361.67   19.65
   5  -2  10  155.61   12.41
   2   5  10  137.88   11.89
  -2   5 -10  138.67    7.96
   2   5  10  155.39   12.83
  -5   2  10  147.74   12.30
   2   5   9  350.23   18.95
  -2   5  -9  343.15   14.61
  -5   2   9  387.39   21.47
  -5   2   9  367.99   19.11
   2   5   9  356.11   19.54
   5  -2   9  382.10   19.38
   2   5   8  175.70   12.33
  -5   2   8  161.46   11.58
   5  -2   8  172.11   11.84
  -2   5  -8  155.37    8.62
  -5   2   8  125.33   12.95
   2   5   8  145.99   12.13
   2   5   7  431.23   20.54
   5  -2   7  429.15   20.16
   2   5   7  450.18   21.49
  -2   5  -7  443.17   17.39
  -5   2   7  436.10   22.67
  -5   2   7  408.00   19.12
   2   5   6  199.25   12.77
  -5   2   6  199.65   11.44
   5  -2   6  209.01   12.42
  -5   2   6  236.55   14.78
  -2   5  -6  212.36   10.52
   2  -5  -6  183.06   13.28
   2   5   5  356.52   16.90
   2  -5  -5  362.28   18.21
   2  -5  -5  335.10   18.00
   5  -2   5  350.91   16.20
  -5   2   5  313.30   18.36
  -5   2   4  416.38   15.97
   5  -2   4  423.22   17.87
   5  -2   4  442.67   15.51
  -5   2   4  405.50   20.68
   2  -5  -4  425.02   20.24
   2  -5  -4  430.05   20.44
  -5   2   3 2407.35   75.69
   5  -2   3 2363.20   77.09
   2  -5  -3 2511.25   80.04
   5  -2   3 2409.27   76.20
   2  -5  -3 2337.23   80.20
  -5   2   3 2269.77   80.46
   2  -5  -2 1318.13   44.71
   5  -2   2 1263.59   41.70
  -5   2   2 1244.80   41.04
  -2   5  -2 1210.62   43.46
   2  -5  -2 1237.74   44.55
  -5   2   2 1203.98   44.88
   2  -5  -2 1240.42   39.37
   5  -2   1 1149.66   37.57
  -2  -5   1 1196.68   40.07
  -2   5  -1 1102.41   40.18
   2  -5  -1 1142.48   35.86
   2  -5  -1 1083.63   40.30
  -5   2   1 1108.12   37.62
  -5   2   1 1038.90   40.49
   2  -5   0  201.71    7.83
  -2  -5   0  194.00   10.78
   2  -5   0  194.78   11.03
  -5   2   0  174.39   11.05
  -2   5   0  186.87   11.30
  -5   2   0  193.84    9.64
  -5  -2   0  192.82    8.15
   5  -2   0  183.31    8.17
  -2  -5  -1 1183.38   40.34
   2  -5   1 1115.37   39.79
  -2   5   1 1127.39   41.57
  -5   2  -1 1177.05   39.19
  -5   2  -1 1085.09   39.58
  -2  -5  -2 1292.93   45.06
   5   2   3 2341.50   78.94
  -2  -5  -3 2396.90   78.27
   5   2   4  474.59   18.98
   5   2   4  430.08   20.42
  -2  -5  -4  477.69   20.27
   5   2   5  362.32   17.86
   5   2   5  348.14   15.64
  -2  -5  -5  364.82   17.22
  -2   5   6  198.36    9.04
   5   2   6  189.87   12.77
   5   2   6  197.81   10.76
   5   2   6  198.25   10.89
  -2  -5  -6  225.66   12.75
  -2   5   7  407.78   16.33
   5   2   7  392.90   20.26
   5   2   7  406.77   18.18
   5   2   7  419.60   17.85
  -2  -5  -7  421.29   19.94
  -2  -5  -7  438.07   20.74
  -2  -5  -8  168.01   12.60
   5   2   8  149.71   12.30
   5   2   8  150.23   10.65
  -2   5   8  148.64    9.02
  -2  -5  -8  164.34   11.91
  -2  -5  -9  383.79   19.70
   5   2   9  339.12   19.32
  -2   5   9  350.22   16.13
   5   2   9  354.06   16.34
   5   2   9  357.37   18.11
   5   2  10  169.52   13.57
  -2   5  10  157.67   10.56
   5   2  10  170.77   10.51
  -2  -5 -10  174.66   13.20
  -5  -2  10  170.17   13.38
   5   2  10  160.51   12.55
   5   2  11  310.55   18.03
   5   2  11  287.06   18.73
  -2   5  11  312.73   16.23
   5   2  11  359.28   16.16
  -2  -5 -11  347.35   19.17
  -2   5  11  303.68   20.53
  -5  -2  11  323.35   19.17
   5   2  12  381.08   21.26
  -2   5  12  355.24   23.31
  -2   5  12  401.59   19.64
   5   2  12  426.58   18.87
  -2  -5 -12  440.54   22.59
   2  -5  12  405.38   16.41
  -5  -2  12  425.14   22.80
  -2   5  13   79.70   13.01
   5   2  13   98.00   11.47
   2  -5  13  107.50    7.32
  -2  -5 -13  104.55   11.61
  -2   5  13  117.15   10.51
  -5  -2  13   83.33   11.46
   5   2  14  245.53   17.27
  -2  -5 -14  236.90   16.61
  -2   5  14  198.99   18.03
  -2   5  14  219.28   14.62
   5  -2 -14  262.60   18.32
  -2  -5 -14  253.50   17.16
   2  -5  14  210.74   11.01
  -5  -2  14  246.07   17.46
  -2   5  15   93.67   13.64
  -2   5  15   95.99   10.56
   5  -2 -15   91.08   12.24
  -2  -5 -15  110.63   12.69
   5   2  15   74.78   11.46
  -2  -5 -15  108.81   12.27
  -5  -2  15  101.24   12.81
  -2   5  16   98.94   14.82
   5  -2 -16   89.13   12.82
   5   2  16   93.75   12.66
  -2  -5 -16  119.15   12.67
  -2   5  16   98.91   11.02
  -2  -5 -16   94.72   11.90
  -5  -2  16   91.07   12.76
   5   2  17  845.24   40.14
  -2   5  17  868.83   37.74
  -2  -5 -17  930.39   39.52
  -2  -5 -18  312.42   21.13
  -5   3  17  917.09   42.22
  -3  -5  17  899.88   39.27
   3   5  16 1232.75   51.81
   3   5  16 1213.44   52.81
  -3  -5  16 1306.28   50.60
  -5   3  16 1349.91   53.82
   5  -3  16 1268.03   52.64
  -5   3  15  273.48   20.25
   3   5  15  285.43   19.61
   3   5  15  291.70   21.21
   5  -3  15  249.73   19.65
   3  -5 -15  301.54   21.27
  -3  -5  15  307.50   18.98
   3   5  14   15.49    8.15
  -5   3  14   15.65    8.93
   3   5  14   17.22    8.73
   3   5  14   15.22    8.81
   3  -5 -14   23.70    9.09
   5  -3  14   11.78    8.68
   3   5  13   18.18    8.02
  -5   3  13   34.93   10.10
   3   5  13   24.95    9.04
   3   5  13   16.89    9.05
   3  -5 -13   34.11    9.49
   5  -3  13   24.46    8.98
  -5   3  12  116.30   12.57
   3   5  12  122.96   12.13
   3   5  12  106.73   11.60
   5  -3  12  111.56   12.26
   3   5  11   32.61    8.17
  -5   3  11   17.84    8.67
   3   5  11   10.55    6.76
   5  -3  11   26.72    7.68
  -5   3  10   11.19    7.27
   3   5  10    9.33    6.71
   3   5  10   12.63    7.34
   5  -3  10   21.30    7.90
   3   5   9  627.13   28.06
  -5   3   9  587.38   27.08
  -3   5  -9  603.52   20.65
   5  -3   9  637.48   27.58
   3   5   9  682.78   28.47
   3  -5  -9  689.67   30.88
   3   5   8 2974.82   99.23
  -5   3   8 2954.22   97.42
   5  -3   8 3043.36   98.10
   3  -5  -8 3026.51  101.46
  -3   5  -8 2892.09   92.02
   3   5   7 1825.62   63.78
   3  -5  -7 1867.43   66.01
  -3   5  -7 1785.31   58.00
   5  -3   7 1796.52   62.13
  -3   5  -6   34.13    4.59
   3   5   6   37.41    7.22
   3  -5  -6   37.03    8.26
   5  -3   6   40.18    6.18
   3   5   5  969.10   37.01
   3  -5  -5  966.61   37.39
   5  -3   5  968.54   34.68
  -3   5  -5  931.27   33.21
  -5   3   5  937.86   31.19
   3   5   5  997.12   37.14
   3  -5  -5  994.12   38.92
   3   5   4  427.23   19.62
  -5   3   4  399.01   14.17
   5  -3   4  395.33   14.30
   5  -3   4  415.82   16.95
  -3   5  -4  400.76   16.87
   3  -5  -4  418.02   19.69
   3  -5  -4  405.83   20.97
   5  -3   3  130.91    7.37
  -5   3   3  127.58    5.82
  -3   5  -3  128.18    8.64
   3  -5  -3  147.19   10.66
   3  -5  -2   25.16    5.78
   3  -5  -2   20.07    5.77
   5  -3   2   14.84    3.84
  -3   5  -2   15.91    4.95
   5  -3   2   20.81    3.15
  -5  -3  -2   14.77    4.50
  -3  -5   1  399.14   17.38
  -3   5  -1  349.08   16.60
   5  -3   1  376.15   16.27
   3  -5  -1  342.61   17.18
  -5  -3  -1  361.94   14.91
  -3  -5   0  877.74   31.59
  -5  -3   0  822.55   28.40
   5  -3   0  797.71   28.53
   5  -3   0  829.91   31.00
   3  -5   0  808.87   30.62
  -3   5   0  778.66   31.10
  -3  -5  -1  371.18   17.09
   3  -5   1  361.64   15.85
   5  -3  -1  350.67   17.15
   5  -3  -1  342.01   14.74
   5  -3  -2   16.76    4.54
   5  -3  -2   14.00    6.00
   3  -5   2   19.93    4.54
  -3  -5  -2   21.52    5.54
  -3  -5  -3  121.58    9.69
   5  -3  -3  149.23   11.39
   5   3   4  426.38   18.26
  -3  -5  -4  432.02   19.54
   5  -3  -4  373.23   19.73
   5   3   4  365.18   19.11
   5   3   5  929.04   34.56
  -3  -5  -5  973.30   36.26
   5  -3  -5  904.54   37.33
   5  -3  -6   32.28    8.19
  -3  -5  -6   33.98    6.67
   5   3   6   45.30    6.28
  -3   5   7 1741.14   56.61
  -3  -5  -7 1945.35   63.62
   5   3   7 1826.78   61.01
   5  -3  -7 1745.08   64.50
  -3   5   8 2876.10   92.83
   5  -3  -8 2948.18  100.54
  -3  -5  -8 3130.11   99.46
   5   3   9  640.65   26.89
  -3   5   9  607.70   23.29
   5  -3  -9  636.31   29.51
   5   3  10    5.63    6.95
   5   3  10    9.14    5.72
   5  -3 -10   12.80    8.15
  -3   5  10   14.30    5.13
   3  -5  10   12.55    2.77
   5   3  11   20.94    7.75
   5   3  11   24.05    6.45
   5  -3 -11   21.22    8.36
  -3   5  11   20.88    5.42
   3  -5  11   28.59    3.04
  -5  -3  12  127.20   12.22
  -3   5  12  108.06    9.54
   5   3  12  120.66   10.37
   5   3  12  111.28   11.91
  -3  -5 -13   19.50    8.04
   5   3  13   23.61    7.06
   5   3  13   17.39    8.33
  -3   5  13    8.20    9.01
  -3   5  13   20.76    6.66
  -5  -3  13   22.30    8.44
   5   3  14    4.35    8.81
  -3  -5 -14   10.78    8.25
   5   3  14   12.42    8.43
  -3   5  14   10.01    6.23
  -3   5  14    9.65    9.77
  -5  -3  14   15.35    8.74
  -3  -5 -15  286.23   18.48
  -3  -5 -15  337.76   19.87
  -3   5  15  275.70   20.78
   5   3  15  260.89   19.55
   5  -3 -15  276.07   20.25
  -3   5  15  246.26   15.81
   5   3  15  289.20   19.73
  -5  -3  15  259.80   18.63
  -3  -5 -16 1382.88   53.14
   5   3  16 1290.58   54.03
  -3  -5 -16 1437.79   54.00
  -5  -3  16 1312.34   54.62
  -3  -5 -17  982.86   40.29
   5   3  17  845.86   40.39
  -3  -5 -17  880.81   38.63
  -5   4  16  378.45   24.49
  -4  -5  16  376.77   22.63
  -4  -5  15   49.98    9.66
   5  -4  15   29.68    9.83
   4   5  15   47.76   10.00
  -5   4  15   48.99   11.37
   4   5  15   27.25    9.43
  -5  -4 -15   32.55    7.54
   5  -4  14   16.96    8.84
  -5   4  14   13.27    6.07
   4   5  14   28.61    8.69
   4   5  14   14.77    9.17
  -5   4  14   30.18   10.53
   4   5  13  359.81   22.27
  -5   4  13  369.14   22.51
   4   5  13  364.91   20.76
   5  -4  13  356.32   21.84
  -5   4  13  371.41   17.87
  -5   4  12  149.42   14.24
   4   5  12  170.44   14.68
   5  -4  12  155.74   14.41
   4   5  12  166.29   13.65
   4   5  11  605.31   28.56
   4  -5 -11  566.98   29.28
   5  -4  11  530.84   26.82
   4   5  11  610.95   27.25
   4  -5 -11  533.07   29.08
   4  -5 -10   29.89    9.11
   4   5  10   43.82    8.42
   4   5  10   44.68    9.65
   4  -5 -10   28.90    9.32
   5  -4  10   26.44    7.76
  -5   4   9   50.13    5.24
  -5  -4  -9   54.29    8.88
   4  -5  -9   45.65    9.71
   4   5   9   45.90    8.92
   4  -5  -9   42.35    9.83
   5  -4   9   51.51    8.42
   4   5   8  422.83   21.97
   4  -5  -8  417.14   22.89
   5  -4   8  405.15   19.95
  -5   4   8  403.21   15.47
   4  -5  -8  407.47   23.38
  -5  -4  -8  414.72   21.76
  -5   4   7  125.78    5.42
   4   5   7  132.38   11.67
   5  -4   7  121.61    9.81
  -5   4   7  128.64    5.85
  -5  -4  -7  137.23   11.51
   4  -5  -7  103.41   12.09
   4  -5  -7  118.50   13.11
   4   5   6   81.53    9.17
   4   5   6   57.61    8.31
   4  -5  -6   67.99    9.99
   5  -4   6   81.96    7.31
   4  -5  -6   56.60   10.01
  -5  -4  -6   67.66    8.52
   5  -4   5  573.72   23.01
   4   5   5  622.71   26.26
   4  -5  -5  594.90   26.25
   4  -5  -5  611.45   28.10
   4  -5  -4  921.02   35.09
   5  -4   4  885.20   29.67
   5  -4   4  915.10   31.74
   4   5   4  890.81   35.02
   4  -5  -4  887.89   36.68
   5  -4   3  443.66   16.73
   4   5   3  429.58   20.83
  -5  -4  -3  468.24   19.34
   5  -4   3  418.25   16.78
   4  -5  -3  460.19   22.10
   4  -5  -3  443.76   20.30
   5  -4   2   49.84    5.41
  -5  -4  -2   54.66    5.89
   5  -4   2   58.93    4.06
   4  -5  -2   54.42    7.40
   4   5   2   57.63    7.30
   4  -5  -2   40.66    7.64
   4  -5  -1  797.25   29.88
  -5  -4  -1  790.92   28.36
   4  -5  -1  730.53   30.75
   5  -4   1  739.49   28.47
   4  -5   0   21.58    5.88
  -4  -5   0   19.60    5.41
   5  -4   0   27.76    5.90
   4  -5   0   21.38    6.46
  -4  -5  -1  786.95   30.93
   5  -4  -1  765.36   30.58
   5  -4  -1  799.74   28.95
   4  -5   1  781.04   30.26
   5  -4  -1  777.85   30.30
   4  -5   1  740.11   28.86
   5  -4  -2   54.01    6.40
   4  -5   2   48.50    3.68
   5  -4  -2   52.91    8.13
  -4  -5  -2   56.18    7.45
   4  -5   2   48.83    6.78
   4  -5   2   49.01    5.88
   5  -4  -2   72.27    8.37
   4  -5   3  431.95   17.21
   5   4   3  438.33   19.93
  -4  -5  -3  457.50   20.93
   5  -4  -3  471.83   21.76
   5  -4  -3  430.07   19.19
   4  -5   3  423.07   16.49
   4  -5   3  422.11   18.45
   5  -4  -3  435.45   21.02
   5   4   4  940.11   35.51
  -4  -5  -4  962.02   36.74
   5  -4  -4  879.39   37.20
   4  -5   4  931.15   32.73
   4  -5   4  921.89   33.00
   5  -4  -4  954.50   37.24
   5   4   5  580.60   24.71
  -4  -5  -5  595.67   25.75
   5  -4  -5  577.59   26.78
   4  -5   5  569.28   21.42
   5  -4  -5  566.45   26.63
   5  -4  -6   63.98    9.85
  -4  -5  -6   76.34    9.06
   5   4   6   72.95    8.51
   4  -5   6   64.13    5.04
   5  -4  -6   74.26   10.25
  -4  -5  -7  139.87   11.90
   5  -4  -7  108.48   12.21
   5   4   7  121.38    9.94
   4  -5   7  121.71    5.97
   5  -4  -7  124.10   12.35
   5   4   8  404.57   21.01
  -4   5   8  362.67   13.19
  -4  -5  -8  398.17   20.89
   5  -4  -8  393.70   21.95
   5  -4  -8  411.31   22.39
   5  -4  -9   53.56   10.15
  -4  -5  -9   42.78    8.80
   5  -4  -9   35.10    9.22
   5   4   9   37.10    8.55
  -4   5   9   39.69    4.41
   5   4  10   35.35    7.58
   5  -4 -10   46.43    9.71
   5   4  10   24.23    8.24
  -4   5  10   40.53    5.18
   5   4  11  552.45   27.85
  -4   5  11  535.42   21.91
   5   4  11  587.02   25.56
   5  -4 -11  563.57   28.78
   5   4  12  141.57   13.10
   5   4  12  169.08   15.02
  -4   5  12  141.26    9.90
   5  -4 -12  140.95   14.90
   5   4  12  154.58   12.10
   5   4  13  345.72   21.86
   5   4  13  359.51   21.13
  -4   5  13  343.53   16.95
   5   4  13  360.49   19.18
   5   4  14   17.99    7.45
   5   4  14   27.67    9.71
   5   4  14   16.69    8.83
  -5  -4  14   21.28    8.61
   5   4  15   50.65   11.31
  -4   5  15   34.81   11.13
  -4  -5 -15   48.47    9.76
  -5  -4  15   32.82    9.46
   5   4  16  368.57   23.43
  -4  -5 -16  412.68   22.79
  -5  -5   0  849.97   33.40
   5  -5   0  811.25   32.47
   5   5   1  109.75   10.17
  -5  -5   1  109.48    9.59
  -5  -5  -1   97.46    9.55
   5  -5  -1  137.45    9.74
   5  -5   1  122.33    8.98
   5  -5  -1  124.58   10.63
   5  -5   1  119.10    9.57
   5  -5   2   59.67    3.40
   5   5   2   59.22    7.81
   5  -5  -2   58.55    7.79
  -5  -5  -2   60.24    7.73
   5  -5  -2   70.35    9.13
   5  -5   2   59.71    6.73
   5  -5   2   66.06    6.37
   5  -5  -3  310.07   16.30
   5   5   3  308.03   16.90
   5  -5   3  306.06   13.42
   5  -5   3  318.05   12.27
  -5  -5  -3  303.06   16.95
   5  -5  -3  328.38   18.22
   5  -5   3  302.50   14.08
   5   5   4 2221.34   78.09
  -5  -5  -4 2267.65   79.38
   5  -5   4 2325.28   73.96
   5  -5  -4 2243.48   79.93
   5  -5  -4 2288.42   80.10
   5  -5   4 2346.18   74.01
   5  -5  -4 2305.84   78.14
  -5  -5  -5 2849.34   94.37
   5  -5  -5 2804.26   95.30
   5  -5   5 2719.80   89.30
   5   5   5 2732.83   92.96
   5  -5  -5 2823.71   95.58
   5   5   6   33.06    6.80
   5  -5  -6   36.60    8.90
  -5  -5  -6   32.48    7.43
   5  -5   6   31.29    5.15
   5  -5  -6   32.60    9.46
   5   5   7 1746.66   65.46
  -5  -5  -7 1898.20   66.05
   5  -5   7 1780.68   62.06
   5   5   7 1821.36   64.26
   5  -5  -7 1815.83   67.26
   5  -5  -7 1805.53   66.59
   5   5   8  600.71   29.40
   5  -5  -8  656.87   31.16
   5  -5   8  623.66   27.07
  -5  -5  -8  671.02   30.09
   5  -5  -8  678.33   31.37
   5   5   9  365.37   21.30
   5  -5  -9  365.58   22.12
   5  -5   9  360.50   19.47
  -5  -5  -9  407.64   21.98
   5  -5  -9  357.54   22.65
   5   5  10  182.02   14.84
  -5   5  10  127.63    6.87
   5   5  10  151.35   12.60
   5  -5 -10  154.77   14.85
   5  -5  10  148.54   12.64
   5  -5 -10  141.34   14.86
   5   5  11  282.91   18.69
  -5   5  11  242.68   11.72
   5   5  11  274.60   16.86
   5  -5  11  247.82   16.72
   5  -5 -11  307.06   20.48
   5  -5 -11  279.17   19.79
   5  -5 -12  132.88   15.02
   5  -5 -12  123.01   14.61
   5   5  12  145.91   13.12
   5   5  12  151.20   14.33
   5  -5  12  149.30   13.86
   5  -5  13   -0.81    8.11
   5  -5 -13    3.84    9.27
   5   5  13   -7.55    7.81
   5   5  13    1.76    8.44
   5  -5  14   29.23   10.39
   5   5  14   47.14    9.54
   5  -5  15   38.31   11.10
   5   5  15   43.08   10.14
   0  -6   0 4693.04  147.14
   0  -6   1 3630.46  116.41
   0  -6  -1 3702.21  116.35
  -6   0   1 3714.77  117.83
  -6   0   2  683.84   25.91
   0  -6  -2  662.89   24.90
  -6   0   3   23.17    6.92
   0  -6  -3   25.83    4.71
   6   0   3   27.40    5.44
   0  -6  -3   31.35    6.82
  -6   0   4    9.27    2.43
   6   0   4    5.56    5.23
   0  -6  -4    5.93    6.34
   0  -6  -4    6.85    4.18
  -6   0   4    7.57    6.73
  -6   0   5    5.89    3.31
   6   0   5    3.23    4.79
   0  -6  -5    6.85    5.97
   0  -6  -5    4.73    4.68
   0  -6  -6   10.34    4.72
  -6   0   6    6.74    4.33
   6   0   6    8.05    3.97
   6   0   6    4.03    5.82
   6   0   6    9.40    3.05
  -6   0   6    3.06    6.84
   0   6   7  165.66   10.54
   6   0   7  158.96   12.17
   6   0   7  158.38    7.91
  -6   0   7  154.94   13.26
   0   6   8  372.23   18.03
   6   0   8  375.48   19.83
   0   6   8  397.43   20.89
  -6   0   8  385.42   21.49
   0   6   9  263.65   15.18
   6   0   9  265.27   16.91
   0  -6  -9  288.30   17.86
   0   6   9  282.85   17.65
   6   0   9  282.95   11.23
  -6   0   9  298.22   18.52
   0   6  10  206.59   13.20
   6   0  10  191.62   14.30
   0  -6 -10  168.48   14.39
   0   6  10  196.46   15.16
   0   6  11  619.44   27.87
   6   0  11  646.48   30.17
   0  -6 -11  652.52   30.77
   0   6  11  707.34   31.69
   0   6  12  711.51   31.23
   6   0  12  733.19   33.57
   0  -6 -12  745.50   34.34
   0  -6 -12  754.94   33.83
   0   6  13  583.43   27.85
   6   0  13  619.06   30.64
   0  -6 -13  614.76   30.42
  -6   0  13  641.09   31.38
   0  -6 -13  697.53   32.32
   0   6  14  396.25   22.39
   6   0  14  446.43   25.30
   0  -6 -14  467.91   25.25
  -6   0  14  433.73   25.44
   0  -6 -14  470.42   26.06
   0   6  15  640.46   31.53
   6   0  15  715.94   34.79
   0  -6 -15  721.49   33.95
   0  -6  15  720.70   29.40
  -6   0  15  727.85   35.32
   0  -6 -15  786.49   35.93
   0   6  16  572.66   28.73
   0   6  17  404.35   23.19
   1   6  17  375.33   23.49
  -6   1  17  449.72   26.01
  -6   1  16  326.48   21.42
   1   6  16  267.16   19.44
   6  -1  15  162.60   15.96
   1   6  15  184.47   15.52
   1  -6 -15  182.48   16.17
   1  -6 -15  214.82   17.93
  -1  -6  15  163.16   13.06
  -6   1  15  162.22   15.82
   1  -6 -14    3.46    8.02
   1   6  14    0.74    7.59
  -6   1  14    0.93    8.71
   6  -1  14   14.93    9.58
   1  -6 -14    2.81    9.38
  -6   1  14    4.83    8.63
   1   6  13  296.91   18.65
   6  -1  13  305.44   20.11
  -6   1  13  304.25   19.43
   1   6  13  314.17   20.38
   1  -6 -13  285.29   19.90
   1  -6 -13  299.10   20.70
  -6  -1 -13  302.91   12.79
   1   6  12  204.29   15.15
   6  -1  12  208.92   16.05
   1   6  12  251.28   17.11
   1  -6 -12  180.71   16.24
   1  -6 -12  221.83   17.22
  -6  -1 -12  229.12   10.67
  -6   1  12  223.54   15.93
   1   6  11  691.43   30.64
   6  -1  11  734.13   32.43
  -6   1  11  709.48   30.86
   1   6  11  693.31   32.70
   1  -6 -11  776.98   34.51
  -6   1  11  642.78   32.62
   1  -6 -11  706.36   32.96
  -6   1  10  134.91   11.54
   1   6  10  164.53   13.49
   1  -6 -10  139.06   13.19
   1   6  10  117.41   11.08
   6  -1  10  135.49   12.17
  -6   1  10  134.30   13.43
  -6   1   9  950.33   36.22
   1   6   9  916.59   36.47
   6  -1   9  932.31   37.67
   1   6   9  940.23   38.95
  -6   1   9  889.63   39.29
   1   6   8  879.99   34.51
   6  -1   8  863.23   35.17
   1   6   8  879.78   36.76
  -6   1   8  889.88   37.47
  -6   1   8  857.33   33.09
   1   6   7  233.28   13.82
   6  -1   7  257.11   14.80
  -1   6  -7  244.82   12.81
   1   6   7  243.95   15.82
   1  -6  -7  249.08   16.27
  -6   1   7  245.54   12.81
   1  -6  -7  248.13   16.61
  -6   1   7  242.83   16.50
   6  -1   6  448.87   20.52
   1  -6  -6  428.32   22.24
   6  -1   6  425.20   15.32
  -6   1   6  449.63   17.72
   1  -6  -6  459.74   22.51
  -6  -1  -6  476.41   22.36
  -6   1   6  418.70   22.48
  -6   1   5  990.13   33.20
   6  -1   5  889.13   34.49
   1  -6  -5  885.66   36.71
  -6   1   5  868.50   37.19
  -6   1   4  314.80   13.93
   6  -1   4  323.59   15.32
   1  -6  -4  285.18   16.52
   1  -6  -4  320.83   13.45
  -6   1   4  278.60   17.37
   1  -6  -3   65.35    5.27
  -6   1   3   81.08    6.27
   6  -1   3   67.82    6.70
   1  -6  -3   67.55    8.33
  -6   1   3   58.99    9.04
   6  -1   2  259.21   12.71
   1  -6  -2  250.04   14.40
  -6   1   2  251.26   12.22
   1  -6  -2  264.86   11.28
  -6   1   2  232.21   14.85
  -1  -6   1  287.37   13.71
   1  -6  -1  273.50   15.12
   1  -6  -1  282.48   11.90
  -6   1   1  279.48   13.24
  -6   1   1  261.15   14.94
  -1  -6   0  125.58    8.67
   1  -6   0  143.33    7.48
  -6   1   0  136.76    8.86
  -1  -6  -1  249.00   12.33
  -6   1  -1  242.45   12.53
  -6   1  -1  223.27   12.90
  -1  -6  -2  289.48   13.85
  -6   1  -2  297.97   14.51
  -6   1  -2  261.18   13.76
   6   1   3   48.55    6.49
  -1  -6  -3   61.66    6.48
  -6   1  -3   67.15    6.44
   6   1   4  304.42   15.88
  -1  -6  -4  320.53   15.13
  -6   1  -4  290.72   13.34
   6   1   5  945.25   33.04
   6   1   5  945.84   36.35
  -1   6   5  981.19   38.24
  -6   1  -5  897.09   31.71
  -1  -6  -5  982.32   35.05
  -1  -6  -6  498.79   20.92
   6   1   6  462.06   21.83
  -1  -6  -6  481.29   23.20
   6   1   6  453.52   18.38
   6   1   6  457.46   17.90
  -6   1  -6  459.77   16.04
  -1   6   7  215.95   11.40
  -1  -6  -7  220.96   14.97
   6   1   7  226.06   14.41
   6   1   7  214.75   11.29
  -1  -6  -7  222.55   13.23
  -1  -6  -7  236.73   15.74
   6   1   7  206.88   10.73
  -6  -1   7  251.30   15.52
  -1   6   8  847.82   31.85
  -1  -6  -8  829.94   35.93
   6   1   8  887.62   35.73
   6   1   8  885.00   32.31
  -6  -1   8  864.72   36.48
  -1   6   9  906.38   34.56
   6   1   9  931.84   35.04
   6   1   9  960.95   38.53
  -1  -6  -9  972.46   38.77
   6   1   9  914.07   32.85
  -1   6  10  137.22   10.43
   6   1  10  122.77   10.63
  -1  -6 -10  133.11   12.42
   6   1  10  149.31    8.79
   6   1  11  710.94   25.50
  -1   6  11  648.89   28.08
   6   1  11  643.06   31.20
  -1  -6 -11  720.15   32.13
   6   1  11  677.62   29.17
  -1   6  12  208.34   13.67
   6   1  12  187.26   15.64
  -1  -6 -12  197.28   15.61
   6   1  12  183.53   13.83
  -6  -1  12  205.28   16.58
  -1   6  13  273.47   16.96
   6   1  13  280.90   19.46
  -1  -6 -13  304.95   19.39
   6   1  13  286.95   17.82
  -6  -1  13  286.25   19.77
   6   1  14    9.27    7.93
  -1   6  14   13.84    7.70
   6   1  14   13.27    8.14
  -1  -6 -14    7.03    8.98
  -1  -6 -14   -1.62    7.89
  -6  -1  14   -6.27    9.11
   1  -6  14    0.79    4.78
  -1   6  15  159.04   13.49
  -1  -6 -15  170.03   15.74
   6   1  15  178.66   16.05
   6   1  15  202.97   15.65
   6  -1 -15  169.92   16.46
  -1  -6 -15  207.94   16.90
  -6  -1  15  162.48   15.75
  -1   6  16  293.00   18.40
  -1  -6 -16  308.64   20.75
   6   1  16  285.51   19.76
  -1  -6 -16  338.79   21.68
   6   1  17  361.80   22.64
  -6   2  17   39.66   11.36
  -6   2  16  101.06   13.44
   2   6  16   84.07   12.12
  -2  -6  16   82.94   10.64
   2   6  15  449.82   25.18
   6  -2  15  446.22   26.13
  -6   2  15  492.59   26.56
   2  -6 -14  169.79   16.13
   2   6  14  176.86   14.99
   6  -2  14  177.74   15.84
   2   6  14  168.17   15.60
   2  -6 -14  201.98   17.47
  -6   2  14  202.46   16.49
   2   6  13 2149.42   77.73
   6  -2  13 2153.29   78.48
  -2   6 -13 2031.97   69.79
   2   6  13 2307.15   79.50
   2  -6 -13 2186.01   79.46
   2  -6 -13 2484.16   82.66
  -6   2  13 2276.52   78.24
   2   6  12  154.76   13.48
  -2   6 -12  133.89    8.54
   2   6  12  149.50   13.88
   2  -6 -12  155.09   14.73
  -6   2  12  144.75   13.15
   6  -2  12  156.82   13.92
   2  -6 -12  160.90   15.32
   2   6  11 2597.25   87.55
   6  -2  11 2577.17   87.90
   2   6  11 2657.83   88.65
  -2   6 -11 2401.68   81.02
  -6   2  11 2529.65   86.51
   2   6  10  231.51   15.37
   6  -2  10  244.67   15.97
   2   6  10  216.52   15.70
  -2   6 -10  192.37   10.95
  -6   2  10  225.38   14.66
  -6   2  10  255.83   17.60
  -2   6  -9   38.00    5.26
   2  -6  -9   44.79    9.17
  -6   2   9   47.87    7.43
   2   6   9   33.99    8.29
   2   6   9   43.86    8.73
   6  -2   9   47.61    8.48
  -6   2   9   37.64    9.24
   2   6   8  144.19   11.53
   2  -6  -8  118.37   12.30
   2   6   8  139.12   12.28
  -6   2   8  149.86   10.44
   6  -2   8  127.61   10.91
  -2   6  -8  136.24    8.77
   2  -6  -8  152.18   13.31
  -6   2   8  131.01   13.47
  -6  -2  -7  107.27   10.40
   2  -6  -7   98.28   10.58
   2   6   7   77.43   10.21
   2   6   7  104.15    9.94
   6  -2   7  101.14    9.49
  -6   2   7  123.77   12.35
  -6   2   6  110.20    7.11
   2  -6  -6   97.34   10.70
   6  -2   6   97.48    8.98
   2  -6  -6  113.57   10.97
  -6   2   6   89.33   11.51
  -6  -2  -6  119.25   10.85
  -6   2   5  478.32   18.62
   6  -2   5  481.35   20.69
   6  -2   5  492.71   16.91
  -6  -2  -5  466.55   22.59
   2  -6  -5  488.77   23.52
  -6   2   5  482.74   24.25
   2  -6  -5  454.68   23.03
   6  -2   4  303.89   14.61
  -6   2   4  304.60   13.29
   2  -6  -4  320.17   17.74
  -6   2   4  312.52   18.23
   6  -2   4  312.33   13.05
   2  -6  -4  326.70   17.48
   6  -2   3 1386.55   46.35
  -6   2   3 1348.99   45.29
   2  -6  -3 1401.63   49.65
   2  -6  -3 1336.16   49.52
  -6   2   3 1296.29   49.92
   6  -2   2  141.55    8.38
   2  -6  -2  152.88    6.72
   6  -2   2  144.83    6.43
   2  -6  -2  156.78   11.15
   2  -6  -2  131.09   10.76
  -6   2   2  154.56    8.62
  -6   2   2  145.23   11.74
  -2  -6   1 2144.82   69.10
   2  -6  -1 2114.80   70.10
   6  -2   1 1969.81   64.18
   2  -6  -1 2146.91   64.89
  -6   2   1 1977.57   70.11
  -6   2   1 2083.64   67.12
  -2  -6   0   37.66    5.88
   2  -6   0   34.77    3.52
   2  -6   0   38.60    6.29
  -6   2   0   36.25    7.27
  -6   2   0   32.54    5.11
  -2  -6  -1 2131.04   67.94
  -6   2  -1 2059.15   66.78
  -6   2  -1 1914.93   67.46
  -6  -2   1 1990.39   62.77
  -2  -6  -2  168.90   10.80
  -2  -6  -3 1425.31   50.04
   6   2   4  307.32   16.88
  -2  -6  -4  329.07   16.32
   6   2   5  483.58   22.42
   6   2   5  457.12   19.68
  -2  -6  -5  477.28   21.35
  -2   6   5  486.05   23.87
  -2  -6  -5  491.76   23.08
   6   2   6  133.58    8.89
  -2  -6  -6  119.51   11.67
  -2  -6  -6  129.23   10.17
  -2   6   6  127.45   11.94
   6   2   6  104.17   10.51
  -2  -6  -7  101.12    9.66
   6   2   7   98.90    7.88
   6   2   7   88.77   10.15
  -2   6   7   89.00   10.77
  -2   6   8  116.87    7.88
   6   2   8  143.96   12.20
   6   2   8  144.83    9.68
   6   2   8  137.76    9.42
  -2  -6  -8  143.27   11.49
   6   2   9   36.58    6.80
  -2   6   9   40.24    5.77
  -2  -6  -9   39.37    8.92
   6   2   9   42.43    8.30
  -2  -6 -10  238.29   16.19
  -2   6  10  190.63   11.72
   6   2  10  209.46   15.35
   6   2  10  247.84   12.71
   6   2  10  225.18   13.80
  -2  -6 -11 2724.08   90.73
  -2   6  11 2492.71   85.28
   6   2  11 2556.23   90.51
   6   2  11 2620.91   85.07
   6  -2 -11 2565.50   91.39
   6   2  11 2620.12   87.69
  -6  -2  11 2558.06   90.75
  -2  -6 -12  165.92   14.08
  -2   6  12  155.61   11.28
   6   2  12  166.07   10.75
   6  -2 -12  188.51   16.04
   6   2  12  155.82   13.04
   6   2  12  141.04   14.31
  -6  -2  12  164.59   14.81
  -2  -6 -13 2348.83   81.31
   6   2  13 2191.62   81.93
  -2   6  13 2136.31   76.75
   6   2  13 2331.81   75.58
   6   2  13 2193.89   79.01
  -6  -2  13 2309.79   82.52
   2  -6  13 2296.08   73.53
  -2  -6 -14  192.44   15.80
  -2   6  14  195.58   13.69
  -6  -2  14  202.04   17.22
   6   2  14  190.12   14.86
   6   2  14  170.63   15.82
  -2  -6 -15  451.80   25.34
  -2  -6 -15  504.76   26.83
  -2   6  15  439.65   22.57
   6   2  15  474.32   24.82
   6   2  16   73.29   11.73
  -2  -6 -16   82.70   12.42
  -2  -6 -16   83.75   12.33
   6   2  17   86.94   13.07
  -3  -6  16   84.20   11.54
  -6   3  16  108.66   14.40
   3   6  15  187.80   16.36
   3   6  15  211.28   17.09
   6  -3  15  171.87   15.82
  -6   3  15  177.15   16.28
  -6   3  14   58.28   11.18
   3   6  14   49.81   10.25
   3   6  14   58.18   11.11
   6  -3  14   63.45   11.33
  -6   3  13  140.24   13.48
   3   6  13  124.48   13.15
   3   6  13  133.20   13.55
   6  -3  13  127.10   13.76
  -6   3  12    4.22    7.77
   3   6  12   15.89    8.72
   3   6  12   10.84    7.54
   6  -3  12   22.42    8.80
  -6   3  11   49.18    8.87
   3   6  11   36.15    9.36
  -3   6 -11   34.50    3.00
   3   6  11   41.53    9.21
   6  -3  11   41.70    8.67
   3   6  10  204.69   14.99
  -6   3  10  180.77   13.21
   6  -3  10  186.62   14.06
   3   6  10  168.81   13.87
   3  -6 -10  193.00   15.96
  -3   6 -10  180.62    8.38
   3   6   9  246.84   16.70
   6  -3   9  283.79   16.93
   3  -6  -9  257.03   18.64
  -3   6  -9  269.78   11.69
   3   6   9  291.69   17.72
  -6  -3  -8   96.91   10.49
   3   6   8   95.12   10.50
  -3   6  -8   92.45    6.85
   3   6   8   90.42   10.32
   6  -3   8   84.24    9.25
   3  -6  -8   92.43   12.22
   3   6   7  170.14   13.03
  -6   3   7  166.81    8.40
   6  -3   7  164.73   11.74
  -3   6  -7  158.64    9.45
  -6  -3  -7  171.33   13.21
   3  -6  -7  185.17   15.35
   3  -6  -7  151.02   13.23
  -6   3   6  323.02   13.20
   6  -3   6  349.99   16.68
  -6  -3  -6  353.43   19.06
   3  -6  -6  383.33   21.26
   3  -6  -6  348.79   19.70
   3  -6  -6  332.58   19.01
  -3   6  -6  312.03   14.99
   3  -6  -5  104.39   11.19
   3  -6  -5  119.89   10.79
   3   6   5  101.87   10.40
  -6   3   5  104.76    5.98
   6  -3   5  100.69    7.91
   6  -3   5   93.33    3.90
  -6  -3  -5  108.93   10.11
  -3   6  -5  106.49    8.05
   3  -6  -5  108.32   12.01
   6  -3   4  266.19   12.60
  -6   3   4  257.12   10.73
  -6  -3  -4  278.18   15.95
   3   6   4  246.34   15.64
   3  -6  -4  275.41   16.53
   3  -6  -4  266.87   16.07
  -3   6  -4  241.41   13.32
   6  -3   3 1891.37   61.43
  -6  -3  -3 1859.98   65.92
   6  -3   3 1946.91   61.40
  -6   3   3 1803.66   59.77
   3  -6  -3 1991.25   66.17
  -3   6  -3 1860.13   63.63
   3  -6  -3 1870.06   65.81
   6  -3   2 1116.02   37.18
  -3  -6   2 1159.26   40.87
   3  -6  -2 1078.41   41.44
  -6  -3  -2 1132.18   41.91
   3  -6  -2 1103.89   41.60
   6  -3   2 1109.32   38.84
  -6   3   2 1059.78   36.50
  -3  -6   1  268.14   14.07
  -6  -3  -1  267.71   14.91
   6  -3   1  240.19   10.82
   3  -6  -1  232.49   13.97
   6  -3   1  241.03   13.26
  -3  -6   0  441.69   19.70
  -6  -3   0  418.87   19.85
   3  -6   0  418.47   19.02
   6  -3   0  420.60   19.46
  -6  -3   0  409.70   16.00
   6  -3   0  392.29   15.99
   3  -6   1  268.18    9.82
  -6  -3   1  282.83   15.15
   3  -6   1  261.57   13.90
  -3  -6  -1  284.46   14.98
  -6  -3   1  257.81   11.22
   6  -3  -1  255.24   15.10
   3   6  -2 1057.99   40.89
  -6  -3   2 1070.27   40.49
  -3  -6  -2 1110.30   40.36
   6  -3  -2 1079.76   41.33
  -6  -3   3 1950.23   66.96
  -3  -6  -3 2020.13   67.02
   6  -3  -3 1836.04   67.74
  -6  -3   4  271.15   15.05
   6   3   4  267.61   14.24
  -3  -6  -4  261.53   15.25
   6  -3  -4  269.56   16.86
   6   3   5  128.68   10.89
   6   3   5  133.97    9.63
  -3  -6  -5   96.70   10.17
  -3  -6  -5  121.29   10.58
   6  -3  -5  128.51   12.15
   6   3   6  319.89   18.49
  -3  -6  -6  342.16   18.39
  -3  -6  -6  318.41   18.68
   6  -3  -6  311.79   19.65
   6   3   7  156.05   12.68
   6   3   7  161.13   11.00
  -3  -6  -7  162.35   12.30
   6  -3  -7  190.42   15.08
  -3  -6  -8   93.26   10.08
   6   3   8   90.67    8.79
   6  -3  -8   85.23   11.75
   6   3   8   79.99    9.86
  -3   6   9  263.84   11.56
   6   3   9  260.33   17.71
   6  -3  -9  283.05   18.56
  -3  -6  -9  296.32   17.41
  -3   6  10  187.77    9.90
   6   3  10  170.30   14.38
   6   3  10  198.36   12.51
   6  -3 -10  182.47   15.87
   6   3  11   40.15    7.31
   6  -3 -11   48.70   10.63
  -3   6  11   33.69    5.70
   6   3  11   35.88    7.93
  -6  -3  12   25.21    8.78
   6   3  12   15.02    6.99
   6   3  12   24.66    6.67
   6  -3 -12   23.08    9.74
  -3   6  12   17.72    5.57
   6   3  13  130.85   12.62
  -3   6  13  123.25   10.08
   6   3  13  123.12   10.95
   6  -3 -13  113.22   13.46
  -6  -3  13  114.92   13.52
   6   3  14   47.99    9.91
  -6  -3  14   53.80   10.55
   6   3  15  182.21   15.74
  -3  -6 -15  222.48   17.33
   6   3  16   79.02   11.72
  -3  -6 -16  103.54   13.24
  -6   4  15  615.25   31.36
   6  -4  15  583.12   31.26
   4   6  15  676.33   31.72
   4   6  14  954.12   42.75
   6  -4  14  961.68   42.23
   4   6  14 1022.21   41.99
   4   6  13  829.24   38.55
   4   6  13  914.27   38.68
   6  -4  13  865.40   38.15
   4   6  12  484.86   26.14
   6  -4  12  469.06   24.65
   4   6  12  482.14   25.32
   4  -6 -12  460.24   27.61
   4   6  11  712.70   33.82
   6  -4  11  730.69   32.42
   4   6  11  731.30   33.11
   4  -6 -11  807.29   36.98
   4   6  10  909.65   39.92
   4   6  10  958.37   39.51
   6  -4  10  960.37   38.41
   4  -6 -10  942.01   42.67
   4   6   9  432.47   23.27
   4   6   9  413.77   22.84
   6  -4   9  410.72   21.24
   4  -6  -9  461.11   25.64
   4   6   8   13.99    7.44
  -6   4   8    8.55    2.46
   6  -4   8    0.52    5.86
   4  -6  -8    6.85    8.82
   4  -6  -7   65.40   11.33
   6  -4   7   71.21    7.66
   6  -4   6  298.04   14.85
   4   6   6  306.16   17.87
   4  -6  -6  295.97   19.35
   6  -4   5  271.58   13.25
   4  -6  -5  296.18   17.32
   4   6   5  280.09   16.66
   4  -6  -5  284.21   18.45
   4  -6  -4   99.19   10.83
   6  -4   4   98.60    6.71
   6  -4   4   87.48    5.28
   4  -6  -4   98.58   10.12
   4  -6  -4   96.80   11.21
   4   6   4   97.13   10.30
  -4  -6   3  768.31   30.98
   6  -4   3  760.07   26.27
   4   6   3  698.69   30.93
   4  -6  -3  749.80   30.98
   4  -6  -3  737.21   31.85
   4  -6  -3  750.14   32.68
  -4  -6   2 1241.21   44.99
   4   6   2 1195.45   45.29
   4  -6  -2 1206.95   44.64
  -6  -4  -2 1201.97   42.03
   4  -6  -2 1176.66   45.06
   4  -6  -2 1193.19   46.23
  -4  -6   1 1212.50   43.24
   4  -6  -1 1168.56   42.46
   6  -4   1 1155.10   39.60
   4   6   1 1125.94   43.23
  -6  -4  -1 1110.75   43.26
   4  -6  -1 1118.42   42.35
   6  -4   1 1140.97   41.09
   4  -6  -1 1093.62   43.62
  -6  -4  -1 1140.37   39.77
  -4  -6   0  917.21   35.17
  -6  -4   0  916.78   35.71
   4  -6   0  875.87   34.09
  -6  -4   0  913.54   31.93
   6  -4   0  894.14   34.29
   6  -4   0  876.75   32.08
   4  -6   0  855.88   35.43
   6  -4  -1 1141.13   40.67
  -6  -4   1 1216.89   44.03
  -4  -6  -1 1225.62   43.90
   4  -6   1 1138.73   41.73
   6  -4  -1 1139.13   43.46
   4  -6   1 1149.63   43.39
  -6  -4   2 1188.89   43.33
   4  -6   2 1176.38   40.53
  -4  -6  -2 1214.69   43.54
   4  -6   2 1120.81   36.35
   6  -4  -2 1129.74   43.73
   6  -4  -2 1125.30   40.40
  -6  -4   3  829.45   32.71
   6   4   3  798.35   31.81
  -4  -6  -3  822.49   32.81
   6  -4  -3  766.51   33.22
   4  -6   3  781.89   27.36
  -4  -6  -4   87.69    9.34
   6  -4  -4   86.95   10.49
  -6  -4   4   73.60    8.59
   6   4   4   75.66    8.62
  -4  -6  -4   72.41    9.07
   6   4   5  275.66   15.38
  -4  -6  -5  257.09   15.97
  -4  -6  -5  288.55   16.72
   6  -4  -5  276.81   17.85
   6   4   6  296.03   16.20
  -4  -6  -6  281.58   17.19
   6  -4  -6  309.36   19.32
   6   4   7   63.08    8.46
   6  -4  -7   67.90   10.63
  -4  -6  -7   80.16   10.05
  -4  -6  -8    3.39    6.70
   6   4   8    2.65    5.75
   6  -4  -8    9.70    9.03
   4  -6   8    4.85    3.27
   6  -4  -9  401.03   23.03
  -4  -6  -9  417.75   21.67
   4  -6   9  351.48   12.55
  -4   6  10  825.82   27.79
   6  -4 -10  994.47   40.15
  -4   6  11  659.66   24.25
   6  -4 -11  691.48   33.73
   6   4  12  546.24   24.88
   6  -4 -12  487.91   28.34
   6   4  13  816.63   37.93
   6  -4 -13  786.15   38.26
   6   4  13  860.55   34.07
  -6  -4  13  758.52   36.65
   6  -5  14  199.68   16.84
   5   6  14  210.70   16.37
   5   6  13   48.98   10.19
   6  -5  13   54.43   10.30
   5   6  12   95.95   11.76
   5   6  12   92.01   12.75
   6  -5  12   78.52   10.68
   5   6  11  330.68   21.29
   6  -5  11  298.03   18.84
   5   6  11  345.87   20.21
   5  -6 -11  342.23   22.92
   5   6  10  410.09   24.10
   5   6  10  445.28   23.68
   6  -5  10  457.24   22.66
   5  -6 -10  469.52   26.82
   5   6   9  941.66   41.15
   6  -5   9  902.11   37.74
  -6  -5  -9 1061.47   42.48
   5  -6  -9 1047.31   43.93
   6  -5   8  435.22   20.58
  -6  -5  -8  483.69   24.60
   5  -6  -8  433.20   25.94
   5   6   7  124.33   12.08
   6  -5   7  120.25    9.22
  -6  -5  -7  169.78   13.69
   5  -6  -7  153.50   14.64
   6  -5   6  325.50   15.14
  -6  -5  -6  321.71   18.84
   5   6   6  323.16   18.54
   5  -6  -6  300.19   20.18
   6  -5   5  249.73   11.75
   5   6   5  233.97   15.62
  -6  -5  -5  229.07   15.59
   5  -6  -5  238.22   17.40
  -5  -6   4  195.95   13.79
   6  -5   4  207.55    9.12
   6  -5   4  208.77    9.70
   5  -6  -4  207.00   14.22
  -6  -5  -4  182.21   13.90
   5   6   4  174.53   13.40
   5  -6  -4  207.25   15.84
   6  -5   3  337.52   12.81
  -5  -6   3  326.80   18.05
   5   6   3  336.46   18.79
   6  -5   3  319.95   14.33
   5  -6  -3  364.20   20.37
   5  -6  -3  383.63   19.02
   6  -5   2   49.12    6.15
   5  -6  -2   59.26    8.99
   5  -6  -2   60.10    8.47
  -5  -6   2   48.97    7.90
   5   6   2   48.53    7.96
   5  -6  -2   45.14    8.84
   5  -6  -1   21.87    6.75
   5  -6  -1   14.55    6.23
  -5  -6   1   16.87    6.27
   5   6   1   25.24    7.09
   6  -5   1   18.52    5.37
   5  -6  -1   27.59    7.83
   5   6   0  473.81   23.05
   5  -6   0  489.17   21.98
  -5  -6   0  495.41   23.07
   6  -5   0  457.42   20.42
   5  -6   0  493.18   21.91
   5  -6   0  464.80   22.69
   6  -5  -1   19.63    6.34
  -5  -6  -1   17.81    6.40
   5  -6   1   12.86    5.18
   5  -6   1   27.73    6.91
   6  -5  -2   52.49    8.24
   6   5   2   67.23    8.43
  -5  -6  -2   37.67    7.63
   5  -6   2   52.13    6.47
   6  -5  -2   44.72    7.11
   5  -6   2   56.42    7.54
   6  -5  -2   49.06    8.82
   5  -6   3  333.52   15.00
   6   5   3  334.65   18.27
   5  -6   3  344.64   12.35
  -5  -6  -3  335.61   18.82
   6  -5  -3  349.87   19.68
   6  -5  -3  342.67   17.36
   5  -6   3  352.54   16.52
   6  -5  -3  330.44   18.72
   6   5   4  196.10   13.35
  -5  -6  -4  188.02   13.41
  -5  -6  -4  180.94   13.99
   5  -6   4  210.47    9.54
   6  -5  -4  194.41   15.00
   5  -6   4  193.14   10.78
   6  -5  -4  175.95   14.03
  -6  -5   5  208.27   14.47
   6   5   5  222.42   14.54
  -5  -6  -5  239.65   15.70
   6  -5  -5  238.90   17.08
   5  -6   5  227.61   11.46
   5  -6   5  218.35   11.11
   6  -5  -5  249.26   16.86
   6  -5  -6  306.12   19.86
  -5  -6  -6  339.29   19.19
   5  -6   6  335.87   15.36
   6   5   6  317.32   17.88
   5  -6   6  317.14   13.06
   6  -5  -6  316.10   20.07
   6  -5  -7  131.51   13.92
   6  -5  -7  172.90   14.91
  -5  -6  -7  152.90   13.13
   5  -6   7  149.44   10.20
   6   5   7  137.89   11.92
   6   5   8  394.90   23.15
   6  -5  -8  425.54   24.89
  -5  -6  -8  455.54   23.63
   5  -6   8  438.67   20.48
   6   5   9  935.85   40.07
   6  -5  -9  908.97   41.32
   5  -6   9  889.67   36.73
  -5  -6  -9 1016.87   40.97
   6   5  10  443.37   25.13
   6  -5 -10  458.75   26.42
   5  -6  10  455.50   22.75
   6   5  11  315.30   20.60
   6   5  11  322.89   18.85
   6  -5 -11  308.45   21.84
   5  -6  11  324.99   19.22
   5  -6  12   76.97   11.24
   6  -5 -12  100.15   13.27
   6   5  12   95.99   11.17
   6   5  12   91.58   12.48
   5  -6  13   52.67   10.31
   6   5  13   53.68    9.53
   5  -6  14  216.36   17.63
   6   6   0  543.55   26.13
  -6  -6   0  545.74   26.27
   6  -6   0  566.35   24.48
   6  -6   0  574.91   24.86
   6  -6   0  533.59   24.79
   6   6   1 2184.14   80.05
  -6  -6   1 2307.54   80.61
   6  -6   1 2377.74   78.20
  -6  -6  -1 2416.68   81.31
   6  -6   1 2253.12   77.21
   6  -6  -1 2343.83   78.68
   6  -6  -1 2272.76   79.24
   6  -6  -1 2336.20   79.86
   6  -6   1 2337.11   78.16
  -6  -6   2  590.44   26.30
   6   6   2  552.83   26.10
  -6  -6  -2  527.04   25.80
   6  -6   2  546.51   22.26
   6  -6  -2  544.25   25.74
   6  -6   2  517.82   22.64
   6  -6  -2  529.95   24.42
  -6  -6   3  433.35   22.88
   6  -6   3  476.05   18.94
   6   6   3  459.83   23.20
  -6  -6  -3  474.55   24.15
   6  -6  -3  487.37   22.67
   6  -6  -3  454.36   24.14
   6  -6   4   24.32    3.36
  -6  -6  -4   24.52    7.51
   6   6   4   36.23    7.99
   6  -6  -4   29.34    8.87
   6  -6   5  132.11    7.78
  -6  -6  -5  157.31   13.47
   6   6   5  142.41   12.62
   6  -6  -5  142.02   13.97
   6   6   6   15.48    7.32
   6  -6   6   26.35    4.83
  -6  -6  -6   28.57    8.13
   6  -6  -6   30.39    9.62
   6   6   7   95.59   10.98
   6  -6   7  109.96    8.36
  -6  -6  -7   96.74   11.76
   6  -6  -7  107.91   13.54
  -6  -6  -8   72.74   11.31
   6  -6  -8   73.99   12.73
   6  -6   9  591.11   25.75
  -6  -6  -9  558.80   29.39
   6  -6  -9  633.04   31.87
   6  -6 -10   24.50    9.85
  -6  -6 -10   20.56    8.94
   6   6  10   32.14    9.60
   6  -6  10   21.67    6.74
   6   6  11  280.29   18.62
   6   6  12   28.20    9.58
   6   6  13 1019.41   42.69
   0  -7   0   -1.29    4.03
  -7   0   1   11.52    6.66
   0  -7   1    6.57    4.26
   0  -7  -1    7.44    4.36
   0  -7  -2  113.17    8.03
  -7   0   2  107.04   10.49
   0  -7  -3 1791.84   59.30
   0   7   3 1799.99   64.13
  -7   0   3 1694.84   62.80
   7   0   4 2087.73   71.90
   0  -7  -4 2131.29   74.33
   0   7   4 2129.68   74.83
   0  -7  -4 2200.12   70.20
  -7   0   4 1983.15   74.04
  -7   0  -5   59.51    8.78
   0   7   5   61.01    9.19
   7   0   5   54.97    7.85
   0  -7  -5   58.82    8.95
  -7   0   5   61.70    9.81
   0  -7  -5   70.53    7.03
   0  -7  -6   68.79    7.41
   7   0   6   53.23    4.20
  -7   0   6   56.45    4.73
   0   7   6   50.20    9.06
   7   0   6   47.50    8.21
   0  -7  -6   74.03    9.55
   7   0   6   52.89    5.20
  -7   0   6   52.75    9.31
   7   0   7  150.30    8.37
   7   0   7  142.45   12.03
   7   0   7  150.67    7.98
  -7   0   7  174.64   14.33
  -7   0   7  144.65    8.92
  -7   0   8  614.78   24.76
   7   0   8  654.81   28.66
  -7   0   8  650.48   30.85
  -7   0  -8  621.57   21.94
   7   0   8  630.12   24.17
   7   0   9   62.37    7.41
   7   0   9   80.61    5.25
  -7   0   9   94.03    8.88
   0   7   9   79.60   10.91
   0   7   9   83.83    8.89
   7   0   9   87.75   10.50
  -7   0   9   96.30   11.97
  -7   0  10   27.75    7.29
   0   7  10   30.59    8.99
   7   0  10   42.69    6.99
   0   7 -10   20.60    6.30
   7   0  10   41.46    8.46
   0  -7 -10   34.91    9.28
  -7   0  10   18.86    9.36
   0   7  10   34.12    7.24
   0   7  11  259.45   15.84
   0   7 -11  258.97   15.19
   7   0  11  269.35   18.18
   0  -7 -11  284.33   19.13
   7   0  11  252.19   15.22
   0   7  11  285.59   19.46
  -7   0  11  273.57   16.51
  -7   0  11  277.86   19.40
   0   7  12  353.77   19.83
   0   7 -12  366.29   18.76
   7   0  12  377.76   22.84
   0  -7 -12  418.02   23.73
   0   7  12  408.59   24.13
   7   0  12  374.12   19.69
  -7   0  12  413.78   21.37
  -7   0  12  325.98   22.69
   0   7 -13  777.01   32.42
   0   7  13  769.10   34.02
   7   0  13  777.15   36.84
   0  -7 -13  859.00   37.93
   7   0  13  772.65   33.62
  -7   0  13  841.78   35.54
   7   0  14   36.08    9.26
  -7   0  14   38.02    9.59
   0   7  14   50.84    9.61
   7   0  14   25.77    9.81
  -7   0  15   99.34   12.94
   0   7  15  114.23   12.27
   1   7  16  450.38   24.90
   1   7  15  186.08   15.44
  -7   1  14   98.95   12.25
   1   7  14   99.13   11.86
   7  -1  14  107.18   13.41
  -7   1  13   17.40    8.03
   1   7  13   19.09    9.21
   1   7  13    7.95    7.59
   7  -1  13   18.83    9.07
  -7   1  13   25.40   10.83
   1  -7 -13   13.69    8.96
   1  -7 -13   18.01    9.21
  -7   1  12   27.88    8.29
   1   7  12   28.00    9.77
   1   7  12   21.87    7.85
   7  -1  12   22.56    9.21
   1  -7 -12   39.17   10.28
  -7   1  12   36.72   10.55
   1  -7 -12   23.56    8.91
  -7   1  11   30.03    7.95
   1   7  11   35.19    9.48
   1   7  11   27.88    8.10
   7  -1  11   33.26    8.88
   1  -7 -11   32.89   10.05
  -7   1  11   35.94   10.76
   1   7  10  204.46   14.57
   7  -1  10  226.58   15.89
   1   7  10  220.65   16.76
  -7   1  10  231.59   17.86
  -7   1  10  219.29   13.75
   1   7   9  786.20   33.57
   7  -1   9  855.67   35.07
   1   7   9  793.32   36.04
  -7   1   9  821.58   31.72
  -7   1   9  882.36   38.13
   7  -1   8 1535.33   56.07
   1  -7  -8 1466.73   57.63
  -7   1   8 1479.48   51.89
   1   7   8 1653.47   58.96
  -7   1   8 1586.60   59.03
   7  -1   7 1225.59   47.10
   1  -7  -7 1317.86   50.04
   1  -7  -7 1251.05   50.04
  -7   1   7 1302.58   50.73
   1  -7  -6  460.05   23.30
   7  -1   6  418.57   20.33
   7  -1   6  416.67   15.46
   1  -7  -6  455.50   22.95
  -7  -1  -6  409.89   21.72
  -7   1   6  396.23   22.47
   7  -1   5  291.18   15.34
   1  -7  -5  303.78   17.88
  -7  -1  -5  305.74   17.33
  -7   1   5  268.06   17.73
   7  -1   5  266.29   10.24
   1  -7  -5  294.64   17.49
   7  -1   4 1867.47   64.90
   1  -7  -4 1957.48   68.24
  -7  -1  -4 1975.55   67.86
   1  -7  -4 2001.20   68.42
   1  -7  -4 1863.44   62.56
  -7   1   4 1875.50   68.52
   7  -1   3  198.59   11.67
   1  -7  -3  187.90   13.45
   1  -7  -3  181.05   13.49
   1  -7  -3  197.58    9.92
  -7  -1  -3  189.16   12.86
  -7   1   3  187.21   14.14
  -1  -7   2  371.73   16.89
   1  -7  -2  371.85   19.21
   1  -7  -2  368.19   19.19
   1  -7  -2  343.54   14.90
  -7   1   2  357.21   19.53
   1   7   1   59.98    8.22
  -1  -7   1   55.96    6.48
   1  -7  -1   62.73    5.60
  -7   1   1   64.12    9.06
   1   7   0    6.43    5.97
  -1  -7   0    4.23    4.74
   1  -7   0    7.51    3.38
  -7   1   0    7.26    6.61
   1  -7   1   63.95    5.55
  -1   7   1   45.76    8.30
  -1  -7  -1   48.65    6.30
  -7   1  -1   44.19    7.57
   1   7  -1   44.26    7.47
  -1  -7  -2  377.66   19.02
  -1  -7  -2  382.03   17.32
  -1   7   2  372.75   19.97
   1   7  -2  396.85   19.54
  -7   1  -2  330.78   17.42
  -1  -7  -3  213.17   12.19
  -1  -7  -3  202.53   13.73
   1   7  -3  199.69   13.45
  -1   7   3  200.26   14.50
  -7   1  -3  178.66   11.69
   7   1   4 1817.65   64.79
   1   7  -4 1812.19   65.07
  -1  -7  -4 1937.66   63.51
  -1   7   4 1918.94   67.86
  -1  -7  -4 1931.11   66.69
  -7   1  -4 1792.09   61.76
   7   1   5  284.01   16.24
   7   1   5  288.56   13.56
  -7  -1   5  258.02   10.91
   1   7  -5  309.30   16.54
  -1  -7  -5  302.35   15.24
  -7   1  -5  261.36   12.46
  -1   7   5  299.95   18.49
  -1  -7  -5  290.54   17.62
  -7  -1   6  421.42   20.19
   7   1   6  423.50   21.47
  -1  -7  -6  452.84   22.83
   1   7  -6  406.30   20.70
   7   1   6  440.13   18.01
  -1   7   6  411.19   22.88
  -1  -7  -6  443.49   20.19
  -7   1  -6  423.58   15.91
  -7  -1   6  446.48   22.98
   7   1   7 1240.35   48.25
   1   7  -7 1204.63   47.10
   7   1   7 1270.45   43.79
  -1  -7  -7 1296.25   50.46
  -1  -7  -7 1358.46   47.18
  -1   7   7 1303.55   50.51
  -7  -1   7 1298.94   50.01
   1   7  -8 1454.81   53.97
  -1  -7  -8 1558.77   56.98
   7   1   8 1519.37   55.88
   7   1   8 1470.81   50.29
  -1   7   8 1403.12   56.84
   7   1   8 1494.38   50.28
  -7  -1   8 1604.78   57.93
   1   7  -9  771.67   33.09
  -1  -7  -9  790.10   35.86
   7   1   9  827.91   35.32
   7   1   9  817.96   30.54
  -7  -1   9  864.05   36.98
  -1   7  10  213.10   12.80
  -1  -7 -10  223.40   16.84
   7   1  10  186.69   15.40
   7   1  10  217.01   11.00
   7   1  10  210.52   12.73
  -7  -1  10  223.31   17.30
   7   1  11   35.54    5.29
  -1   7  11   34.78    7.05
   7   1  11   35.85    9.41
  -1  -7 -11   40.62    9.25
   7   1  11   40.53    7.60
  -7  -1  11   46.51   10.74
   7   1  12   20.98    7.47
  -1   7  12   33.05    7.69
   7   1  12   21.04    9.28
  -1  -7 -12   16.82    8.93
   7   1  13   20.07    7.61
  -1   7  13   15.57    7.59
   7   1  13   23.14    9.76
  -1  -7 -13   16.52    7.84
   7   1  14   93.99   11.21
  -1  -7 -14  119.94   13.74
   2   7  15  313.07   20.66
   2   7  14  225.02   17.54
   7  -2  14  231.01   18.66
  -7   2  14  279.96   18.11
   2  -7 -13  124.18   14.79
  -7   2  13  146.71   13.28
   2   7  13  153.62   15.28
   2   7  13  153.10   14.08
   7  -2  13  133.44   14.10
  -7   2  12   30.09    8.06
   2   7  12   22.17    9.29
   2   7  12   21.78    8.84
   7  -2  12   30.93    9.53
   2   7  11  256.82   17.54
   7  -2  11  294.57   18.58
  -7   2  11  282.45   16.51
   2   7  11  293.87   19.48
   2   7  10  209.92   15.20
  -7   2  10  215.76   13.40
   7  -2  10  204.82   14.98
   2   7  10  209.49   16.17
   2  -7 -10  189.29   16.62
  -7   2  10  208.20   17.21
   2   7   9  602.06   28.52
   7  -2   9  594.43   28.11
   2   7   9  676.53   31.28
   2  -7  -9  620.06   30.49
   2  -7  -9  707.69   32.60
  -7   2   9  642.05   31.70
   7  -2   8  380.18   20.12
   2   7   8  406.22   22.05
   2  -7  -8  387.89   22.14
  -7   2   8  384.21   22.83
  -7  -2  -7   61.33    9.77
   2   7   7   60.06    9.64
  -7   2   7   67.39    6.19
   7  -2   7   67.65    8.35
   2  -7  -7   63.69   10.29
  -7   2   7   48.83   10.30
   2  -7  -7   61.39    9.65
  -7  -2  -6  105.29   10.54
  -7   2   6   81.99    6.63
   2  -7  -6  108.28   11.85
   7  -2   6   72.54    8.20
  -7   2   6   70.12   11.16
   2  -7  -6   93.12   10.90
   7  -2   5  193.09   12.00
  -7   2   5  205.99   10.73
   2  -7  -5  200.15   14.80
  -7  -2  -5  211.81   14.42
   7  -2   5  196.25    9.25
  -7   2   5  172.45   15.11
   2  -7  -5  215.97   15.23
   7  -2   4  135.33    9.50
  -7   2   4  135.96    8.43
   2  -7  -4  135.78   11.93
  -7  -2  -4  134.37   11.42
   7  -2   4  132.78    8.36
   2  -7  -4  112.77   11.61
  -7   2   4  142.55   12.87
   7  -2   3  128.25    8.80
   2  -7  -3  144.55   11.81
   2  -7  -3  127.29   11.45
  -7   2   3  122.09    8.11
  -7  -2  -3  122.60   10.97
  -7   2   3  103.63   11.67
  -2  -7   2  656.24   26.59
   2  -7  -2  632.41   27.98
   2  -7  -2  659.98   28.33
  -7  -2  -2  681.62   28.37
  -7   2   2  646.30   24.62
   2  -7  -2  635.49   22.14
   2   7   2  620.08   28.33
  -7   2   2  600.76   28.26
   2   7   1   11.51    5.75
  -2  -7   1   18.26    5.44
   2  -7  -1   19.64    7.16
  -7  -2  -1    9.34    6.08
   2  -7  -1   11.74    3.03
  -7   2   1   24.47    7.69
  -7   2   1   16.44    4.44
  -2  -7   0 1011.68   36.82
   2  -7   0  995.40   32.86
  -7  -2   0  998.14   38.28
   2   7   0  955.58   38.55
  -7   2   0  958.16   35.54
  -7   2   0  932.29   37.65
  -7   2  -1   14.01    4.71
  -2   7   1   21.00    7.33
   2  -7   1   11.11    3.25
  -2  -7  -1   14.35    5.93
  -7  -2   1   10.45    5.59
  -7   2  -1    6.57    5.82
   2   7  -1   13.99    6.05
  -7  -2   2  633.24   26.60
  -2  -7  -2  620.18   27.19
  -2  -7  -2  627.16   25.93
   2   7  -2  612.11   27.45
  -2   7   2  611.25   28.29
  -7  -2   3  153.07   10.97
   2   7  -3  145.70   11.26
  -7  -2   3  118.69    5.03
  -2  -7  -3  157.00   10.57
  -2  -7  -3  153.82   11.86
  -2   7   3  127.90   12.32
  -7  -2   4  128.78   10.37
   2   7  -4  135.70   11.19
  -2  -7  -4  144.70   10.99
  -2   7   4  147.93   12.71
  -2  -7  -4  139.46   11.91
   7   2   5  204.39   14.40
  -7  -2   5  194.11   12.99
   2   7  -5  209.78   14.04
   7   2   5  219.16   12.09
  -2  -7  -5  223.37   13.51
  -2   7   5  215.79   16.13
  -2  -7  -5  206.01   14.70
  -7  -2   6  104.67    9.56
  -2  -7  -6   87.34   10.42
  -2   7   6   72.12   10.44
   7   2   6   76.47    9.65
   2   7  -6   79.39    9.35
   7   2   6   66.22    7.27
  -2  -7  -6   72.00    8.64
  -2  -7  -7   69.54    8.97
  -2  -7  -7   64.66   10.07
  -2   7   7   68.61   10.73
   7   2   7   56.58    9.23
   7   2   7   58.54    6.68
   7   2   8  381.67   21.38
  -2   7   8  351.30   21.94
   7   2   8  370.84   17.26
  -2  -7  -8  420.02   20.63
   7   2   9  599.20   29.27
  -7  -2   9  639.29   30.32
  -2   7  10  203.48   11.44
   7   2  10  228.86   16.63
   7   2  10  221.33   12.84
   7   2  10  225.83   12.33
  -7  -2  10  196.06   16.47
  -2   7  11  246.40   13.28
   7   2  11  243.04   17.85
   7   2  11  249.49   14.58
   7   2  11  253.78   13.48
   7   2  12   17.67    7.15
   7  -2 -12   33.66   10.04
  -2   7  12   13.12    5.60
  -2  -7 -12   18.42    8.45
  -2  -7 -13  171.49   14.85
   7   2  13  138.67   12.12
   7  -2 -13  117.17   14.60
   7   2  13  144.28   14.99
   3   7  14   46.61   10.55
   7  -3  14   65.80   11.58
   3   7  13   60.03   11.49
   3   7  13   48.37   10.54
   7  -3  13   63.49   10.61
   3   7  12   22.84    8.93
   3   7  12   14.66    8.56
   7  -3  12   22.03    9.14
   3  -7 -12   13.57   10.01
   3   7  11  329.68   21.01
   7  -3  11  332.57   20.48
   3   7  11  369.92   22.24
   3  -7 -11  354.30   22.81
   3  -7 -11  377.03   23.87
   3   7  10  588.12   28.69
   7  -3  10  570.10   27.41
   3   7  10  633.34   30.03
  -3   7 -10  574.52   21.98
   3  -7 -10  615.53   30.90
   3  -7 -10  622.41   31.41
  -7   3   9  102.92    6.94
   3  -7  -9  110.71   13.14
  -3   7  -9   86.89    7.22
   3   7   9  104.21   11.72
   3   7   9  105.97   11.67
   7  -3   9  105.25   10.85
   3  -7  -9  102.26   13.44
  -7   3   8  169.36    8.98
   7  -3   8  151.11   12.28
  -3   7  -8  157.37    9.77
   3  -7  -8  172.34   14.99
   3   7   8  141.13   13.84
  -7  -3  -8  168.63   14.04
   3  -7  -8  191.26   16.45
  -7   3   7  534.71   20.74
   7  -3   7  563.48   24.47
  -3   7  -7  546.63   22.73
   3  -7  -7  545.49   27.83
  -7  -3  -7  593.80   28.16
   7  -3   6 3724.03  118.26
  -7   3   6 3551.90  114.71
   3  -7  -6 3750.55  123.09
  -3   7  -6 3450.95  117.39
   3  -7  -6 3855.65  123.48
  -7  -3  -6 3852.84  122.97
   3  -7  -6 3779.89  124.50
   3  -7  -5 1819.38   65.82
   7  -3   5 1844.14   61.49
  -7   3   5 1774.69   58.68
   3  -7  -5 1839.48   66.13
  -7  -3  -5 1832.00   65.82
   3   7   4   37.52    7.66
   7  -3   4   19.79    3.89
   7  -3   4   26.19    4.92
  -7  -3  -4   24.65    7.14
  -7   3   4   23.86    4.27
   3  -7  -4   33.09    8.43
   3  -7  -4   28.99    8.31
   7  -3   3  155.02    8.93
  -3  -7   3  172.90   12.02
   3  -7  -3  166.73   12.64
  -7  -3  -3  147.89   12.54
   7  -3   3  151.50    9.22
   3  -7  -3  149.92   12.59
  -7   3   3  142.78    8.28
  -7   3   2   55.09    5.61
   3  -7  -2   62.80    8.84
   7  -3   2   67.08    4.67
   7  -3   2   63.14    7.10
  -3  -7   2   67.72    8.14
  -7  -3  -2   58.19    8.67
   3  -7  -2   63.06    8.79
  -3  -7   1  109.16    9.45
   7  -3   1  109.02    9.43
  -7  -3  -1   88.84    9.78
   3  -7  -1  107.24    9.98
   7  -3   0   63.87    8.31
  -3  -7   0   64.47    8.08
   3  -7   0   76.73    8.68
  -7  -3   0   82.51    9.39
   3   7   0   85.50    9.42
   3  -7   1   97.18    4.94
  -3  -7  -1   99.95    9.26
  -7  -3   1   95.21    5.60
  -3   7   1   97.93   10.65
   7  -3  -1   93.51   10.16
  -7  -3   1   85.42    9.47
   3   7  -1   91.31    9.66
   3  -7   2   64.80    4.54
  -3  -7  -2   68.46    8.29
  -7  -3   2   63.27    4.69
  -3   7   2   69.93    9.72
   7  -3  -2   57.25    9.49
  -7  -3   2   61.84    7.99
   3   7  -2   59.65    8.99
  -7  -3   3  135.74   11.37
   3   7  -3  163.38   12.39
  -3  -7  -3  150.68   11.99
  -3   7   3  151.04   13.02
   7  -3  -3  146.19   13.18
   7  -3  -4   28.59    8.89
  -3   7   4   26.99    8.35
  -7  -3   4   36.03    7.41
   7   3   4   24.98    5.98
   3   7  -4   34.10    7.72
  -3  -7  -4   19.47    7.02
  -3  -7  -4   38.01    7.56
  -3  -7  -5 1900.73   66.53
  -7  -3   5 1908.44   65.22
   7   3   5 1767.17   62.96
  -3  -7  -5 1866.59   64.87
   7  -3  -5 1739.76   66.64
  -7  -3   6 3771.26  121.18
   7   3   6 3502.71  121.76
   7   3   6 3702.10  118.77
  -3  -7  -6 3787.60  122.84
  -3  -7  -6 3713.83  120.84
   7  -3  -6 3435.73  123.20
   7   3   7  544.82   26.82
   7   3   7  538.87   23.73
  -3  -7  -7  593.60   26.36
   7  -3  -7  552.75   28.40
   7   3   8  149.17   13.49
   7  -3  -8  174.41   15.74
  -3  -7  -8  174.79   13.71
   7   3   8  171.42   11.60
  -3  -7  -9  101.31   11.37
   7  -3  -9   82.63   12.78
   7   3   9  100.94   11.58
   7   3  10  558.50   28.67
   7  -3 -10  573.74   29.98
   7   3  11  329.03   21.17
   7   3  11  363.93   18.16
   7  -3 -11  358.88   23.06
   7  -3 -12    8.65    9.20
   7   3  12   11.59    8.16
   7  -4  14  103.99   13.33
   7  -4  13  258.32   18.27
   4   7  12  117.66   14.47
   7  -4  12  148.33   13.89
   4   7  11  508.52   27.73
   7  -4  11  514.31   26.21
   4   7  11  565.72   28.46
   4  -7 -11  527.99   29.53
   4  -7 -11  584.35   30.95
   4   7  10  817.01   38.18
   7  -4  10  855.27   36.35
   4   7  10  918.36   39.09
   4  -7 -10  909.89   40.73
   4  -7 -10  938.06   42.20
   4  -7  -9    1.81    8.65
   4   7   9    4.68    7.81
   7  -4   9    8.14    6.34
   4  -7  -9    3.89    9.11
   7  -4   8  596.23   23.94
  -7  -4  -8  603.38   27.83
   4  -7  -8  648.95   29.70
   4  -7  -8  687.43   31.00
   4  -7  -7   53.09   10.93
   7  -4   7   49.92    7.24
   4  -7  -7   44.23   11.04
  -7  -4  -7   47.63    8.88
   4  -7  -6   93.81   11.71
   7  -4   6   95.50    8.22
   4  -7  -6  103.08   12.66
  -7  -4  -6  104.59   11.21
   4  -7  -6  117.23   12.47
   7  -4   5  358.58   16.39
   4  -7  -5  409.39   21.78
  -7  -4  -5  404.34   21.44
   4  -7  -5  390.17   21.70
   4   7   5  400.00   21.63
   4  -7  -5  357.41   22.29
   4  -7  -4  118.23   11.86
  -4  -7   4  118.60   10.52
   4   7   4  108.49   11.36
   7  -4   4  114.03    7.35
   4  -7  -4  114.97   11.43
   7  -4   4  109.38    6.19
   4  -7  -4  149.45   13.99
  -7  -4  -4  109.91   11.02
  -4  -7   3   90.43    9.87
   4  -7  -3   84.15   10.29
  -7  -4  -3   88.58   10.09
   4  -7  -3   88.47   11.99
   4  -7  -3   91.10   10.53
   4   7   3   72.91    9.60
  -4  -7   2  984.38   37.38
  -7  -4  -2  973.57   38.34
   7  -4   2  885.12   32.66
   4  -7  -2  960.73   37.76
   4   7   2  878.22   37.58
   4  -7  -2  972.73   37.86
   4  -7  -2  930.07   39.06
  -4  -7   1  630.05   27.55
   4  -7  -1  629.43   27.50
  -7  -4  -1  649.72   28.49
   4  -7  -1  599.89   26.85
   7  -4   1  605.13   25.54
   4  -7  -1  595.36   28.68
   7  -4   1  613.42   23.30
  -7  -4   0  248.89   12.08
  -4  -7   0  256.35   15.69
   4  -7   0  256.50   14.95
  -7  -4   0  258.20   15.93
   7  -4   0  258.68   12.35
   7  -4   0  265.67   15.29
   4  -7   1  642.72   26.59
  -7  -4   1  654.07   28.64
  -4  -7  -1  674.00   28.07
  -4  -7  -1  630.12   28.08
   7  -4  -1  655.51   28.49
  -7  -4   1  620.74   23.73
   4   7  -2  881.35   38.18
  -7  -4   2  989.96   38.70
  -7  -4   2  947.19   33.27
  -4  -7  -2  942.96   37.94
  -4  -7  -2 1030.37   38.44
   7  -4  -2  943.03   38.75
   4  -7   3   90.19    5.58
   7  -4  -3  108.53   11.93
  -4  -7  -3   80.58    9.83
  -7  -4   3   82.90    9.29
   7   4   3   73.28    8.91
   4   7  -3   70.93    9.41
  -4  -7  -3   80.81    9.66
  -7  -4   4  127.04   11.24
  -4  -7  -4  105.81   10.64
   7  -4  -4   95.09   12.30
   7   4   4   98.79    9.69
  -4  -7  -4  112.40   10.66
  -7  -4   5  396.45   20.38
  -4  -7  -5  380.22   20.56
   7   4   5  339.44   18.42
  -4  -7  -5  360.93   19.98
   7  -4  -5  347.09   21.34
   7   4   6  123.80   10.33
   7  -4  -6  103.74   12.83
  -4  -7  -6  108.15   11.50
  -7  -4   6  105.84   10.85
  -4  -7  -6  116.20   11.46
   7   4   7   53.12    8.08
   7  -4  -7   43.71   10.41
   7   4   7   38.84    9.12
  -4  -7  -7   35.88    8.93
   7   4   8  588.78   29.48
   7  -4  -8  590.07   31.01
  -4  -7  -8  659.65   29.77
   7   4   8  627.92   27.29
  -4  -7  -9   18.82    8.15
   7  -4  -9   13.65   10.09
   7   4   9    6.57    8.03
   7   4  10  808.45   37.36
   7  -4 -10  863.00   39.26
   7   4  11  538.21   24.92
   7  -4 -11  567.11   30.40
   5   7  11   10.73    8.27
   7  -5  10  140.76   12.08
   5   7  10  142.22   13.90
   5  -7 -10  158.68   16.91
   7  -5   9  457.52   22.19
   5  -7  -9  486.02   28.19
   7  -5   8    5.81    5.06
   5  -7  -8    2.93    9.78
   7  -5   7  890.39   33.78
   5  -7  -7  888.86   40.31
   5  -7  -7  930.14   41.92
   7  -5   6 1345.79   46.67
   5  -7  -6 1342.82   54.09
   5   7   6 1352.24   52.41
   5  -7  -6 1389.11   54.93
  -5  -7   5  254.87   16.09
   7  -5   5  237.84   11.41
   5   7   5  208.99   16.01
   5  -7  -5  238.93   16.61
   5  -7  -5  256.38   17.74
   5  -7  -5  222.60   18.31
   7  -5   4  190.24    9.09
  -5  -7   4  207.78   14.41
   7  -5   4  180.06    8.48
   5  -7  -4  199.43   14.76
   5   7   4  190.06   14.73
   5  -7  -4  213.84   16.01
   5  -7  -4  174.77   15.95
  -5  -7   3  256.85   15.88
   5   7   3  233.26   16.23
   7  -5   3  221.02   11.26
   5  -7  -3  237.49   16.18
   5  -7  -3  248.19   17.53
   5  -7  -3  244.06   16.02
  -5  -7   2  412.86   21.11
   7  -5   2  383.74   17.33
   5   7   2  350.25   20.54
   5  -7  -2  381.47   20.41
   5  -7  -2  433.78   21.21
   7  -5   2  375.95   17.16
   5  -7  -2  345.52   21.33
  -5  -7   1  252.78   16.07
  -7  -5  -1  237.27   15.94
   5   7   1  229.39   15.83
   5  -7  -1  237.13   15.44
   5  -7  -1  258.54   15.76
   7  -5   1  251.36   13.24
   5  -7  -1  257.15   17.00
   7  -5   0   13.03    5.48
  -5  -7   0   12.82    6.34
  -7  -5   0   11.57    6.02
   5   7   0    9.64    6.16
  -5  -7   0    9.20    6.13
   5  -7   0   13.05    6.47
   5  -7   0   13.20    6.85
   5  -7   0   13.91    7.70
   5  -7   1  269.76   15.13
  -7  -5   1  260.47   16.67
  -5  -7  -1  303.05   17.68
  -5  -7  -1  285.72   16.40
   7  -5  -1  284.97   14.85
   5  -7   1  263.22   16.63
   5  -7   2  361.75   17.26
   7   5   2  340.55   19.20
  -7  -5   2  377.69   20.28
  -5  -7  -2  352.48   20.02
   7  -5  -2  384.30   20.78
  -5  -7  -2  370.79   19.50
   5  -7   2  359.06   18.86
  -7  -5   3  250.91   16.29
   7   5   3  237.87   15.49
  -5  -7  -3  250.41   16.60
   7  -5  -3  269.49   17.52
   5  -7   3  216.80   13.92
  -5  -7  -3  260.26   16.00
  -7  -5   4  206.36   14.52
  -5  -7  -4  193.39   14.24
   7   5   4  205.16   14.03
   5  -7   4  185.98    8.57
  -5  -7  -4  231.25   15.30
   7  -5  -4  203.71   15.98
   5  -7   4  207.13   12.13
  -7  -5   5  269.29   16.94
   7   5   5  257.39   15.99
  -5  -7  -5  253.25   16.94
   5  -7   5  252.73   11.65
  -5  -7  -5  254.86   16.53
   5  -7   5  237.06   12.74
   7  -5  -5  233.87   17.66
  -7  -5   6 1325.33   51.28
   7  -5  -6 1257.73   52.92
   7   5   6 1300.60   49.72
  -5  -7  -6 1427.91   52.37
   5  -7   6 1326.51   45.88
   5  -7   6 1336.02   45.43
  -7  -5   7  942.62   39.62
   7  -5  -7  868.18   40.99
  -5  -7  -7 1006.79   40.69
   5  -7   7  968.24   35.41
   7   5   7  923.25   38.08
  -5  -7  -8    7.10    7.39
   7   5   8   11.47    6.86
   7  -5  -8   -1.86    9.40
   7  -5  -9  448.63   26.61
   5  -7   9  443.73   21.17
  -5  -7  -9  423.50   24.17
   7  -5 -10  165.84   16.79
   7   5  11   17.99    8.13
   6  -7  -8  113.97   14.62
  -6  -7   7  460.59   24.64
  -7  -6  -7  484.04   25.95
   6  -7  -7  491.31   27.57
   6   7   6   53.61   10.02
  -6  -7   6   43.80    8.91
  -7  -6  -6   57.89    9.70
   6  -7  -6   39.78   10.70
  -6  -7   5  394.86   21.34
  -7  -6  -5  374.74   21.58
   6   7   5  312.86   20.34
   6  -7  -5  375.33   22.40
   6  -7  -5  369.08   23.10
  -6  -7   4  739.80   32.05
  -7  -6  -4  700.73   32.53
   6   7   4  668.01   31.59
   6  -7  -4  684.40   32.77
   6  -7  -4  700.31   31.35
   6  -7  -4  691.01   33.30
  -6  -7   3  477.95   24.94
   7  -6   3  513.86   19.81
   6  -7  -3  506.25   24.57
  -7  -6  -3  498.35   25.86
   6   7   3  498.37   25.21
   6  -7  -3  456.77   24.90
   6  -7  -3  487.30   25.93
   6  -7  -2  118.54   11.56
   6  -7  -2  116.41   11.44
   7  -6   2  118.78    8.86
  -6  -7   2  122.41   12.04
   6   7   2  108.90   11.77
   6  -7  -2  119.00   12.74
   7  -6   2  104.74    9.67
  -6  -7   1  194.70   13.11
  -6  -7   1  199.86   14.76
   6   7   1  187.06   14.85
   6  -7  -1  199.15   14.04
   7  -6   1  201.23   12.86
   7  -6   1  206.14   12.74
   6  -7  -1  204.98   14.25
   6  -7  -1  174.97   14.69
   7  -6   0   90.09    9.62
  -6  -7   0   89.54    9.40
   6  -7   0   94.67   10.11
   7   6   0   77.95   10.01
  -6  -7   0   90.83   10.94
   6   7   0   92.94   10.87
   6  -7   0   82.83    9.44
   7  -6   0  104.89    9.66
   6  -7   0   68.55   10.22
   7  -6  -1  192.04   13.23
   6   7  -1  169.89   14.24
   7   6   1  191.24   14.62
   6  -7   1  187.23   13.68
   6  -7   1  210.06   12.91
  -6  -7  -1  193.57   14.94
  -6  -7  -1  203.97   13.70
   6  -7   1  211.03   14.16
  -6  -7  -2  128.95   11.27
   6  -7   2  110.26    9.03
   6   7  -2   97.26   10.94
   7  -6  -2  108.25   10.64
   7   6   2  102.18   10.90
   6  -7   2  116.23    9.79
  -6  -7  -2  109.25   11.50
  -6  -7  -3  507.75   24.16
   7   6   3  509.39   24.88
  -6  -7  -3  485.33   25.27
   6  -7   3  489.00   21.57
   7   6   4  689.32   31.83
  -6  -7  -4  733.15   33.40
  -6  -7  -4  772.42   32.23
   6  -7   4  738.18   27.95
  -6  -7  -5  342.87   20.25
   7   6   5  299.88   18.52
   7   6   6   63.74   10.10
  -7  -6   6   71.29   10.06
  -6  -7  -6   60.76   10.42
  -7  -6   7  476.32   26.09
  -6  -7  -7  555.76   27.82
   7   6   7  538.13   26.15
   7  -6  -8  104.63   14.44
   7  -6  -9    1.02    9.58
   7   6  11  140.77   13.63
  -7  -7   0   62.33    8.46
   7   7   0   65.50   10.30
  -7  -7   0   65.31   10.37
   7  -7   0   55.33    9.09
   7  -7   0   66.47    9.30
   7  -7  -1  155.72   12.87
   7   7  -1  172.91   14.59
  -7  -7   1  188.57   14.66
  -7  -7  -1  166.57   14.05
  -7  -7   1  155.68   11.66
   7  -7   1  145.34   12.47
   7  -7  -1  159.52   13.16
   7   7   1  140.09   13.85
  -7  -7  -1  170.46   12.55
   7  -7  -2   33.09    8.37
   7  -7   2   23.28    7.30
  -7  -7  -2   29.85    7.32
   7  -7  -2   33.76    8.29
   7   7  -2   25.42    8.03
  -7  -7   2   14.14    6.97
  -7  -7  -2   15.45    7.48
   7   7   2   17.64    7.97
  -7  -7   2   28.98    6.37
   7   7   3  448.32   24.20
   7  -7  -3  484.61   25.17
   7  -7  -3  455.59   24.62
   7   7   4  772.48   35.06
   7  -7  -4  810.53   36.75
   7  -7  -4  791.40   36.15
   7   7   5  345.26   20.87
   7  -7  -5  325.62   21.47
   7   7   6  211.25   16.25
   0  -8   0 1632.86   54.07
  -8   0   0 1495.61   56.81
   0  -8   1   28.81    5.61
   0  -8  -1   21.88    5.14
  -8   0  -1   31.05    6.58
  -8   0   1   17.36    8.08
  -8   0  -1   21.90    6.84
   0   8  -2   30.94    7.67
   0  -8   2   34.61    5.65
  -8   0  -2   29.80    7.36
  -8   0   2   33.31    8.71
  -8   0  -2   27.59    6.94
   0  -8  -3  167.88   10.61
   0   8   3  192.70   14.84
  -8   0  -3  176.99   13.20
   0   8  -3  192.41   13.65
  -8   0   3  182.66   14.55
  -8   0  -3  172.46   12.11
   0   8   4 1515.22   56.72
   0  -8  -4 1513.84   51.28
   0   8  -4 1491.00   54.62
  -8   0  -4 1529.54   55.18
  -8   0   4 1488.20   56.21
  -8   0  -4 1371.19   51.49
   0  -8  -5    6.95    5.01
   0   8  -5    4.27    6.40
  -8   0  -5    5.46    7.10
   0   8   5   11.73    7.53
   8   0   5   10.77    6.00
  -8   0   5   14.59    6.24
  -8   0   5   10.68    8.39
  -8   0  -5    3.12    5.10
   0  -8  -6    9.07    5.58
   0   8   6    0.81    7.14
   8   0   6    7.81    5.96
  -8   0   6    0.99    5.04
   0  -8  -6    2.28    7.09
   8   0   6    7.72    3.95
  -8   0   6   12.00    8.29
  -8   0  -6    7.82    4.93
   0   8  -6    7.81    6.61
   0   8   7    0.84    8.03
  -8   0   7    7.63    5.38
   8   0   7    5.13    6.93
   0  -8  -7    1.58    7.01
  -8   0   7    7.55    7.90
   8   0   7    1.97    3.48
   0   8  -7    6.54    6.29
  -8   0  -7    2.77    4.30
  -8   0   8    4.74    5.49
   8   0   8   19.09    7.71
  -8   0  -8   10.70    3.79
   0   8  -8    6.51    6.19
  -8   0   8   20.23    9.75
  -8   0   8    9.32    3.82
  -8   0   9  160.01   12.12
   8   0   9  182.69   14.38
   8   0   9  148.88    9.06
   0   8  -9  172.75   12.82
  -8   0   9  162.83    9.86
  -8   0   9  191.09   16.60
   0   8  10   22.88    9.36
   8   0  10   20.71    8.32
  -8   0  10   21.08    5.98
   0   8 -10   14.77    6.75
  -8   0  10   22.61    9.64
   0   8  11   12.46    8.57
   0  -8 -11   -1.81    8.64
   0   8 -11   10.06    6.33
  -8   0  11    1.93    9.15
   0   8  12 3631.30  121.69
   8   0  12 3752.63  126.00
   1   8  13   31.81    8.78
   1   8  12  111.01   11.94
   8  -1  12  124.80   13.83
   1   8  11    1.86    8.79
   8  -1  11   -2.38    7.78
  -8   1  11    3.95    9.25
  -1   8 -10   15.98    5.97
   1   8  10   20.68    9.24
   8  -1  10   19.98    7.99
  -8   1  10   13.27    9.69
  -8   1   9  258.33   14.95
   8  -1   9  269.71   17.46
   1  -8  -9  270.67   19.10
   1   8   9  323.28   20.19
  -1   8  -9  277.91   15.86
  -8   1   9  266.48   19.88
   8  -1   8  477.32   24.20
   1  -8  -8  547.58   27.34
  -1   8  -8  529.14   23.76
  -8   1   8  513.78   27.87
   8  -1   8  494.26   19.01
   8  -1   7  422.45   21.07
   1  -8  -7  456.33   24.32
   8  -1   7  405.61   14.59
   1  -8  -7  453.26   24.42
   8  -1   7  401.41   14.66
  -1   8  -7  408.95   20.75
  -8   1   7  400.82   23.43
  -8  -1  -6   96.69   11.06
  -1   8  -6   88.72    9.94
   8  -1   6   86.88    5.83
   1  -8  -6  103.21   11.47
   8  -1   6  106.61   10.12
   1  -8  -6  103.39   11.87
  -8   1   6  108.85   12.57
   8  -1   5  172.67   12.23
   1  -8  -5  173.98   14.72
   1   8   5  172.84   14.41
  -8  -1  -5  183.22   14.62
  -8   1   5  184.10   15.50
   1  -8  -5  198.42   15.02
   1  -8  -4  943.72   39.81
  -8  -1  -4  960.60   39.23
   1  -8  -4  951.37   39.90
   1  -8  -4  981.69   34.19
  -8   1   4  910.43   40.26
  -1  -8   3  666.48   27.21
   1  -8  -3  663.40   30.30
  -8  -1  -3  660.94   29.56
   1  -8  -3  670.92   24.88
  -8   1   3  631.62   30.40
  -1  -8   2  308.18   15.79
   1  -8  -2  329.41   18.85
   1  -8  -2  304.94   13.78
  -8  -1  -2  278.74   17.05
  -8   1   2  278.68   18.26
  -1  -8   1  603.88   24.56
   1  -8  -1  602.18   22.51
  -8  -1  -1  570.06   26.44
  -8   1   1  532.34   26.83
   1   8   0   -0.68    6.01
  -1   8   0    0.68    6.59
  -1  -8   0    3.89    4.88
   1  -8   0    7.52    4.03
  -8  -1   0    2.87    5.84
  -8   1   0    6.65    7.14
   1  -8   1  551.29   21.30
  -1  -8  -1  581.76   23.40
  -8  -1   1  489.64   23.96
  -1   8   1  547.16   26.46
   1   8  -1  549.11   26.00
  -8   1  -1  508.23   24.59
   1  -8   2  347.80   15.08
  -1  -8  -2  319.98   18.79
  -8  -1   2  327.02   17.66
  -1  -8  -2  334.47   16.43
  -1   8   2  322.00   19.30
   1   8  -2  315.40   18.64
  -8   1  -2  290.38   17.04
  -8  -1   3  656.49   28.11
  -1  -8  -3  668.45   27.03
  -1  -8  -3  670.12   29.97
  -1   8   3  720.38   31.70
   1   8  -3  656.00   29.42
  -8   1  -3  598.62   26.52
  -8  -1   4  929.19   36.80
  -1  -8  -4  960.89   35.95
   1   8  -4  963.05   38.51
  -1   8   4  985.16   40.47
  -1  -8  -4  944.12   39.19
  -8   1  -4  896.77   34.53
  -8  -1   4  953.69   39.38
   8   1   5  156.41   10.09
  -8  -1   5  162.52   12.10
   1   8  -5  163.12   12.89
  -1  -8  -5  166.56   11.53
  -1   8   5  176.05   15.40
  -8   1  -5  149.98    9.55
  -1  -8  -5  174.90   14.04
  -8  -1   5  179.36   14.57
  -1  -8  -6  101.41    9.31
   8   1   6   99.42    7.92
  -1   8   6  120.97   13.20
  -1  -8  -6  109.77   12.27
   8   1   6   86.07   10.26
  -8  -1   6   87.87    9.46
   1   8  -6  118.80   11.14
  -8  -1   6   99.37   12.09
  -8  -1   7  391.43   20.22
   8   1   7  387.90   21.31
   1   8  -7  365.95   20.69
   8   1   7  403.79   17.42
  -1  -8  -7  439.39   23.88
  -1   8   7  403.44   23.75
  -1  -8  -7  444.82   20.72
  -8  -1   7  402.02   15.41
  -8  -1   7  432.81   23.75
  -8  -1   8  535.45   24.39
  -8  -1   8  503.57   20.06
   8   1   8  480.99   25.15
   1   8  -8  513.79   24.84
  -1   8   8  568.04   28.31
   8   1   8  496.39   20.58
  -8  -1   8  562.26   28.48
   1   8  -9  273.52   17.09
  -8  -1   9  289.21   14.36
  -1   8   9  308.60   20.89
  -8  -1   9  321.12   20.51
  -8  -1  10   19.86    6.30
   8   1  10   10.45    7.67
  -1  -8 -10   13.94    8.82
   1   8 -10   13.83    6.77
  -8  -1  10   13.99    9.44
   8   1  11    7.58    8.60
  -1  -8 -11   -6.28    8.36
   1   8 -11    5.31    6.32
  -8  -1  11   -1.96    9.50
   8   1  12   86.87   11.93
   1   8 -12   77.33   10.08
   2   8  14  745.01   34.85
   2   8  13  359.98   21.84
   8  -2  13  333.97   21.94
   2   8  12  305.83   19.67
   8  -2  12  266.91   19.38
   8  -2  11  229.41   16.89
   8  -2  10  414.90   22.95
   2  -8 -10  423.98   25.32
   2   8  10  427.32   24.82
   2  -8 -10  495.19   27.25
   8  -2   9  214.67   15.66
   2  -8  -9  258.18   18.57
   2   8   9  272.76   18.82
   2  -8  -9  263.02   19.75
  -8   2   9  243.60   19.15
   8  -2   8  187.14   13.41
   2  -8  -8  196.66   15.97
   2   8   8  172.29   15.26
  -8   2   8  179.81   16.96
  -8  -2  -7    7.99    8.01
   2   8   7    7.33    8.04
   2  -8  -7   17.56    9.38
   8  -2   7   11.80    6.50
  -8   2   7    8.82    8.54
   2  -8  -7    4.10    8.25
  -8  -2  -6   27.47    8.56
   2  -8  -6   35.00    9.16
   8  -2   6   11.05    2.48
   8  -2   6   11.30    6.18
   2  -8  -6   14.90    8.84
   8  -2   6   11.80    2.10
  -8   2   6   11.04    9.27
   8  -2   5  112.57    9.68
   2  -8  -5  117.64   12.30
   8  -2   5  116.56    7.49
   2  -8  -5  108.50   11.98
  -8   2   5  122.58   13.66
  -8  -2  -5  103.18   11.58
   8  -2   4   50.61    6.21
   2  -8  -4   43.26    9.18
   2  -8  -4   46.42    8.81
  -8   2   4   40.95    9.81
  -8  -2  -4   49.09    8.43
   2  -8  -3  108.32   11.45
  -2   8  -3   87.16   10.27
  -2  -8   3   92.93    9.11
   2  -8  -3   96.74   10.97
  -8   2   3   83.67   11.46
  -8  -2  -3  108.50   11.10
  -2  -8   2 1084.78   40.92
   2  -8  -2 1064.79   42.77
   2  -8  -2 1095.20   43.51
  -8  -2  -2 1084.93   43.13
  -2   8  -2 1024.67   42.50
   2  -8  -2 1127.36   36.28
   2   8   2 1110.66   44.11
  -8   2   2 1047.42   43.37
  -2  -8   1 1762.82   60.58
  -8  -2  -1 1731.57   62.37
   2  -8  -1 1741.95   55.73
  -2   8  -1 1728.76   62.79
   2   8   1 1732.24   63.61
  -8   2   1 1618.19   62.12
  -2  -8   0 2628.10   87.57
   2  -8   0 2656.06   83.12
  -8  -2   0 2594.72   89.32
  -2   8   0 2583.33   90.43
   2   8   0 2636.87   90.61
  -8   2   0 2534.68   88.87
   2  -8   1 1648.61   54.36
  -2  -8  -1 1699.25   58.75
  -8  -2   1 1631.73   59.83
  -2   8   1 1692.26   61.91
   2   8  -1 1681.40   61.16
  -8   2  -1 1645.13   59.16
   2  -8   2 1118.50   38.08
  -8  -2   2 1120.99   43.08
  -2  -8  -2 1139.21   44.17
  -2  -8  -2 1119.45   41.91
   2   8  -2 1068.01   43.78
  -2   8   2 1112.27   45.09
  -2  -8  -3   85.28   10.21
  -2   8   3   88.04   11.37
  -8  -2   3   77.53    9.25
  -2  -8  -3   85.29    9.12
   2   8  -3   66.16    9.62
  -2   8   4   62.17   10.40
  -2  -8  -4   32.94    7.92
  -8  -2   4   36.55    7.65
   2   8  -4   32.10    7.87
  -2  -8  -4   37.37    7.18
   8   2   5  123.80    9.43
  -2  -8  -5  126.87   12.31
  -2  -8  -5  126.48   10.69
  -2   8   5  105.21   12.69
  -8  -2   5  104.96   10.34
   2   8  -5  110.31   11.41
  -2   8   6   18.71    9.24
   8   2   6   14.66    7.43
  -8  -2   6   11.57    6.52
   2   8  -6   11.58    7.20
   8   2   6   18.08    5.56
  -2  -8  -6   15.56    8.03
  -2  -8  -6   15.44    6.40
  -2  -8  -7    1.79    6.30
  -2  -8  -7   15.56    7.93
  -2   8   7    8.88    8.69
   8   2   7   13.09    7.97
  -8  -2   7    9.38    6.48
   2   8  -7   14.37    6.96
   8   2   7   17.31    5.50
  -8  -2   8  181.98   13.98
   8   2   8  188.62   15.30
   2   8  -8  184.81   14.58
  -2   8   8  222.58   17.42
   8   2   8  203.48   11.92
  -2  -8  -8  190.66   13.98
  -8  -2   8  189.50   16.59
   8   2   9  227.61   17.38
   2   8  -9  228.54   16.22
   2   8 -10  400.35   22.03
   8   2  10  395.21   23.20
  -8  -2  10  413.75   24.60
   2   8 -11  221.92   16.32
   8   2  11  243.07   18.18
   8  -3  13   95.86   12.78
   8  -3  12   28.03    9.16
   8  -3  11  281.90   18.49
   8  -3  10 1086.08   43.89
   3  -8 -10 1096.47   47.74
   3   8  10 1150.64   47.29
   3   8   9  121.78   13.20
   8  -3   9  105.56   11.12
   3  -8  -9  129.55   14.86
   3  -8  -9   97.48   13.09
  -8  -3  -8   40.59    9.96
   3   8   8   53.90   10.53
   8  -3   8   54.47    8.49
   3  -8  -8   61.76   12.19
   3  -8  -8   52.16   10.30
   8  -3   7  329.24   17.51
  -8   3   7  321.67   14.52
   3  -8  -7  352.87   21.77
  -8  -3  -7  348.75   21.03
   3  -8  -7  361.57   23.55
   3  -8  -7  370.38   22.05
   8  -3   6  420.74   20.28
  -8   3   6  444.99   18.02
   3  -8  -6  490.04   25.39
   3  -8  -6  452.11   25.20
  -8  -3  -6  484.37   24.90
   3  -8  -6  466.95   26.55
   3  -8  -5  416.31   23.01
   8  -3   5  396.97   18.46
   3  -8  -5  409.49   22.91
  -8   3   5  388.61   16.36
  -8  -3  -5  438.45   23.09
  -3  -8   4  130.35   11.22
   8  -3   4  118.75    7.53
  -8   3   4  103.91    7.57
   8  -3   4  113.77    5.35
   3  -8  -4  112.12   12.28
  -8  -3  -4  103.02   11.62
   3  -8  -4  132.72   12.56
  -8   3   3   26.99    5.06
   3  -8  -3   54.13    9.36
   8  -3   3   38.55    5.56
  -3  -8   3   40.60    7.73
   3  -8  -3   35.49    8.45
  -8  -3  -3   31.73    8.30
   3  -8  -2   17.87    7.51
   8  -3   2   12.05    5.05
  -3   8  -2   18.74    7.49
  -3  -8   2   18.02    6.74
   3  -8  -2   23.34    7.40
  -8  -3  -2   17.39    7.28
   3   8   1   64.02    9.48
  -3   8  -1   44.55    8.81
   8  -3   1   45.43    7.84
  -3  -8   1   50.88    7.81
   3  -8  -1   50.14    8.60
  -8  -3  -1   45.02    8.04
   3  -8  -1   49.60    9.03
  -3  -8   0  129.20   11.09
  -3   8   0  113.10   12.08
   8  -3   0  121.82   11.35
  -8  -3   0  121.04   11.36
   3   8   0  121.05   12.04
   3  -8   1   52.20    3.72
  -3   8   1   54.41    9.50
   8  -3  -1   53.54    9.48
  -3  -8  -1   58.40    8.25
  -8  -3   1   41.61    7.80
  -3  -8  -1   51.62    8.56
   3   8  -1   37.22    8.63
  -3  -8  -2   22.54    7.27
  -3   8   2   49.44    9.41
   8  -3  -2   28.27    8.96
   3  -8   2   24.72    3.47
  -8  -3   2   23.13    6.90
  -3  -8  -2   18.99    6.79
   3   8  -2   21.02    7.36
  -3  -8  -3   28.84    7.93
  -3   8   3   34.67    9.32
   3  -8   3   31.17    4.16
   8  -3  -3   29.38    8.96
  -8  -3   3   33.19    7.33
  -3  -8  -3   32.42    7.49
   3   8  -3   32.34    8.21
   8   3   4  125.90   10.38
  -8  -3   4  128.49   11.39
   3   8  -4  137.15   11.92
  -8  -3   4  112.31    5.72
  -3  -8  -4  142.37   12.03
   8  -3  -4  105.38   12.65
  -3   8   4  132.07   13.89
  -3  -8  -4  113.26   11.76
  -3  -8  -5  433.57   22.86
  -8  -3   5  397.43   21.33
   3   8  -5  388.79   21.83
   8   3   5  400.61   19.87
  -3  -8  -5  446.67   21.85
   8  -3  -5  379.49   23.17
  -3   8   5  416.61   23.90
  -8  -3   6  492.66   23.93
   3   8  -6  448.98   24.23
   8   3   6  462.64   21.77
  -3  -8  -6  511.67   26.13
  -3  -8  -6  486.70   23.78
   8  -3  -6  453.24   25.69
  -8  -3   7  314.27   18.98
   3   8  -7  323.37   19.65
   8   3   7  332.93   17.27
  -3  -8  -7  361.06   19.71
   8  -3  -7  310.81   21.25
  -3  -8  -7  327.05   20.68
  -3  -8  -8   49.82    9.10
   8   3   8   44.65    7.29
   8  -3  -8   56.88   11.81
  -8  -3   8   54.38    9.15
   8   3   8   60.35    9.95
   3   8  -8   55.63    9.55
   8  -3  -9  135.60   15.01
   8   3   9  128.35   13.51
   8   3  10 1065.76   46.56
   8  -3 -10 1102.58   48.36
  -8  -3  10 1202.62   48.46
   4  -8  -9   85.13   12.94
   4   8   9   65.28   11.53
   8  -4   9   66.08    8.71
  -8  -4  -8    4.46    8.17
   8  -4   8   -3.13    5.72
   4  -8  -8   -3.02   10.05
   4  -8  -8    8.36    8.89
  -8  -4  -7  149.23   14.09
   8  -4   7  154.24   10.76
   4  -8  -7  157.04   16.26
   4  -8  -7  139.83   14.58
   4  -8  -6    0.82    8.00
   8  -4   6    9.85    4.51
   4  -8  -6   12.16   10.29
   4  -8  -6    0.84    8.30
  -8  -4  -6    6.61    7.21
   8  -4   5  135.94    8.81
   4  -8  -5  148.78   14.23
  -4  -8   5  124.02   11.55
   4  -8  -5   94.34   13.54
   4  -8  -5  120.35   13.01
  -8  -4  -5  111.50   12.15
   8  -4   4   49.46    4.46
   4   8   4   54.80    9.31
   4  -8  -4   55.81    9.49
  -4  -8   4   50.44    8.59
   4  -8  -4   54.51   11.49
   4  -8  -4   52.25    9.79
  -8  -4  -4   56.67    9.66
   8  -4   4   52.04    4.89
  -4  -8   3  256.86   16.18
   4  -8  -3  224.51   16.70
  -8  -4  -3  261.87   17.57
   4   8   3  238.41   17.11
   8  -4   3  248.80   11.17
   4  -8  -3  247.44   18.71
   4  -8  -3  290.69   18.27
  -4  -8   2 1898.94   66.28
   4  -8  -2 1841.77   66.76
   8  -4   2 1810.27   59.60
  -8  -4  -2 1912.44   68.13
   8  -4   2 1819.21   62.60
   4  -8  -2 1869.82   67.48
   4  -8  -2 1887.04   68.81
  -4  -8   1  473.55   23.39
   4  -8  -1  484.71   23.64
   4  -8  -1  490.06   24.43
  -8  -4  -1  494.30   25.02
   8  -4   1  468.84   21.84
   8  -4   0   25.28    7.74
   4  -8   0   15.50    6.54
  -4  -8   0   10.06    6.83
  -8  -4   1  502.04   25.09
  -4  -8  -1  488.04   23.90
  -4  -8  -1  482.59   24.15
   4   8  -1  496.41   25.18
   8  -4  -1  492.58   24.42
  -8  -4   2 1834.38   59.95
  -8  -4   2 1849.71   67.25
   4   8  -2 1898.57   68.34
  -4  -8  -2 1902.23   67.04
  -4  -8  -2 1951.05   67.61
   8  -4  -2 1802.60   67.29
   8   4   3  246.59   15.53
   4  -8   3  246.08    9.48
  -8  -4   3  259.61   16.73
   4   8  -3  268.67   17.64
  -4  -8  -3  261.14   16.50
  -8  -4   3  245.31   11.06
   8  -4  -3  229.44   17.27
   4  -8   3  250.93    9.92
  -4  -8  -3  280.98   17.28
  -4  -8  -4   45.46    8.81
   8  -4  -4   44.60   10.44
  -8  -4   4   43.49    8.28
   4   8  -4   35.82    9.10
   8   4   4   51.59    8.10
  -4  -8  -4   57.70    9.44
  -4  -8  -5  117.63   12.01
   8  -4  -5  113.18   13.30
  -8  -4   5  120.49   11.98
   4   8  -5  101.72   12.18
   8   4   5  115.96   10.73
  -4  -8  -5  109.28   11.54
  -4  -8  -6   11.00    7.76
   8  -4  -6    7.02    8.92
  -8  -4   6    5.79    6.63
   4   8  -6   10.85    7.61
   8   4   6    1.13    5.85
  -4  -8  -6    7.74    7.28
  -8  -4   7  168.18   13.84
   8   4   7  134.98   11.46
   8  -4  -7  158.16   15.67
  -4  -8  -7  136.24   13.14
  -4  -8  -8   -0.76    7.87
   8   4   8   11.60    6.48
   8  -4  -8    2.85    9.38
  -8  -4   8    4.58    7.06
  -4  -8  -9   72.15   11.10
   8  -4  -9   76.76   13.16
  -8  -4   9   99.12   11.80
   5  -8  -8  152.23   16.33
   5  -8  -7  160.82   16.10
   5  -8  -7  175.34   17.69
  -5  -8   6  297.71   18.97
   5  -8  -6  307.00   20.84
  -8  -5  -6  315.53   20.16
   5  -8  -6  306.62   22.15
  -5  -8   5  207.77   15.36
   5  -8  -5  205.63   16.82
  -8  -5  -5  211.92   15.95
   5  -8  -5  202.84   16.11
   5   8   5  240.48   16.98
   5  -8  -5  179.81   17.19
  -5  -8   4  188.97   14.20
   5  -8  -4  173.71   15.05
   5  -8  -4  163.53   14.92
  -8  -5  -4  164.93   14.56
   5   8   4  168.71   14.98
   5  -8  -4  160.19   16.15
  -5  -8   3  712.81   31.75
   5  -8  -3  682.37   31.81
  -8  -5  -3  725.08   32.85
   5   8   3  687.93   32.34
   5  -8  -3  659.53   33.08
   5  -8  -3  708.38   32.11
  -5  -8   2 1505.31   56.52
   5  -8  -2 1505.50   56.37
  -8  -5  -2 1609.72   58.43
   5   8   2 1526.66   57.66
   5  -8  -2 1536.46   57.03
   8  -5   2 1415.63   51.51
   5  -8  -2 1501.79   58.18
   5  -8  -1   18.61    7.77
  -5  -8   1   12.49    7.23
  -8  -5  -1    7.69    7.09
   5  -8  -1    7.00    6.39
   5  -8  -1   31.38    9.74
   5   8   1    5.41    6.43
   5  -8   0    0.67    7.17
   5  -8   0    3.46    6.17
  -5  -8   0    3.49    6.83
  -8  -5   0    3.81    6.77
   5  -8   0    7.22    8.03
  -5  -8   0    0.64    6.79
  -5  -8  -1   11.08    7.03
   8  -5  -1   12.83    7.69
  -8  -5   1   15.05    4.34
  -8  -5   1   15.12    7.48
  -5  -8  -1   19.15    7.25
   5  -8   1   12.86    8.00
   8   5   2 1447.09   56.21
  -8  -5   2 1591.61   58.34
   5   8  -2 1442.85   57.76
  -5  -8  -2 1560.34   57.52
   8  -5  -2 1475.73   57.05
  -5  -8  -2 1671.50   57.62
  -8  -5   2 1514.76   51.40
   5  -8   2 1510.91   56.24
   5   8  -3  671.38   31.20
  -8  -5   3  677.64   31.13
   8   5   3  676.26   29.89
  -5  -8  -3  666.23   30.88
   8  -5  -3  640.38   30.84
   5  -8   3  619.18   28.27
  -5  -8  -3  666.43   30.28
   5   8  -4  164.21   14.36
  -8  -5   4  164.38   13.73
   8   5   4  169.01   13.43
  -5  -8  -4  175.92   14.52
   8  -5  -4  161.72   15.16
   5  -8   4  148.33   11.18
  -5  -8  -4  146.02   13.41
   5   8  -5  163.39   14.51
  -8  -5   5  175.73   14.42
   8   5   5  185.46   13.77
  -5  -8  -5  172.73   14.32
  -5  -8  -5  193.15   15.08
   8  -5  -5  170.36   16.17
  -8  -5   6  350.53   20.46
   8   5   6  315.39   18.90
   8  -5  -6  333.03   22.37
  -5  -8  -6  341.80   20.63
  -5  -8  -7  188.03   15.74
   8   5   7  165.80   13.50
   8  -5  -7  207.06   17.63
  -5  -8  -8  137.62   14.02
   8   5   8  140.17   12.42
   8  -5  -8  115.09   15.23
   6  -8  -6    1.88    9.31
   6  -8  -6    5.00   10.07
   6  -8  -5  108.48   14.54
   6  -8  -5  155.43   15.29
   6  -8  -4  480.94   26.43
   6  -8  -4  542.77   27.05
   6  -8  -4  486.22   27.84
   6  -8  -3  349.77   20.76
   6  -8  -3  340.26   20.94
   6  -8  -3  353.99   22.33
  -6  -8   2  297.87   18.50
   6  -8  -2  272.61   17.43
   6  -8  -2  258.96   19.13
   6  -8  -2  269.80   17.90
  -6  -8   1  313.16   19.32
  -6  -8   1  317.62   18.18
   6  -8  -1  314.56   18.44
   6   8   1  314.12   19.82
   6  -8  -1  302.51   18.74
   6  -8  -1  297.41   19.56
   8   6   0  362.49   21.30
   6  -8   0  391.49   20.06
  -6  -8   0  385.13   22.07
   6   8   0  352.51   21.44
  -6  -8   0  372.95   20.42
   6  -8   0  428.39   21.77
   6  -8   0  372.06   21.45
   6  -8   1  268.26   15.73
   8   6   1  278.42   18.34
  -6  -8  -1  311.71   19.41
   6  -8   1  296.10   17.99
  -6  -8  -1  279.78   17.42
   6  -8   1  290.05   18.02
   8   6   2  280.25   18.83
  -6  -8  -2  330.92   19.95
  -6  -8  -2  334.88   19.09
  -6  -8  -3  315.31   19.22
   8   6   3  313.84   19.29
  -6  -8  -3  320.81   20.33
   8   6   4  528.61   26.28
  -6  -8  -4  526.29   26.37
   8   6   5  115.53   12.23
   8   6   6    8.07    7.66
   8   6   7   29.81    8.62
   8  -6  -7   53.46   12.91
   8   6   8   60.80   10.24
   7  -8  -5  218.65   18.04
   7  -8  -5  182.96   17.30
   7  -8  -4  253.58   18.93
   7  -8  -4  283.66   19.81
   7  -8  -3  162.92   15.43
   0  -9   0    3.73    4.75
  -9   0   0   -3.61    6.33
  -9   0   0   11.51    7.88
   0  -9   1 1428.06   49.67
   0  -9  -1 1444.59   49.71
  -9   0   1 1415.19   52.27
  -9   0  -1 1445.48   52.83
  -9   0   1 1377.64   53.86
  -9   0  -1 1345.78   52.56
   0  -9   2  100.65    8.75
   0   9   2   69.26   11.27
  -9   0   2  106.33   10.47
   0  -9  -2   97.28    8.37
  -9   0   2   81.46   11.93
  -9   0  -2   85.74   10.32
  -9   0  -2  103.18   10.82
  -9   0  -3   88.43   10.54
   0   9   3   87.06   12.15
   0  -9   3   96.47    8.56
  -9   0   3  103.29    9.84
   0  -9  -3   89.81    8.32
  -9   0   3   90.96   12.26
  -9   0  -3   78.08    9.94
   0  -9   4  260.32   14.49
  -9   0   4  253.57   15.51
   0   9   4  279.95   19.45
   0  -9  -4  266.24   14.24
  -9   0  -4  252.87   17.13
   0   9  -4  266.00   17.65
  -9   0   4  264.74   19.17
  -9   0  -4  249.68   15.14
   0  -9  -5    5.29    5.54
   0   9  -5    9.24    7.19
   0   9   5    4.43    8.34
  -9   0   5   12.83    6.28
  -9   0   5   16.44    9.36
  -9   0  -5    7.21    6.07
   0   9  -6   45.78    8.81
   0   9   6   46.55   10.66
  -9   0   6   39.20    7.22
  -9   0   6   46.11   11.43
   9   0   7  355.81   20.81
  -9   0   7  392.66   19.88
   0   9   7  414.85   24.61
   0   9  -7  382.35   21.31
  -9   0   7  419.31   25.16
   9   0   8  171.85   14.55
  -9   0   8  174.76   12.75
   0   9   8  187.18   16.80
   0   9  -8  180.97   14.16
  -9   0   8  191.70   17.48
   0   9  -9   76.16    9.93
   9   0   9   79.00   10.93
  -9   0   9   82.91    9.72
  -9   0   9   63.88   12.64
  -9   0  10    1.87    6.38
   9   0  10    6.54    8.03
   0   9 -10   -0.67    6.49
   9  -1  11   24.96    8.88
   9  -1  10  492.22   25.68
   9  -1   9  520.30   27.01
  -9   1   9  624.02   32.00
   9  -1   8  680.55   30.66
   1  -9  -8  720.40   33.99
  -9   1   8  632.59   27.62
  -9   1   8  686.04   34.42
   9  -1   7 1464.81   56.83
  -9   1   7 1526.40   54.97
  -9   1   7 1550.28   61.34
   9  -1   6  298.21   17.68
   1  -9  -6  311.78   20.80
   1  -9  -6  367.66   21.99
  -9   1   6  321.59   16.91
   1   9   6  337.46   21.42
  -9  -1  -6  334.75   20.90
  -9   1   6  337.28   22.05
  -9   1   5  581.43   25.68
   1   9   5  626.22   30.76
  -9  -1  -5  647.54   30.06
  -9   1   5  568.79   30.16
   1  -9  -5  622.90   30.68
  -1  -9   4  606.45   26.80
  -9   1   4  618.02   26.66
   1   9   4  648.30   31.25
  -9  -1  -4  641.21   30.28
   1  -9  -4  633.58   24.48
   1  -9  -4  672.18   31.44
  -9   1   4  621.43   30.98
  -9   1   3  108.64    9.65
   1  -9  -3  119.86   12.34
   1  -9  -3  109.32    7.99
  -1  -9   3  101.79    9.39
  -9   1   3   86.66   12.60
  -9  -1  -3  108.12   11.93
   1  -9  -2   21.47    7.93
  -1   9  -2   31.06    9.05
  -1  -9   2   17.70    6.08
  -9   1   2   14.08    6.03
   1  -9  -2   22.26    4.84
  -9   1   2   27.98    9.31
  -9  -1  -2   21.86    7.62
  -1   9  -1   64.25   10.33
  -1  -9   1   73.30    8.18
   1  -9  -1   65.92    9.84
   1  -9  -1   72.11    6.81
  -9  -1  -1   76.05    9.73
  -9   1   1   62.28   10.30
  -9   1   1   60.76    7.91
  -1   9   0   63.15   10.41
  -1  -9   0   35.66    6.90
   1  -9   0   49.28    6.09
  -9  -1   0   51.21    8.35
  -9   1   0   53.79    9.84
  -9   1   0   46.91    7.79
  -9   1  -1   55.62    8.56
  -9  -1   1   55.00   10.13
  -1   9   1   63.64   10.84
   1  -9   1   61.16    6.56
  -1  -9  -1   58.57    7.69
  -1  -9  -1   75.36    9.86
  -9  -1   1   58.80    8.64
  -9   1  -1   61.01    9.50
  -9  -1   2   11.05    7.95
  -9   1  -2   21.81    7.25
  -1  -9  -2   16.66    7.08
   1   9  -2   15.97    7.53
  -1   9   2   21.36    9.09
   1  -9   2   21.37    5.26
  -9  -1   2   15.57    6.67
  -1  -9  -2   23.02    6.48
  -9   1  -2   19.26    7.54
   1  -9   3   98.31    8.22
   1   9  -3  120.45   12.00
  -1  -9  -3  117.99    9.81
  -1  -9  -3   95.04   11.65
  -1   9   3  104.55   12.96
  -9  -1   3  106.57   10.95
  -9   1  -3  102.18   10.12
  -9  -1   3  108.66   12.54
   1  -9   4  603.84   25.20
  -9  -1   4  609.26   27.83
  -1  -9  -4  615.31   26.77
  -1   9   4  705.86   32.73
   1   9  -4  631.64   29.75
  -1  -9  -4  647.11   31.05
  -9   1  -4  622.74   25.86
  -9  -1   4  686.91   31.52
   9   1   5  588.31   24.62
  -9  -1   5  600.44   27.40
  -1   9   5  631.97   31.25
   1   9  -5  576.09   28.69
  -1  -9  -5  641.68   26.84
  -9   1  -5  614.24   24.10
  -9  -1   5  626.38   31.11
  -1  -9  -5  634.56   30.73
  -1  -9  -6  342.54   21.22
  -9  -1   6  310.38   18.35
   9   1   6  322.04   15.47
   1   9  -6  297.28   19.20
  -1   9   6  352.82   22.27
  -1  -9  -6  312.17   17.39
  -9  -1   6  340.31   21.69
   9   1   7 1555.69   60.17
  -9  -1   7 1525.65   58.38
   1   9  -7 1555.69   59.87
  -1  -9  -7 1718.77   63.59
  -1   9   7 1661.77   63.90
  -9  -1   7 1719.53   63.67
   9   1   8  633.06   30.97
  -9  -1   8  646.37   29.44
   1   9  -8  638.83   30.38
  -1   9   8  753.57   34.72
  -9  -1   8  693.97   33.99
   9   1   9  528.40   27.80
  -9  -1   9  555.08   26.32
   1   9  -9  534.43   26.81
  -9  -1   9  587.21   31.14
  -9  -1  10  486.56   24.60
   1   9 -10  500.70   25.22
  -9  -1  11   32.40    9.64
   9  -2  11  411.74   23.24
   9  -2  10  147.92   13.56
   9  -2   9  771.99   33.72
   9  -2   8   21.80    7.82
   2  -9  -8   27.28    9.95
  -9   2   8   35.93   11.39
  -9  -2  -7   79.34   11.24
  -2   9  -7   73.37    8.99
   9  -2   7   45.74    8.51
   2  -9  -7   59.55   11.92
   2  -9  -7   66.81   11.36
  -9   2   7   60.68   12.47
  -9  -2  -6    5.05    7.79
   2  -9  -6   -3.57    9.07
  -2   9  -6    2.54    6.60
   9  -2   6    8.29    5.90
   2  -9  -6   -2.59    7.49
  -9   2   6    7.42    9.56
  -2  -9   5  429.99   20.90
   2  -9  -5  381.05   22.78
  -2   9  -5  334.35   20.07
  -9  -2  -5  399.07   22.69
  -9   2   5  398.14   24.04
   2  -9  -5  364.30   22.83
  -2  -9   4  554.21   25.09
   2  -9  -4  503.82   27.20
  -2   9  -4  552.81   26.40
  -9  -2  -4  557.64   27.66
  -9   2   4  536.04   28.70
   2  -9  -4  559.75   28.61
  -2  -9   3  282.26   16.23
  -2   9  -3  303.17   18.44
  -9  -2  -3  292.16   18.49
   2  -9  -3  298.23   19.35
   9  -2   3  251.03   14.51
  -9   2   3  272.88   19.48
  -2  -9   2  419.74   20.87
   2  -9  -2  426.76   23.55
  -9  -2  -2  418.51   22.71
  -2   9  -2  410.19   22.67
  -9   2   2  419.20   23.54
   2   9   1   63.87   10.54
   2  -9  -1   67.75    5.45
  -9  -2  -1   68.10   10.01
   2  -9  -1   63.06   10.12
  -2  -9   0  206.94   13.42
  -9  -2   0  189.02   14.62
   2  -9   0  202.76    9.82
  -2   9   0  220.60   16.24
   2   9   0  179.39   15.31
  -9   2   0  171.94   14.55
   2   9  -1   44.14    8.98
  -2   9   1   60.60   10.70
  -2  -9  -1   51.48    8.21
  -9  -2   1   57.16    9.21
  -2  -9  -1   49.68    9.07
   2  -9   2  424.27   17.28
  -9  -2   2  403.32   21.87
  -2  -9  -2  402.12   20.68
  -2  -9  -2  463.99   23.69
  -2   9   2  439.46   24.71
   2   9  -2  422.37   23.64
   2  -9   3  282.55   13.29
  -9  -2   3  253.07   16.95
  -2  -9  -3  317.52   17.18
   2   9  -3  276.06   18.64
  -2  -9  -3  296.18   18.82
  -2   9   3  279.67   19.98
   2  -9   4  544.01   21.86
  -9  -2   4  565.07   26.35
  -2  -9  -4  531.84   25.11
   2   9  -4  522.68   26.95
  -2   9   4  563.56   29.13
  -2  -9  -4  582.22   28.51
   9   2   5  386.04   18.70
  -9  -2   5  388.43   21.10
   2   9  -5  414.67   22.65
  -2  -9  -5  368.83   19.88
  -2   9   5  383.20   23.88
  -2  -9  -5  430.49   23.78
  -9  -2   6    6.99    8.83
  -2  -9  -6    3.49    8.43
  -2   9   6   12.33    9.64
  -9  -2   6    7.48    7.14
   9   2   6    7.73    5.59
   2   9  -6    1.54    7.09
  -2  -9  -6    6.14    6.13
  -2  -9  -7   56.48    8.70
  -2  -9  -7   64.58   11.74
  -2   9   7   49.16   11.82
  -9  -2   7   65.82    9.42
   2   9  -7   48.09    9.51
  -9  -2   7   71.90   12.41
   9   2   8   38.88    9.64
  -9  -2   8   25.63    7.79
   2   9  -8   21.18    8.43
  -9  -2   8   53.12   10.68
  -9  -2   9  813.97   34.96
   2   9  -9  765.20   35.22
  -9  -2  10  164.67   14.15
   2   9 -10  155.22   14.50
   2   9 -11  431.30   24.16
   3  -9  -7  320.95   21.45
   3  -9  -7  288.44   21.42
   3  -9  -7  266.91   20.38
  -3  -9   6  888.54   38.29
   3  -9  -6  955.73   41.99
   3  -9  -6  926.77   41.61
  -9  -3  -6  936.45   41.36
   3  -9  -6 1031.56   44.17
  -3  -9   5 1184.69   46.50
   3  -9  -5 1285.61   50.15
   3  -9  -5 1179.50   48.92
  -3   9  -5 1126.07   45.51
  -9  -3  -5 1252.21   49.30
   3  -9  -4  109.17   12.64
  -3  -9   4  129.69   11.77
  -3   9  -4  105.33   11.30
   3  -9  -4  101.84   12.79
  -9  -3  -4  127.56   13.29
   3  -9  -3  825.75   35.66
  -3  -9   3  801.99   33.45
  -9  -3  -3  823.01   35.55
  -3   9  -3  708.65   33.33
   3  -9  -3  779.24   35.57
  -3  -9   2  214.02   14.84
  -9  -3  -2  246.43   16.97
   3  -9  -2  248.92   17.40
   9  -3   2  209.65   13.19
  -3   9  -2  207.95   16.13
   3   9   2  226.75   16.84
   3  -9  -1   75.89   10.67
   3   9   1   75.30   10.79
   9  -3   1   55.77    8.29
  -3   9  -1   65.16   10.43
  -3  -9   1   73.71    9.47
  -9  -3  -1   78.57   10.56
   3   9   0   26.89    8.42
  -3   9   0   28.07    8.73
   9  -3   0   22.94    8.48
  -3  -9   0   44.35    8.48
  -9  -3   0   45.22    9.17
  -3   9   1   69.75   11.08
   9  -3  -1   60.81   10.57
  -3  -9  -1   60.98    8.91
  -9  -3   1   73.79   10.01
  -3  -9  -1   61.87    9.53
   3   9  -1   49.05    9.81
  -9  -3   2  217.43   16.06
  -3  -9  -2  228.91   15.30
  -3  -9  -2  243.10   16.44
   3   9  -2  232.86   17.01
   9  -3  -2  186.44   16.31
  -3   9   2  244.53   17.69
  -9  -3   3  775.56   34.17
  -3  -9  -3  810.63   33.42
   3   9  -3  722.29   34.50
   9  -3  -3  726.65   34.81
  -3   9   3  775.10   36.40
  -3  -9  -3  802.07   35.07
   9  -3  -4   95.31   12.79
  -3   9   4   97.87   12.84
   9   3   4   97.59    9.82
  -9  -3   4  100.21   11.18
  -3  -9  -4   97.08   10.84
   3   9  -4   91.19   11.78
  -3  -9  -4   90.82   11.93
  -3  -9  -5 1262.98   49.60
  -9  -3   5 1206.06   47.47
   9   3   5 1195.40   44.75
   3   9  -5 1143.99   47.90
  -3  -9  -5 1237.42   46.93
   9  -3  -5 1118.00   49.08
  -9  -3   6  837.46   37.19
   3   9  -6  827.78   38.00
   9   3   6  884.00   34.72
  -3  -9  -6  942.39   40.16
  -3  -9  -6  949.66   37.75
   9  -3  -6  810.61   39.42
  -9  -3   7  302.83   18.84
   3   9  -7  287.98   19.34
   9   3   7  274.00   15.76
   9  -3  -7  253.42   19.82
  -3  -9  -7  295.74   18.49
  -3  -9  -7  290.91   20.13
  -3  -9  -8   19.76    8.92
   9  -3  -8   11.90    9.80
  -9  -3   8   13.16    7.50
   3   9  -8   17.69    8.77
   4  -9  -6   70.44   12.15
   4  -9  -6   67.11   11.98
   4  -9  -6   44.36   12.61
   4  -9  -5   40.51   10.47
  -4  -9   5   29.44    8.13
   4  -9  -5   25.48   10.27
   4  -9  -5   30.15   11.31
   4  -9  -4   86.96   12.61
  -4  -9   4   92.17   11.02
   4  -9  -4   66.71   11.04
   4  -9  -4   86.81   13.19
  -9  -4  -4   77.97   11.49
  -4  -9   3  633.69   29.40
   4  -9  -3  638.58   30.51
  -9  -4  -3  616.37   30.46
   4  -9  -3  655.73   32.72
   4  -9  -3  599.24   30.90
   4  -9  -2  313.44   19.14
  -4  -9   2  282.10   18.09
  -9  -4  -2  287.47   19.61
   4  -9  -2  294.21   19.58
   4  -9  -2  312.85   20.88
   4   9   1  146.25   14.21
  -4  -9   1  157.73   13.36
   4  -9  -1  148.95   14.48
  -9  -4  -1  160.83   14.56
   9  -4   0   68.18    9.98
  -4  -9   0   50.81    9.29
  -9  -4   0   64.79   10.41
  -4  -9   0   63.62    9.97
   4  -9   0   51.74   10.28
   4   9   0   51.03    9.75
  -4  -9  -1  209.67   14.95
  -9  -4   1  176.42   14.51
  -4  -9  -1  176.36   14.61
   9  -4  -1  159.47   14.21
   4   9  -1  157.96   14.68
  -9  -4   2  281.94   18.91
  -4  -9  -2  298.74   18.52
   4   9  -2  307.01   19.99
   9  -4  -2  289.84   19.34
  -4  -9  -2  330.49   19.78
   9   4   3  563.10   26.68
  -9  -4   3  615.98   29.21
   4   9  -3  589.59   29.33
  -4  -9  -3  593.17   28.00
   9  -4  -3  535.43   28.91
  -4  -9  -3  589.67   29.24
  -4  -9  -4   80.75   11.50
   9  -4  -4   81.41   12.51
  -9  -4   4   70.84   10.89
   9   4   4   90.82   10.29
   4   9  -4   66.51   10.63
  -4  -9  -4   90.77   11.19
  -4  -9  -5   32.02    9.61
   9  -4  -5   20.06   10.63
  -9  -4   5   15.68    7.33
   9   4   5   14.64    7.13
  -4  -9  -5   29.26    8.23
  -4  -9  -6   63.96   11.51
   9  -4  -6   61.81   12.22
   9   4   6   70.58    9.11
  -4  -9  -6   61.82   10.42
   9  -4  -7    0.99    9.81
   9   4   7   12.05    6.99
  -4  -9  -7   -2.34    7.59
   5  -9  -5  323.16   21.75
   5  -9  -5  356.07   22.22
   5  -9  -5  328.48   23.42
   5  -9  -4  154.35   15.20
   5  -9  -4  179.11   15.86
   5  -9  -4  180.78   17.11
   5  -9  -3  101.54   12.63
   5  -9  -3   98.36   12.52
   5  -9  -3   86.53   13.38
   5  -9  -2   18.68    8.81
   5  -9  -2   28.56    9.38
   5  -9  -2   10.78    9.93
   5  -9  -1   25.40    9.02
   5  -9  -1   40.27    8.75
  -5  -9   1   34.01    8.73
  -5  -9   1   30.76    8.48
   5  -9  -1   38.52   10.60
  -5  -9   0   10.28    7.54
   5  -9   0   15.55    8.56
  -5  -9   0   12.93    7.63
   5  -9   0   25.19    9.77
  -5  -9  -1   32.19    9.18
  -5  -9  -1   58.04   10.23
   5  -9   1   39.99    9.51
   5  -9   1   48.74   10.06
  -5  -9  -2    9.26    8.04
   9   5   2   20.45    7.67
  -5  -9  -2   16.23    8.44
  -5  -9  -3   89.70   11.71
   9  -5  -3   68.43   11.65
   9   5   3   80.21   10.33
  -5  -9  -4  174.44   15.08
   9  -5  -4  142.33   14.99
   9   5   4  138.89   12.86
   9   5   5  289.80   18.54
   9  -5  -5  325.96   22.15
  -5  -9  -5  343.85   21.16
   9   5   6  728.98   31.66
   9  -5  -6  678.65   35.00
   6  -9  -4  160.23   15.67
   6  -9  -3  422.74   24.75
   6  -9  -3  414.60   25.54
  -6  -9   2  413.15   22.69
   6  -9  -2  445.23   24.53
  -6  -9   1  186.52   14.30
   6  -9  -1  179.74   15.69
  -6  -9   0  632.67   30.18
   6  -9   0  663.49   31.19
   6  -9   1  195.98   15.25
  -6  -9  -1  186.64   15.08
   6  -9   2  487.20   25.01
  -6  -9  -2  436.60   24.13
  -6  -9  -3  387.90   22.39
  -6  -9  -4  191.73   15.78
   0  10   0  701.26   33.26
 -10   0   0  671.63   30.13
 -10   0   0  618.64   30.82
   0  10   1 1184.47   48.36
 -10   0   1 1164.47   44.67
 -10   0  -1 1141.32   45.20
 -10   0   1 1111.51   46.66
 -10   0  -1 1072.22   44.99
 -10   0   2  800.96   34.37
   0  10   2  861.24   38.24
 -10   0  -2  853.63   35.83
 -10   0   2  812.87   37.26
 -10   0  -2  755.86   34.49
 -10   0   3  419.87   21.80
   0  10   3  412.31   24.89
 -10   0  -3  434.66   23.40
 -10   0   3  410.96   24.96
 -10   0   4  109.53   10.84
 -10   0   4   97.74   13.47
   0 -10   5  159.80   11.62
 -10   0   5  135.15   11.99
 -10   0   5  170.17   16.43
 -10   0   6   47.96   12.29
  10  -1   9  602.76   29.20
  -1 -10   6  256.36   15.97
 -10   1   6  240.85   19.70
  -1 -10   5  133.97   11.51
 -10  -1  -5  137.81   14.01
 -10   1   5  136.66   15.80
  -1 -10   4  484.65   22.98
  -1  10  -4  509.67   26.34
 -10  -1  -4  462.03   25.78
 -10   1   4  478.46   27.32
  -1 -10   3  342.87   18.38
  -1  10  -3  352.55   21.68
 -10  -1  -3  370.68   21.88
 -10   1   3  369.57   23.26
  -1 -10   2  219.99   13.78
  -1  10  -2  217.68   16.88
 -10   1   2  200.87   13.58
 -10  -1  -2  195.65   15.86
 -10  -1  -2  186.30   15.09
 -10   1   2  186.55   16.51
  -1  10  -1   50.27   10.40
  -1 -10   1   31.91    7.17
 -10   1   1   33.72    9.86
 -10  -1  -1   42.96    9.29
 -10   1   1   30.73    7.59
 -10  -1  -1   42.20   10.17
 -10   1   0   40.15    8.07
  -1  10   0   44.71   11.01
  -1 -10   0   41.83    7.42
 -10   1   0   47.03    9.99
 -10  -1   0   31.77    8.81
 -10  -1   0   35.98    9.93
 -10   1  -1   35.92    7.73
  -1  10   1   44.24   11.04
  -1 -10  -1   31.14    7.24
 -10  -1   1   36.63    9.03
 -10   1  -1   28.53    9.23
 -10  -1   1   33.79   10.04
 -10  -1   2  197.38   15.14
  -1 -10  -2  203.44   13.55
  -1  10   2  204.45   17.45
 -10   1  -2  211.65   15.23
 -10  -1   2  208.74   17.09
 -10  -1   3  322.05   19.52
 -10  -1   3  343.40   22.30
 -10  -1   4  470.37   23.99
   1  10  -4  450.56   25.62
 -10  -1   4  515.43   27.62
   1  10  -5  162.11   14.81
 -10  -1   5  158.16   13.22
 -10  -1   5  157.24   16.33
 -10  -1   6  229.13   15.99
   1  10  -6  214.14   17.32
 -10  -1   6  249.56   19.69
   1  10  -7  136.11   13.82
 -10  -1   7  117.02   12.06
   1  10  -8   65.50   11.49
 -10  -1   8   37.64    8.88
  -2 -10   6   37.47    8.38
  -2 -10   5  147.91   12.34
  -2  10  -4   31.98    8.95
  -2 -10   4   40.84    8.40
 -10  -2  -4   38.73    9.26
  -2 -10   3  638.88   28.21
  -2  10  -3  599.31   30.23
 -10  -2  -3  641.40   31.10
  -2 -10   2  254.35   16.04
 -10  -2  -2  249.77   17.76
  -2  10  -2  274.65   18.84
  -2 -10   1  452.82   22.43
 -10  -2  -1  461.83   24.67
  -2  10  -1  467.88   25.80
  -2 -10   0  289.36   17.31
 -10  -2   0  291.12   18.88
  -2  10   0  319.25   20.63
  -2 -10  -1  418.68   21.61
 -10  -2   1  430.40   23.43
  -2  10   1  434.85   25.24
   2  10  -1  435.29   24.95
 -10  -2   2  290.16   18.78
  -2 -10  -2  301.30   17.49
  -2  10   2  258.72   19.87
   2  10  -2  269.00   19.50
 -10  -2   3  580.24   28.60
  -2 -10  -3  611.77   27.36
  -2  10   3  549.57   30.85
   2  10  -3  604.08   30.40
 -10  -2   3  644.18   31.03
 -10  -2   4   47.42   11.25
   2  10  -4   29.85   10.04
 -10  -2   4   58.66    9.77
  -2 -10  -4   38.15    8.12
 -10  -2   5  166.66   13.91
 -10  -2   5  169.92   16.54
 -10  -2   6   34.03    8.80
 -10  -2   7   12.22    8.09
  -3 -10   4  311.56   18.94
  -3 -10   3  379.79   20.72
  -3  10  -3  368.81   21.85
  -3 -10   2  236.91   15.93
  -3  10  -2  235.82   17.55
  -3 -10   1  356.92   20.14
  -3  10  -1  362.12   22.14
  -3  10   0  105.85   13.42
  -3 -10   0  136.86   12.51
 -10  -3   0  144.29   14.06
  -3 -10  -1  356.31   19.97
 -10  -3   1  328.67   20.81
  -3  10   1  359.71   22.83
  -3 -10  -2  222.85   15.71
  -3  10   2  200.09   17.88
  -3 -10  -3  410.86   21.82
  10  -3  -3  374.17   23.69
  -3  10   3  416.77   25.11
  -3 -10  -4  328.39   18.99
  10  -3  -4  293.67   21.12
  -3 -10  -5  398.57   21.81
  10  -3  -5  395.18   24.86
  -3 -10  -6  215.95   15.84
  10  -3  -6  208.27   18.80
   4 -10  -2  194.03   18.43
   4 -10  -1 1040.21   45.58
  10   4   3  143.54   13.08
 -11  -1  -1  114.35   13.29
 -11  -1   0    4.01    8.15
 -11  -1   1   91.87   11.68
   0   0   0    0.00    0.00
  -1  -4  -1   64.91    5.68
   1   4   0   75.01    6.61
   0  -5  -4   35.91    4.79
   5  -4   0   31.07    5.07
   5  -4   0   32.42    5.88
   0   2   7   31.53    6.28
   0   2   7   29.51    5.58
   2  -9   1   72.93    5.83
  -2   9  -1   55.48   10.27
  -2  -9   1   90.88    9.36
  -9   2   1   53.70   10.08
   6   0   5   12.61    3.20
  -6   0   5   10.39    6.65
;
_shelx_hkl_checksum     83614
_shelx_res_file
;
TITL nd5si4-50deg_01_a.res in P4(1)2(1)2
    nd5si4-50deg_01.res
    created by SHELXL-2018/3 at 08:29:39 on 01-Jan-2020
REM Old TITL nd5si4-50deg_01_a.res in P4(1)2(1)2
REM SHELXT solution in P4(1)2(1)2: R1 0.028, Rweak 0.012, Alpha 0.004
REM <I/s> 1.350 for 16 systematic absences, Orientation as input
REM Flack x = 0.005 ( 0.025 ) from 331 Parsons' quotients
REM Formula found by SHELXT: Nd5 Si4
CELL 0.71073 7.8644 7.8644 14.8085 90 90 90
ZERR 4 0.0002 0.0002 0.0005 0 0 0
LATT -1
SYMM -X,-Y,0.5+Z
SYMM 0.5-Y,0.5+X,0.25+Z
SYMM 0.5+Y,0.5-X,0.75+Z
SYMM 0.5-X,0.5+Y,0.25-Z
SYMM 0.5+X,0.5-Y,0.75-Z
SYMM +Y,+X,-Z
SYMM -Y,-X,0.5-Z
SFAC Nd Si
UNIT 20 16
L.S. 10 0 0
PLAN  5
SIZE 0.066 0.094 0.122
TEMP 223
CONF
list 4
MORE -1
fmap 2 53
acta 50
OMIT -2 6 17
OMIT 1 4 0
OMIT 2 9 1
OMIT 4 7 14
REM <olex2.extras>
REM <HklSrc "%.\\Nd5Si4-50deg_01.hkl">
REM </olex2.extras>
WGHT    0.000000    0.485800
EXTI    0.000895
FVAR       0.16866
ND1   1    0.811841    0.811841    0.500000    10.50000    0.00630    0.00630 =
         0.00652   -0.00064    0.00064   -0.00026
ND2   1    0.514898    0.369325    0.124981    11.00000    0.00538    0.00534 =
         0.00483   -0.00097    0.00035    0.00002
ND3   1    0.510343    0.870213    0.046760    11.00000    0.00617    0.00631 =
         0.00700    0.00152   -0.00098   -0.00027
SI1   2    0.927374    0.709768    0.309215    11.00000    0.00596    0.00658 =
         0.00538    0.00008    0.00011   -0.00067
SI2   2    0.700308    0.663553    0.195429    11.00000    0.00687    0.00733 =
         0.00927    0.00166   -0.00152   -0.00164
HKLF 4
REM  nd5si4-50deg_01_a.res in P4(1)2(1)2
REM wR2 = 0.0284, GooF = S = 1.094, Restrained GooF = 1.094 for all data
REM R1 = 0.0151 for 1203 Fo > 4sig(Fo) and 0.0162 for all 1238 data
REM 43 parameters refined using 0 restraints
END
WGHT      0.0000      0.4858
REM Highest difference peak  1.098,  deepest hole -0.713,  1-sigma level  0.184
Q1    1   0.8140  0.8185  0.4500  11.00000  0.05    1.10
Q2    1   0.5149  0.3817  0.0652  11.00000  0.05    0.97
Q3    1   0.5111  0.8653 -0.0116  11.00000  0.05    0.88
Q4    1   0.5163  0.8729  0.1028  11.00000  0.05    0.86
Q5    1   0.5333  0.3678  0.1800  11.00000  0.05    0.76
;
_shelx_res_checksum     30259
