# Supplementary material for: Redetermination of the crystal structure of R 5Si4 (R = Pr, Nd) from single-crystal X-ray diffraction data
Source: Acta Crystallogr E Crystallogr Commun. 2020 Mar 10;76(Pt 4):510–3. doi: 10.1107/S2056989020002789 (PMC7133051; doi:10.1107/S2056989020002789)
Supplement: Supplementary file 2 [file e-76-00510-Asup2.hkl]

data_A                                                                          
_shelx_title ' pr5si4-50deg_02_a.res in P4(1)2(1)2'                             
_shelx_refln_list_code          4                                               
_shelx_F_calc_maximum      657.13                                               
_exptl_crystal_F_000      1404.00                                               
_reflns_d_resolution_high  0.7046                                               
                                                                                
loop_                                                                           
 _space_group_symop_operation_xyz                                               
 'x, y, z'                                                                      
 '-x, -y, z+1/2'                                                                
 '-y+1/2, x+1/2, z+1/4'                                                         
 'y+1/2, -x+1/2, z+3/4'                                                         
 '-x+1/2, y+1/2, -z+1/4'                                                        
 'x+1/2, -y+1/2, -z+3/4'                                                        
 'y, x, -z'                                                                     
 '-y, -x, -z+1/2'                                                               
                                                                                
_cell_length_a     7.9001                                                       
_cell_length_b     7.9001                                                       
_cell_length_c    14.9568                                                       
_cell_angle_alpha  90.000                                                       
_cell_angle_beta   90.000                                                       
_cell_angle_gamma  90.000                                                       
                                                                                
_shelx_F_squared_multiplier     1.000                                           
                                                                                
loop_                                                                           
 _refln_index_h                                                                 
 _refln_index_k                                                                 
 _refln_index_l                                                                 
 _refln_F_squared_calc                                                          
 _refln_F_squared_meas                                                          
 _refln_F_squared_sigma                                                         
 _refln_observed_status                                                         
   1   1   0        439.72        536.06        81.09 o                         
   0   2   0      27891.88      27154.85       565.61 o                         
   1   2   0      19469.68      19761.73       333.13 o                         
   2   2   0       2505.48       2856.04       236.60 o                         
   1   3   0       5663.31       5648.44        89.02 o                         
   2   3   0        582.62        568.59        33.15 o                         
   3   3   0      39975.72      38576.94       653.59 o                         
   0   4   0        108.12        209.11        52.55 o                         
   1   4   0       2080.74       2128.12        50.54 o                         
   2   4   0      95667.15      95724.51       934.31 o                         
   3   4   0       2982.26       2924.85        69.14 o                         
   4   4   0     307423.97     311674.84      7676.55 o                         
   1   5   0       2473.41       2466.75        68.31 o                         
   2   5   0       8190.39       8205.67       201.21 o                         
   3   5   0      27297.64      26891.76       362.49 o                         
   4   5   0        338.88        534.10        63.19 o                         
   5   5   0      30984.81      31004.97       559.35 o                         
   0   6   0     145451.80     135276.02      6648.16 o                         
   1   6   0       4041.57       3823.52        94.89 o                         
   2   6   0       1474.50       1537.41        93.96 o                         
   3   6   0      14684.84      14369.47       230.29 o                         
   4   6   0      32278.04      32543.10       380.72 o                         
   5   6   0      16623.61      16064.70       233.02 o                         
   6   6   0      13465.29      13327.57       295.73 o                         
   1   7   0         33.03        125.71        58.74 o                         
   2   7   0      33315.68      33356.52       391.85 o                         
   3   7   0       2816.60       2821.83        81.93 o                         
   4   7   0       7638.22       7397.84       126.36 o                         
   5   7   0        661.27        709.56        72.19 o                         
   6   7   0       3539.43       3492.79       112.17 o                         
   7   7   0       1806.98       1648.49       170.96 o                         
   0   8   0      52156.57      50416.35      1088.58 o                         
   1   8   0          2.49        108.09        60.24 o                         
   2   8   0      90823.80      89629.80       980.49 o                         
   3   8   0       4359.62       4477.77        97.62 o                         
   4   8   0        650.68        727.24        72.30 o                         
   5   8   0          8.13         96.49        68.25 o                         
   6   8   0      11298.42      11535.62       189.78 o                         
   7   8   0          9.90        143.52       153.08 o                         
   1   9   0       1743.19       1735.50        91.09 o                         
   2   9   0       7819.53       7870.94       166.69 o                         
   3   9   0       1033.93       1113.12        80.78 o                         
   4   9   0       2106.20       2113.77        96.93 o                         
   5   9   0        306.35        411.34       111.97 o                         
   6   9   0      21453.59      21615.26       392.22 o                         
   0  10   0      25496.51      25217.35       627.89 o                         
   1  10   0        859.10        843.73        87.83 o                         
   2  10   0       7925.73       8221.18       218.04 o                         
   3  10   0       4644.95       4851.21       196.69 o                         
   4  10   0      25403.71      25287.56       884.55 o                         
   5  10   0       2704.70       2702.29       280.02 o                         
   1   1   1        153.18        177.62        33.93 o                         
  -1   2   1      26222.56      25166.08       388.12 o                         
   0   2   1      43546.71      43286.35       714.31 o                         
   1   2   1      26395.64      26271.44       411.68 o                         
   2   2   1     431815.47     411021.31      7041.32 o                         
  -2   3   1        599.01        714.65        45.06 o                         
  -1   3   1      15608.68      15381.75       237.67 o                         
   0   3   1      48957.07      47296.07       549.75 o                         
   1   3   1      15444.37      15129.96       174.05 o                         
   2   3   1        637.43        625.40        52.50 o                         
   3   3   1       7548.22       7495.46       245.81 o                         
  -3   4   1       8062.84       8103.67       118.24 o                         
  -2   4   1      81379.55      81949.05       867.08 o                         
  -1   4   1       1174.87       1159.69        37.37 o                         
   0   4   1       3333.97       3285.82        82.91 o                         
   1   4   1       1262.93       1322.51        41.41 o                         
   2   4   1      82016.86      82392.14      1032.97 o                         
   3   4   1       7955.45       7883.68       169.17 o                         
   4   4   1        105.08        137.78        49.55 o                         
  -4   5   1      25868.45      26214.66       503.55 o                         
  -3   5   1      11386.35      11562.22       175.38 o                         
  -2   5   1      36803.23      36577.90       477.85 o                         
  -1   5   1      11679.33      11446.49       184.12 o                         
   0   5   1      12051.82      11849.77       166.54 o                         
   1   5   1      11372.49      11151.91       146.32 o                         
   2   5   1      36540.08      36600.46       533.81 o                         
   3   5   1      11536.23      11428.53       232.51 o                         
   4   5   1      25499.93      25583.27       507.14 o                         
   5   5   1       3198.58       3159.32        88.75 o                         
  -5   6   1        775.54        838.35        66.52 o                         
  -4   6   1      39358.43      39733.60       454.03 o                         
  -3   6   1       8444.77       8570.54       127.88 o                         
  -2   6   1      71368.70      70355.24       903.55 o                         
  -1   6   1       8420.76       8110.23       144.62 o                         
   0   6   1     128341.33     124438.21      1557.37 o                         
   1   6   1       9171.75       9133.59       179.85 o                         
   2   6   1      71404.13      68856.65      1150.20 o                         
   3   6   1       7943.88       7890.79       160.04 o                         
   4   6   1      38728.27      38557.25       519.57 o                         
   5   6   1        714.25        756.20        78.47 o                         
   6   6   1      75922.00      75254.12       980.33 o                         
  -6   7   1       6975.11       7117.43       139.87 o                         
  -5   7   1       8900.76       8851.18       152.60 o                         
  -4   7   1      24108.79      24244.90       285.63 o                         
  -3   7   1       3416.57       3284.24        73.96 o                         
  -2   7   1        180.99        241.84        57.56 o                         
  -1   7   1       1806.45       1724.75        68.94 o                         
   0   7   1        338.06        352.91        61.92 o                         
   1   7   1       1797.13       1726.97        72.88 o                         
   2   7   1        226.33        212.05        74.89 o                         
   3   7   1       3609.78       3656.24        95.27 o                         
   4   7   1      23712.33      23626.12       279.28 o                         
   5   7   1       8221.52       8304.73       153.21 o                         
   6   7   1       6771.42       6832.06       165.25 o                         
   7   7   1       6532.24       6559.68       146.59 o                         
  -7   8   1      14836.50      14685.72       506.13 o                         
  -6   8   1       9016.37       9178.89       179.10 o                         
  -5   8   1        448.81        510.22        73.46 o                         
  -4   8   1      14276.62      14152.84       196.97 o                         
  -3   8   1       1892.75       1905.69        75.50 o                         
  -2   8   1      52181.48      52624.85       559.65 o                         
  -1   8   1      17152.73      17133.86       218.90 o                         
   0   8   1        344.72        450.01        72.45 o                         
   1   8   1      18063.89      18310.88       247.65 o                         
   2   8   1      52637.66      51797.53       641.50 o                         
   3   8   1       1840.83       1860.52        95.67 o                         
   4   8   1      14374.81      14390.48       212.60 o                         
   5   8   1        444.25        579.71        76.74 o                         
   6   8   1       9485.69       9537.75       255.79 o                         
   7   8   1      14483.55      14461.92       413.26 o                         
  -6   9   1       5073.30       5167.57       200.88 o                         
  -5   9   1       1434.53       1595.40       111.89 o                         
  -4   9   1       6530.83       6742.66       134.22 o                         
  -3   9   1       2207.79       2186.94        85.19 o                         
  -2   9   1       1538.30       1599.77        92.45 o                         
  -1   9   1       1917.68       1966.29        90.59 o                         
   0   9   1      48648.16      48852.70       859.55 o                         
   1   9   1       2035.79       2083.84        92.82 o                         
   2   9   1       1790.09       1812.42       109.38 o                         
   3   9   1       2559.98       2544.81       100.62 o                         
   4   9   1       6045.40       6012.54       136.57 o                         
   5   9   1       1221.32       1231.95       123.87 o                         
   6   9   1       4851.92       4884.20       211.08 o                         
  -4  10   1      33044.62      34501.81       798.90 o                         
  -3  10   1      11041.23      11393.52       358.21 o                         
  -2  10   1      14117.09      15425.46       447.16 o                         
  -1  10   1       1302.80       1440.97       112.98 o                         
   0  10   1      38538.39      38586.80       555.82 o                         
   1  10   1       1437.67       1456.62       112.08 o                         
   2  10   1      14596.33      14757.98       306.02 o                         
   3  10   1      10791.61      10729.31       286.99 o                         
   4  10   1      32923.15      32630.56       764.60 o                         
   0   1   2       1112.89       1267.04        44.70 o                         
   1   1   2      11891.62      11588.51       280.37 o                         
  -1   2   2       6762.75       7051.24        93.84 o                         
   0   2   2      76793.49      80443.87      1283.68 o                         
   1   2   2       6521.26       7005.87       124.68 o                         
   2   2   2       1445.44       1487.45        95.90 o                         
  -2   3   2       6175.65       6009.17        84.32 o                         
  -1   3   2      18128.47      17659.61       180.82 o                         
   0   3   2     263355.94     257657.77      5089.21 o                         
   1   3   2      18092.68      17688.87       266.11 o                         
   2   3   2       5865.71       5904.36       144.59 o                         
   3   3   2       9884.74       9667.62       170.81 o                         
  -3   4   2       5939.08       6124.82       153.05 o                         
  -2   4   2      63207.82      63558.74       807.44 o                         
  -1   4   2      47351.36      47351.40       495.81 o                         
   0   4   2     295927.53     283615.97      2957.36 o                         
   1   4   2      46829.31      45624.61       493.51 o                         
   2   4   2      61982.21      61737.39       775.22 o                         
   3   4   2       6160.44       6437.80       270.73 o                         
   4   4   2       5893.34       5811.42       131.75 o                         
  -4   5   2       1754.14       1685.84        88.92 o                         
  -3   5   2        493.07        627.39        56.25 o                         
  -2   5   2      47106.38      47924.75       936.02 o                         
  -1   5   2       3711.14       3660.53        91.04 o                         
   0   5   2        337.69        447.15        52.70 o                         
   1   5   2       3754.71       3597.61        90.53 o                         
   2   5   2      47579.37      47055.83       671.33 o                         
   3   5   2        444.76        398.98        80.08 o                         
   4   5   2       1876.72       1823.38        85.14 o                         
   5   5   2       2342.45       2331.86        76.14 o                         
  -5   6   2       1842.55       1843.18        77.21 o                         
  -4   6   2      34925.95      34820.86       402.91 o                         
  -3   6   2      33102.43      33006.22       404.37 o                         
  -2   6   2       3774.33       3753.58        88.03 o                         
  -1   6   2       9849.36      10000.99       241.19 o                         
   0   6   2      24074.44      23663.24       330.51 o                         
   1   6   2       9068.81       8663.31       166.37 o                         
   2   6   2       3743.71       3759.37       140.81 o                         
   3   6   2      33915.96      33359.75       498.53 o                         
   4   6   2      36308.19      36325.09       491.90 o                         
   5   6   2       1777.70       1860.01        88.13 o                         
   6   6   2      19003.50      19005.05       253.46 o                         
  -6   7   2       4156.61       4184.71       141.35 o                         
  -5   7   2      10908.21      10945.38       187.57 o                         
  -4   7   2      29696.84      29545.63       314.66 o                         
  -3   7   2       1855.49       1808.11        65.64 o                         
  -2   7   2      21587.07      21505.27       255.24 o                         
  -1   7   2      11764.05      11560.02       170.00 o                         
   0   7   2       4441.39       4398.72       109.03 o                         
   1   7   2      11645.50      11532.74       166.36 o                         
   2   7   2      22523.05      21998.51       332.54 o                         
   3   7   2       1702.82       1641.97        83.09 o                         
   4   7   2      29716.17      29065.54       375.44 o                         
   5   7   2      11862.58      11966.92       231.89 o                         
   6   7   2       4268.55       4068.60       104.60 o                         
   7   7   2        319.56        429.88        74.67 o                         
  -7   8   2       1327.00       1624.53       267.67 o                         
  -6   8   2      11311.95      11561.56       211.56 o                         
  -5   8   2      52884.36      52905.44       657.03 o                         
  -4   8   2      61749.70      62245.43       701.56 o                         
  -3   8   2        705.03        752.60        60.03 o                         
  -2   8   2      37742.52      37670.71       445.61 o                         
  -1   8   2      11110.98      11000.95       172.17 o                         
   0   8   2       1358.55       1477.88        79.81 o                         
   1   8   2      10415.73      10290.08       167.23 o                         
   2   8   2      37136.63      36514.69       472.35 o                         
   3   8   2        538.85        552.88        72.20 o                         
   4   8   2      61829.59      61310.81       692.18 o                         
   5   8   2      52180.30      51601.81       886.77 o                         
   6   8   2      10478.93      10800.57       273.08 o                         
   7   8   2       1428.30       1542.49       269.06 o                         
  -6   9   2      15461.18      15766.29       624.47 o                         
  -5   9   2        204.35        394.80       106.85 o                         
  -4   9   2      10110.69      10402.35       180.18 o                         
  -3   9   2       7915.67       8033.97       144.11 o                         
  -2   9   2      14942.82      15055.75       193.88 o                         
  -1   9   2        463.68        575.05        76.55 o                         
   0   9   2       2033.02       1899.44       105.63 o                         
   1   9   2        593.00        686.84        86.36 o                         
   2   9   2      14582.92      14637.11       240.65 o                         
   3   9   2       7671.56       7446.34       147.37 o                         
   4   9   2       9764.81       9630.98       170.17 o                         
   5   9   2        245.71        491.22       197.86 o                         
   6   9   2      15070.63      15704.67       446.43 o                         
  -4  10   2       4771.15       4942.37       240.61 o                         
  -3  10   2       8354.69       8418.61       301.65 o                         
  -2  10   2       8003.81       7924.16       187.45 o                         
  -1  10   2       6114.88       6177.52       160.89 o                         
   0  10   2      22282.73      22507.52       359.80 o                         
   1  10   2       6153.62       6342.24       189.42 o                         
   2  10   2       8088.49       8307.61       308.70 o                         
   3  10   2       8625.85       8439.95       251.54 o                         
   4  10   2       4799.32       5335.55       334.08 o                         
   0  11   2       1384.14       1504.27       250.80 o                         
   0   1   3        550.12        692.30        38.97 o                         
   1   1   3      26424.03      27616.56       560.09 o                         
  -1   2   3     142392.12     148105.92      3260.80 o                         
   0   2   3     101888.26     110192.22      3019.43 o                         
   1   2   3     142356.53     143583.11      2594.38 o                         
   2   2   3      57833.91      59104.18       728.32 o                         
  -2   3   3       2507.99       2432.13        55.73 o                         
  -1   3   3      10252.99       9975.57       137.65 o                         
   0   3   3      20456.86      20373.68       351.07 o                         
   1   3   3      10512.26      10229.76       459.80 o                         
   2   3   3       2228.22       2362.33        60.56 o                         
   3   3   3      35010.75      35310.18       409.07 o                         
  -3   4   3      26326.94      25403.18       329.70 o                         
  -2   4   3      21346.95      20758.19       240.29 o                         
  -1   4   3      16272.08      16100.91       206.72 o                         
   0   4   3       8401.31       8272.11       149.24 o                         
   1   4   3      16634.47      16675.73       215.83 o                         
   2   4   3      22209.14      22602.46       382.34 o                         
   3   4   3      26253.58      27291.56       613.85 o                         
   4   4   3       9072.57       9473.25       257.88 o                         
  -4   5   3      14010.60      14041.36       234.15 o                         
  -3   5   3       3917.78       3820.32       126.29 o                         
  -2   5   3      79167.90      80062.27      1511.28 o                         
  -1   5   3      59063.70      58338.16       740.61 o                         
   0   5   3      11575.92      11271.52       258.78 o                         
   1   5   3      59045.29      58636.25       743.73 o                         
   2   5   3      79396.69      79407.16      1124.70 o                         
   3   5   3       4032.98       3893.80       133.30 o                         
   4   5   3      14510.97      15437.31       820.71 o                         
   5   5   3       7945.89       7934.03       156.46 o                         
  -5   6   3      11377.12      11316.49       184.42 o                         
  -4   6   3      27236.24      27174.71       319.04 o                         
  -3   6   3      67180.87      67042.90       784.23 o                         
  -2   6   3      46047.24      46426.47       987.45 o                         
  -1   6   3       1928.03       1873.14        81.84 o                         
   0   6   3        676.98        555.48        75.88 o                         
   1   6   3       2173.42       2003.43       161.06 o                         
   2   6   3      46205.36      45332.58       657.47 o                         
   3   6   3      66900.32      65631.69       841.17 o                         
   4   6   3      25287.77      23238.90       562.95 o                         
   5   6   3      11340.65      11327.27       343.53 o                         
   6   6   3      16359.21      16518.99       257.88 o                         
  -6   7   3      16865.04      16494.57       252.26 o                         
  -5   7   3       7267.37       7278.41       146.81 o                         
  -4   7   3       3278.79       3253.69        76.59 o                         
  -3   7   3       4446.38       4496.27        80.22 o                         
  -2   7   3       4235.01       4267.07       109.08 o                         
  -1   7   3       6962.70       7119.89       200.76 o                         
   0   7   3      63583.77      62708.70       814.38 o                         
   1   7   3       6844.61       6765.64       177.41 o                         
   2   7   3       3751.59       3554.17       129.32 o                         
   3   7   3       4564.53       4618.26       160.65 o                         
   4   7   3       3375.54       3359.75       160.08 o                         
   5   7   3       7042.23       6843.56       142.84 o                         
   6   7   3      16954.17      17039.93       243.43 o                         
   7   7   3      16110.82      16077.00       231.32 o                         
  -7   8   3       4857.04       4701.11       346.56 o                         
  -6   8   3       8992.61       9308.95       180.64 o                         
  -5   8   3      21963.10      22312.53       318.32 o                         
  -4   8   3       9047.50       9009.05       166.76 o                         
  -3   8   3       1317.75       1429.12        64.49 o                         
  -2   8   3       2656.08       2799.91        80.52 o                         
  -1   8   3      21030.52      20573.65       273.65 o                         
   0   8   3       5046.89       5084.88       133.01 o                         
   1   8   3      21336.96      21127.79       274.35 o                         
   2   8   3       2926.11       2877.29       106.34 o                         
   3   8   3       1357.45       1234.96        77.69 o                         
   4   8   3       9017.20       9431.26       439.74 o                         
   5   8   3      22564.94      22255.99       438.12 o                         
   6   8   3       9557.08       9775.35       255.91 o                         
  -6   9   3      11830.33      12164.52       539.06 o                         
  -5   9   3       2683.46       2861.42       135.11 o                         
  -4   9   3      20563.40      20499.61       301.42 o                         
  -3   9   3      24902.73      24967.07       299.80 o                         
  -2   9   3       9520.59       9269.24       143.94 o                         
  -1   9   3       2764.97       2794.74        97.91 o                         
   0   9   3       2109.08       2165.45       107.59 o                         
   1   9   3       2789.55       2709.16       110.49 o                         
   2   9   3       9399.41       9384.49       184.48 o                         
   3   9   3      24373.82      23835.59       337.71 o                         
   4   9   3      21341.49      20988.86       307.78 o                         
   5   9   3       2683.63       2446.79       153.22 o                         
   6   9   3      11883.24      11467.59       507.38 o                         
  -4  10   3       4692.31       4425.55       335.72 o                         
  -3  10   3      12661.62      13032.29       381.10 o                         
  -2  10   3      19835.09      20038.30       411.70 o                         
  -1  10   3      12881.43      13234.76       305.36 o                         
   0  10   3      16427.12      16656.12       458.13 o                         
   1  10   3      12627.65      12614.08       276.15 o                         
   2  10   3      19839.13      19471.95       427.59 o                         
   3  10   3      12376.81      11995.05       369.80 o                         
   1  11   3       3843.53       3620.56       371.28 o                         
   0   0   4        763.55        875.57        84.71 o                         
   0   1   4      76008.41      81582.33      1127.32 o                         
   1   1   4     115866.30     121999.42      1941.76 o                         
  -1   2   4      19576.43      19665.71       360.22 o                         
   0   2   4      68333.54      69002.57       966.24 o                         
   1   2   4      20038.55      20000.25       337.80 o                         
   2   2   4      12078.64      12092.42       309.26 o                         
  -2   3   4      19595.52      19703.47       231.75 o                         
  -1   3   4       8209.19       8093.56       179.61 o                         
   0   3   4       2625.93       2554.34       199.11 o                         
   1   3   4       7742.89       7548.44       159.86 o                         
   2   3   4      20371.04      20674.81       318.93 o                         
   3   3   4     211627.12     215891.89      2234.46 o                         
  -3   4   4      67627.13      67501.17       677.35 o                         
  -2   4   4      14348.33      14162.66       173.80 o                         
  -1   4   4      37408.36      36764.08       447.17 o                         
   0   4   4        210.68        226.87        54.54 o                         
   1   4   4      37737.24      38189.21       650.19 o                         
   2   4   4      13797.30      13994.59       271.92 o                         
   3   4   4      67328.84      67494.21      1234.79 o                         
   4   4   4      23597.72      23385.90       324.76 o                         
  -4   5   4      31661.75      31602.71       560.88 o                         
  -3   5   4      13058.23      12669.22       182.29 o                         
  -2   5   4      15770.28      15521.55       223.62 o                         
  -1   5   4       3452.27       3461.66        73.88 o                         
   0   5   4        491.83        547.90        59.63 o                         
   1   5   4       3331.59       3268.89        83.32 o                         
   2   5   4      15281.16      15531.02       227.71 o                         
   3   5   4      12912.28      13149.11       447.65 o                         
   4   5   4      30920.97      31022.09       754.33 o                         
   5   5   4      81521.06      81173.91      1101.12 o                         
  -5   6   4       8064.40       8082.10       159.79 o                         
  -4   6   4       2609.47       2778.40        80.89 o                         
  -3   6   4       9726.93       9895.13       268.45 o                         
  -2   6   4      10339.35      10446.48       232.66 o                         
  -1   6   4       9680.88       9341.64       243.45 o                         
   0   6   4        124.60        237.05        41.04 o                         
   1   6   4       9838.63       9672.99       188.36 o                         
   2   6   4      10370.23      10546.38       290.29 o                         
   3   6   4       9752.81       9655.03       273.83 o                         
   4   6   4       3315.64       3395.26       136.25 o                         
   5   6   4       8126.65       8009.33       163.21 o                         
   6   6   4        840.59        802.45        67.55 o                         
  -6   7   4      24609.14      24766.36       314.70 o                         
  -5   7   4       6157.92       6115.34       157.90 o                         
  -4   7   4       2924.56       3034.86        78.36 o                         
  -3   7   4       1249.21       1307.92        58.24 o                         
  -2   7   4       3908.96       3944.32        87.88 o                         
  -1   7   4      60844.12      61342.56      1123.46 o                         
   0   7   4      70605.82      70458.32      1017.55 o                         
   1   7   4      60780.95      60052.53       876.98 o                         
   2   7   4       4019.87       4133.07       145.70 o                         
   3   7   4       1182.84       1193.12        73.67 o                         
   4   7   4       2890.23       2744.47        92.58 o                         
   5   7   4       6031.77       6019.98       125.68 o                         
   6   7   4      24583.86      23866.50       305.30 o                         
   7   7   4      22419.13      22382.66       348.10 o                         
  -6   8   4      16070.80      16385.01       318.60 o                         
  -5   8   4       5674.83       5707.97       135.38 o                         
  -4   8   4       1769.86       1912.81        70.47 o                         
  -3   8   4       4307.14       4264.30       131.76 o                         
  -2   8   4       1541.10       1514.55        75.42 o                         
  -1   8   4      33703.47      33177.84       763.36 o                         
   0   8   4      50330.33      49960.55       674.86 o                         
   1   8   4      33641.14      33216.93       469.10 o                         
   2   8   4       1656.84       1697.61       127.01 o                         
   3   8   4       4266.73       4294.48       140.25 o                         
   4   8   4       2088.76       2074.67        87.44 o                         
   5   8   4       5889.64       5757.53       146.63 o                         
   6   8   4      15499.58      15696.27      1060.49 o                         
  -6   9   4       5777.40       5866.01       360.29 o                         
  -5   9   4       5388.28       5230.70       197.00 o                         
  -4   9   4       2432.28       2530.74       105.98 o                         
  -3   9   4       2208.33       2185.70        79.91 o                         
  -2   9   4      19508.46      19507.83       246.87 o                         
  -1   9   4      20936.10      20699.14       275.80 o                         
   0   9   4       9342.40      10194.59       230.62 o                         
   1   9   4      20662.56      21022.21       362.98 o                         
   2   9   4      19598.03      19984.20       328.26 o                         
   3   9   4       2402.66       2340.62       101.73 o                         
   4   9   4       2365.28       2300.20       126.42 o                         
   5   9   4       5438.07       5200.13       331.71 o                         
   6   9   4       5824.00       5552.69       338.40 o                         
  -4  10   4       2125.42       2652.29       288.80 o                         
  -3  10   4       9688.15       9693.25       329.40 o                         
  -2  10   4       1881.08       2017.31       139.05 o                         
  -1  10   4      15729.96      15480.10       294.34 o                         
   0  10   4       3667.37       4256.38       182.56 o                         
   1  10   4      15730.51      16116.69       372.83 o                         
   2  10   4       1810.42       2081.35       238.14 o                         
   0   1   5      43384.67      45813.62       767.59 o                         
   1   1   5     233605.66     251762.70      4746.35 o                         
  -1   2   5       6604.03       6372.60       126.88 o                         
   0   2   5      23926.23      23795.32       348.05 o                         
   1   2   5       6305.04       6263.98       113.68 o                         
   2   2   5       8036.53       7926.98       211.91 o                         
  -2   3   5      33285.56      33537.98       438.33 o                         
  -1   3   5      29234.93      29642.70       397.48 o                         
   0   3   5       5804.28       5739.88       115.77 o                         
   1   3   5      29798.36      29695.97       444.28 o                         
   2   3   5      32509.94      33314.68       562.94 o                         
   3   3   5      91635.16      92836.83      1062.20 o                         
  -3   4   5       2446.75       2467.85        70.87 o                         
  -2   4   5      11733.90      11738.00       143.31 o                         
  -1   4   5       7975.99       8073.25       115.87 o                         
   0   4   5      21090.49      20860.93       369.26 o                         
   1   4   5       7687.25       7812.96       179.79 o                         
   2   4   5      11878.40      12057.57       208.63 o                         
   3   4   5       2665.52       2720.94        80.72 o                         
   4   4   5        908.89        974.37        52.93 o                         
  -4   5   5      20955.45      20420.40       293.70 o                         
  -3   5   5      30422.14      30125.51       346.84 o                         
  -2   5   5      12706.05      12557.06       166.20 o                         
  -1   5   5      97319.05      96368.89      1106.80 o                         
   0   5   5       1011.65       1095.68        83.28 o                         
   1   5   5      97382.25      97973.71      1382.28 o                         
   2   5   5      12814.32      12941.11       207.78 o                         
   3   5   5      30699.45      30374.01       537.86 o                         
   4   5   5      21483.83      20547.04       367.79 o                         
   5   5   5      91261.55      91684.15      1308.50 o                         
  -5   6   5       7291.30       7496.78       131.52 o                         
  -4   6   5       9182.53       9776.75       245.44 o                         
  -3   6   5       4079.87       4216.34       102.92 o                         
  -2   6   5      16454.17      16191.93       246.82 o                         
  -1   6   5      33860.95      32949.29       549.17 o                         
   0   6   5         15.36         68.25        75.05 o                         
   1   6   5      32783.43      32836.11       443.97 o                         
   2   6   5      16602.49      16714.76       247.41 o                         
   3   6   5       3667.51       3613.70        97.01 o                         
   4   6   5       9314.31       9083.46       198.03 o                         
   5   6   5       7251.92       7126.26       153.86 o                         
   6   6   5       4623.06       4585.81       129.96 o                         
  -6   7   5      11331.14      11200.95       176.65 o                         
  -5   7   5       7238.38       7405.28       135.88 o                         
  -4   7   5      13674.49      13773.59       205.40 o                         
  -3   7   5      65476.83      66041.04       788.70 o                         
  -2   7   5       7498.49       7517.32       169.15 o                         
  -1   7   5       8675.93       8580.41       217.20 o                         
   0   7   5       1459.43       1439.85        67.21 o                         
   1   7   5       8749.55       8515.20       243.94 o                         
   2   7   5       7030.23       7013.83       207.37 o                         
   3   7   5      65732.62      62789.58      1323.73 o                         
   4   7   5      13619.64      13733.11       485.21 o                         
   5   7   5       7021.84       7052.86       151.43 o                         
   6   7   5      11755.86      11455.58       178.08 o                         
   7   7   5      12811.08      12575.02       292.48 o                         
  -6   8   5       4429.22       4384.10       224.17 o                         
  -5   8   5       6252.18       6243.48       141.99 o                         
  -4   8   5       3792.56       3731.76        89.88 o                         
  -3   8   5      13862.45      13587.87       253.34 o                         
  -2   8   5       4234.57       4338.78       108.04 o                         
  -1   8   5       6459.49       6601.00       135.51 o                         
   0   8   5        373.01        580.43        98.40 o                         
   1   8   5       6640.28       6792.14       166.57 o                         
   2   8   5       4131.79       4276.40       155.19 o                         
   3   8   5      14016.68      13418.68       244.05 o                         
   4   8   5       3816.82       3900.92       117.00 o                         
   5   8   5       6678.89       6719.04       244.64 o                         
   6   8   5       4834.40       5025.95       233.30 o                         
  -5   9   5       8274.03       8112.36       588.22 o                         
  -4   9   5        626.08        743.63       101.25 o                         
  -3   9   5      37057.90      36979.63       392.56 o                         
  -2   9   5      12202.50      12627.72       192.83 o                         
  -1   9   5      19030.78      18857.14       253.77 o                         
   0   9   5        120.48        249.72       100.54 o                         
   1   9   5      19706.86      19517.58       313.37 o                         
   2   9   5      12137.32      12531.71       268.00 o                         
   3   9   5      36841.38      36170.28       586.72 o                         
   4   9   5        728.80        666.76       163.59 o                         
   5   9   5       8219.13       7809.36       396.02 o                         
  -4  10   5       3058.88       3252.99       302.49 o                         
  -3  10   5      14722.76      14795.48       426.70 o                         
  -2  10   5       4511.55       4561.17       222.93 o                         
  -1  10   5       5338.51       5652.74       194.20 o                         
   0  10   5       5495.85       5532.58       190.59 o                         
   1  10   5       5266.72       6012.32       270.45 o                         
   0   1   6       7235.48       7794.88       133.03 o                         
   1   1   6      38268.99      40413.35       915.41 o                         
  -1   2   6       9703.12       9810.34       217.81 o                         
   0   2   6       3324.67       3408.67        98.66 o                         
   1   2   6       9887.22       9993.50       201.70 o                         
   2   2   6       7335.34       7330.18       353.02 o                         
  -2   3   6      14217.41      14376.17       261.41 o                         
  -1   3   6     198335.69     206012.11      2551.69 o                         
   0   3   6       1993.62       2200.98        70.16 o                         
   1   3   6     198785.88     201006.98      2512.12 o                         
   2   3   6      14634.34      14583.77       237.55 o                         
   3   3   6        103.51        193.90        39.17 o                         
  -3   4   6        674.07        728.25        53.29 o                         
  -2   4   6      10886.32      10995.87       158.49 o                         
  -1   4   6       8806.73       8801.03       208.12 o                         
   0   4   6       1502.74       1650.25        70.82 o                         
   1   4   6       9154.01       9292.38       173.37 o                         
   2   4   6      11215.12      10586.18       330.87 o                         
   3   4   6        425.24        484.29        55.75 o                         
   4   4   6      29439.99      29385.03       372.16 o                         
  -4   5   6       2317.51       2344.22        70.16 o                         
  -3   5   6        722.82        875.98        53.11 o                         
  -2   5   6       6850.06       6904.32       111.20 o                         
  -1   5   6     122315.48     123121.31      1408.24 o                         
   0   5   6      18095.56      17548.07       346.81 o                         
   1   5   6     122887.23     124271.90      2004.06 o                         
   2   5   6       6998.89       6972.67       137.90 o                         
   3   5   6        665.47        724.32        63.40 o                         
   4   5   6       2345.85       2388.23       149.15 o                         
   5   5   6        832.88        928.65        62.54 o                         
  -5   6   6      11325.85      11558.39       391.92 o                         
  -4   6   6      10834.07      10778.90       171.03 o                         
  -3   6   6      11943.86      11609.18       162.54 o                         
  -2   6   6       3943.87       3751.14        91.19 o                         
  -1   6   6      16280.46      16606.26       272.60 o                         
   0   6   6        247.14        368.67        67.19 o                         
   1   6   6      16096.58      15925.09       268.40 o                         
   2   6   6       3900.37       3980.94        95.01 o                         
   3   6   6      12189.70      12338.41       203.92 o                         
   4   6   6      10811.07      10646.37       256.17 o                         
   5   6   6      11334.90      11526.27       228.28 o                         
   6   6   6        920.95       1017.89        86.14 o                         
  -6   7   6       2431.48       2468.45       115.00 o                         
  -5   7   6      42304.26      42279.68       517.84 o                         
  -4   7   6       4343.39       4579.90       136.31 o                         
  -3   7   6     118439.99     118075.80      1366.21 o                         
  -2   7   6       2943.88       2870.29        93.96 o                         
  -1   7   6      12719.42      12393.39       250.67 o                         
   0   7   6       1828.61       1942.43        70.77 o                         
   1   7   6      12512.41      13296.65       398.83 o                         
   2   7   6       3211.37       3255.53       166.02 o                         
   3   7   6     117943.66     119863.16      2175.30 o                         
   4   7   6       4172.67       4222.98       197.30 o                         
   5   7   6      42788.47      42610.80       656.66 o                         
   6   7   6       2226.57       2104.28       104.50 o                         
   7   7   6       6602.36       6285.81       312.79 o                         
  -6   8   6         75.15        117.72       201.45 o                         
  -5   8   6      10709.82      10644.29       279.27 o                         
  -4   8   6         66.86        123.14        55.84 o                         
  -3   8   6      17636.31      17904.32       219.78 o                         
  -2   8   6        393.24        499.98        76.63 o                         
  -1   8   6       3414.44       3407.84       185.35 o                         
   0   8   6        187.78        373.42        92.74 o                         
   1   8   6       3133.16       3030.89       419.72 o                         
   2   8   6        365.23        554.46       105.10 o                         
   3   8   6      17169.38      17126.66       268.95 o                         
   4   8   6        114.55        274.94        86.22 o                         
   5   8   6      10131.78       9301.54       318.14 o                         
   6   8   6        125.72        232.13       186.81 o                         
  -4   9   6       2307.45       2539.66       135.43 o                         
  -3   9   6      30586.52      30967.50       461.56 o                         
  -2   9   6         55.78        167.37        69.41 o                         
  -1   9   6      11173.17      11662.09       291.12 o                         
   0   9   6        812.96        777.70        90.59 o                         
   1   9   6      11307.84      11892.78       259.99 o                         
   2   9   6         70.27        187.51       118.46 o                         
   3   9   6      30509.14      29205.15       680.20 o                         
   4   9   6       2362.06       1860.91       234.07 o                         
  -3  10   6       7587.04       7778.76       432.48 o                         
  -2  10   6        765.43        606.12       152.33 o                         
  -1  10   6       8285.24       8404.44       281.49 o                         
   0  10   6       1703.60       1843.69       140.48 o                         
   1  10   6       8426.18       8911.75       432.15 o                         
   0   1   7       6102.94       6268.40        92.75 o                         
   1   1   7      81905.27      83671.19      1162.42 o                         
  -1   2   7      24536.51      25016.68       377.18 o                         
   0   2   7        456.89        601.93        48.55 o                         
   1   2   7      24262.78      24393.82       425.64 o                         
   2   2   7        772.53        915.05        82.53 o                         
  -2   3   7        467.09        466.03        70.42 o                         
  -1   3   7     131674.72     137735.38      2211.54 o                         
   0   3   7       5939.64       5919.82       132.33 o                         
   1   3   7     131089.64     131946.31      1821.49 o                         
   2   3   7        515.50        742.73        94.25 o                         
   3   3   7      46566.71      46264.99       611.92 o                         
  -3   4   7      30004.59      29611.69       366.16 o                         
  -2   4   7       7339.68       7486.90       141.80 o                         
  -1   4   7      21686.71      21515.57       339.82 o                         
   0   4   7       6552.49       6664.93       150.89 o                         
   1   4   7      21731.42      21872.45       278.64 o                         
   2   4   7       6983.87       6765.30       178.78 o                         
   3   4   7      29682.05      29786.93       453.26 o                         
   4   4   7        684.64        700.38        56.37 o                         
  -4   5   7       3697.61       3753.19        85.47 o                         
  -3   5   7      60090.70      61056.16       661.86 o                         
  -2   5   7      13621.81      13569.54       199.86 o                         
  -1   5   7      51244.27      52634.90       629.00 o                         
   0   5   7        755.73        737.47        70.61 o                         
   1   5   7      50739.11      50505.85       660.45 o                         
   2   5   7      13459.10      13400.08       212.07 o                         
   3   5   7      60207.36      59985.10       871.87 o                         
   4   5   7       3682.29       3655.77       101.64 o                         
   5   5   7      58810.95      57566.89       689.30 o                         
  -5   6   7       6513.74       6508.73       126.19 o                         
  -4   6   7       1822.07       1941.84        73.54 o                         
  -3   6   7       5315.35       5167.93        93.23 o                         
  -2   6   7       3390.76       3397.79        94.07 o                         
  -1   6   7       7617.75       7386.29       172.80 o                         
   0   6   7       4980.81       4907.81       114.26 o                         
   1   6   7       9006.85       9119.34       150.16 o                         
   2   6   7       3405.25       3376.18       156.52 o                         
   3   6   7       5545.67       5576.52       129.43 o                         
   4   6   7       1802.04       1831.58       101.85 o                         
   5   6   7       6373.24       6344.44       119.28 o                         
   6   6   7       2395.76       2375.82       124.89 o                         
  -6   7   7      16688.97      16227.23       358.79 o                         
  -5   7   7      31264.58      30964.31       496.14 o                         
  -4   7   7       1361.67       1406.04       112.53 o                         
  -3   7   7      20781.53      21160.08       268.71 o                         
  -2   7   7       2319.40       2142.81        76.72 o                         
  -1   7   7      45592.55      45018.59       664.55 o                         
   0   7   7       5047.83       5029.29       151.44 o                         
   1   7   7      45314.79      45036.73       599.98 o                         
   2   7   7       2408.40       2457.78        84.76 o                         
   3   7   7      21014.00      21408.22       318.23 o                         
   4   7   7       1289.58       1490.33        82.28 o                         
   5   7   7      30555.68      30671.46       698.24 o                         
   6   7   7      16265.38      15616.92       308.82 o                         
   7   7   7       6370.02       6142.00       313.85 o                         
  -6   8   7       1583.49       1336.03       228.43 o                         
  -5   8   7       6229.45       6253.65       181.69 o                         
  -4   8   7       4380.76       4350.41       136.42 o                         
  -3   8   7      11908.20      11959.77       184.94 o                         
  -2   8   7        106.48        163.66       107.10 o                         
  -1   8   7      15420.85      15223.00       283.50 o                         
   0   8   7          0.35         92.11        49.90 o                         
   1   8   7      16135.69      16102.36       326.30 o                         
   2   8   7        143.85        169.73        72.39 o                         
   3   8   7      12207.40      11987.84       464.41 o                         
   4   8   7       4456.26       4382.23       186.21 o                         
   5   8   7       6212.18       6650.60       422.54 o                         
   6   8   7       1450.79       1168.08       212.65 o                         
  -4   9   7         45.72        170.10       120.25 o                         
  -3   9   7       9029.63       8812.84       240.22 o                         
  -2   9   7       2389.18       2565.66       111.61 o                         
  -1   9   7      49000.23      50949.99       859.53 o                         
   0   9   7      13059.77      13337.83       267.21 o                         
   1   9   7      48752.11      49441.44       757.74 o                         
   2   9   7       2457.34       2415.29       154.15 o                         
   3   9   7       8951.30       9466.91       589.20 o                         
  -3  10   7      18816.85      19418.03       740.12 o                         
  -2  10   7        448.23        440.46       155.38 o                         
  -1  10   7       5306.78       5781.15       201.20 o                         
   0  10   7          5.12        -66.59       211.11 o                         
   0   0   8      17823.58      19028.75       569.29 o                         
   0   1   8      33591.47      34205.90       439.54 o                         
   1   1   8     171445.34     171622.27      2359.23 o                         
  -1   2   8      30551.93      31175.22       535.26 o                         
   0   2   8       1029.96       1092.82        53.97 o                         
   1   2   8      30227.62      30340.89       521.37 o                         
   2   2   8       6273.05       6215.86       239.59 o                         
  -2   3   8       6139.10       6341.17       164.29 o                         
  -1   3   8       5732.61       5734.72       128.49 o                         
   0   3   8        398.57        452.65        48.66 o                         
   1   3   8       5481.54       5853.92       132.80 o                         
   2   3   8       5749.93       5876.64       157.84 o                         
   3   3   8      79127.34      79810.18      1021.39 o                         
  -3   4   8      35495.49      35096.47       508.93 o                         
  -2   4   8       5254.18       5283.78       108.16 o                         
  -1   4   8      22234.98      21940.95       382.37 o                         
   0   4   8          2.78         51.81        55.03 o                         
   1   4   8      21624.79      22241.07       306.70 o                         
   2   4   8       5098.06       4842.44       100.89 o                         
   3   4   8      35515.16      35106.30       543.46 o                         
   4   4   8       1519.60       1583.55       121.10 o                         
  -4   5   8      12481.27      12410.25       161.39 o                         
  -3   5   8     108699.25     109825.82      1272.49 o                         
  -2   5   8       4962.51       5174.25       113.98 o                         
  -1   5   8       2979.63       3145.56        86.67 o                         
   0   5   8        338.23        376.07        62.89 o                         
   1   5   8       2868.31       2837.59        79.17 o                         
   2   5   8       5083.56       5144.94       141.69 o                         
   3   5   8     108048.53     108637.95      1533.92 o                         
   4   5   8      12644.69      12262.61       222.65 o                         
   5   5   8      25573.13      25244.03       289.02 o                         
  -5   6   8      15466.28      15125.90       219.62 o                         
  -4   6   8          6.49         17.19        48.63 o                         
  -3   6   8       2787.55       2873.55        87.35 o                         
  -2   6   8       4552.98       4513.71       107.52 o                         
  -1   6   8      32063.07      32619.90       418.46 o                         
   0   6   8      11208.56      11597.35       180.81 o                         
   1   6   8      31680.19      30956.43       365.84 o                         
   2   6   8       4658.74       4785.95       101.86 o                         
   3   6   8       3151.71       3016.63       145.93 o                         
   4   6   8         20.93        132.20        66.35 o                         
   5   6   8      15609.22      15515.39       223.06 o                         
   6   6   8       1788.84       1880.52       140.66 o                         
  -6   7   8       3206.23       3192.60       141.10 o                         
  -5   7   8        158.59        240.94       117.19 o                         
  -4   7   8      21115.26      21127.55       271.12 o                         
  -3   7   8       6324.40       6231.18       120.43 o                         
  -2   7   8      11141.12      11190.15       179.09 o                         
  -1   7   8      50715.21      50571.93       839.47 o                         
   0   7   8      20364.59      20663.24       340.46 o                         
   1   7   8      51011.65      51743.00       625.24 o                         
   2   7   8      11617.77      11626.73       179.23 o                         
   3   7   8       6180.73       6448.64       167.58 o                         
   4   7   8      21084.77      21448.99       432.25 o                         
   5   7   8        126.58        196.58       117.84 o                         
   6   7   8       3360.81       3270.78       249.90 o                         
  -5   8   8       4632.29       4526.62       185.28 o                         
  -4   8   8        126.83        199.38       117.88 o                         
  -3   8   8       2035.34       2075.30       121.78 o                         
  -2   8   8       5638.24       5676.50       135.93 o                         
  -1   8   8      17248.25      16700.76       329.95 o                         
   0   8   8        388.98        446.56        64.78 o                         
   1   8   8      16935.41      17255.19       343.11 o                         
   2   8   8       5637.73       6075.20       219.46 o                         
   3   8   8       2289.79       2424.33       176.27 o                         
   4   8   8         85.51        348.81       164.29 o                         
  -4   9   8      19989.18      19693.22       555.84 o                         
  -3   9   8        585.12        736.84       123.30 o                         
  -2   9   8       1214.58       1263.49       125.82 o                         
  -1   9   8      26441.07      27030.37       453.38 o                         
   0   9   8       5187.51       5639.24       197.79 o                         
   1   9   8      26638.17      26334.22       987.82 o                         
   2   9   8       1113.79       1326.61       281.19 o                         
  -1  10   8       2026.05       2396.86       254.21 o                         
   0  10   8        895.27       1244.59       243.55 o                         
   0   1   9      30123.09      30796.33       448.19 o                         
   1   1   9      12334.16      12503.55       236.76 o                         
  -1   2   9      16544.75      17123.30       446.13 o                         
   0   2   9       6264.74       6627.49       200.04 o                         
   1   2   9      16919.43      16800.65       397.64 o                         
   2   2   9      31972.65      32233.20       561.44 o                         
  -2   3   9      34332.74      34655.23       604.33 o                         
  -1   3   9      73383.43      72821.80      1035.81 o                         
   0   3   9       1397.62       1492.93        61.80 o                         
   1   3   9      73580.33      74517.12      1508.70 o                         
   2   3   9      34926.43      35257.64       613.55 o                         
   3   3   9      19750.37      20077.73       410.35 o                         
  -3   4   9      32198.15      32230.81       413.26 o                         
  -2   4   9      17439.49      17557.10       265.82 o                         
  -1   4   9      17026.45      16809.93       253.93 o                         
   0   4   9      16875.59      16610.45       271.64 o                         
   1   4   9      17718.33      17869.72       255.91 o                         
   2   4   9      17435.88      17371.44       336.61 o                         
   3   4   9      32283.53      32694.51       608.07 o                         
   4   4   9       3078.59       2925.25       109.56 o                         
  -4   5   9       1269.79       1369.19        84.33 o                         
  -3   5   9      23120.99      23248.66       317.59 o                         
  -2   5   9      11693.55      11842.34       190.39 o                         
  -1   5   9      26487.10      26201.71       374.49 o                         
   0   5   9      22318.29      22055.00       319.89 o                         
   1   5   9      26551.78      26511.99       340.30 o                         
   2   5   9      12017.54      11969.46       172.11 o                         
   3   5   9      23210.56      22705.25       385.03 o                         
   4   5   9       1270.13       1136.00       119.78 o                         
   5   5   9      11346.56      11172.45       209.37 o                         
  -5   6   9      32979.87      32053.74       457.73 o                         
  -4   6   9      12944.84      13097.50       191.99 o                         
  -3   6   9       9629.38       9626.55       155.14 o                         
  -2   6   9        684.39        851.18        65.45 o                         
  -1   6   9      29378.55      29558.36       388.03 o                         
   0   6   9       8700.99       8947.36       154.63 o                         
   1   6   9      29103.21      29635.03       383.86 o                         
   2   6   9        634.00        688.84        63.81 o                         
   3   6   9       9055.97       9094.75       154.35 o                         
   4   6   9      13710.97      12925.87       196.20 o                         
   5   6   9      33217.21      32570.83       462.03 o                         
   6   6   9      18013.06      18471.34       346.32 o                         
  -6   7   9        258.95        453.08       157.31 o                         
  -5   7   9      15033.72      15532.15       307.61 o                         
  -4   7   9         99.31        152.55        75.67 o                         
  -3   7   9       3280.89       3352.16       101.82 o                         
  -2   7   9      21326.03      21178.16       272.90 o                         
  -1   7   9      31036.86      31620.56       407.84 o                         
   0   7   9       3504.54       3781.16       114.06 o                         
   1   7   9      30982.04      30703.60       371.11 o                         
   2   7   9      21081.34      21071.57       265.24 o                         
   3   7   9       3220.73       3242.68        83.59 o                         
   4   7   9        102.85        345.54       131.86 o                         
   5   7   9      15407.68      14911.55       550.66 o                         
   6   7   9        300.30        -48.09       201.75 o                         
  -5   8   9       5942.10       6253.41       259.21 o                         
  -4   8   9       2626.56       2688.11       156.07 o                         
  -3   8   9       5420.80       5490.59       133.92 o                         
  -2   8   9       7150.99       7162.19       211.00 o                         
  -1   8   9       9457.27       9355.35       162.91 o                         
   0   8   9       5670.29       5661.38       114.85 o                         
   1   8   9       8942.04       8994.27       174.22 o                         
   2   8   9       6908.96       7004.51       133.15 o                         
   3   8   9       5057.95       4992.43       204.89 o                         
   4   8   9       2695.83       2737.55       212.56 o                         
  -4   9   9      11226.19      11354.77       354.92 o                         
  -3   9   9       3288.29       3572.48       163.51 o                         
  -2   9   9      26639.18      27744.84       653.69 o                         
  -1   9   9      17478.12      18088.86       462.72 o                         
   0   1  10       7635.78       7828.65       242.71 o                         
   1   1  10      31627.11      31413.36       409.58 o                         
  -1   2  10      22293.20      22537.61       418.99 o                         
   0   2  10      39487.43      39693.36       466.63 o                         
   1   2  10      21790.47      21754.74       394.14 o                         
   2   2  10      12321.15      12478.97       256.76 o                         
  -2   3  10      23791.27      23689.31       435.12 o                         
  -1   3  10      29396.59      28377.06       501.04 o                         
   0   3  10      30239.73      30451.89       450.18 o                         
   1   3  10      29485.29      29258.72       645.45 o                         
   2   3  10      23940.67      24316.04       447.61 o                         
   3   3  10       1939.10       1934.21       113.58 o                         
  -3   4  10       1325.11       1438.76       122.63 o                         
  -2   4  10      24325.34      25133.01       365.11 o                         
  -1   4  10      39028.37      38647.13       524.36 o                         
   0   4  10      71740.00      72769.14      1036.44 o                         
   1   4  10      38478.96      38881.38       576.65 o                         
   2   4  10      25338.83      26381.63       631.55 o                         
   3   4  10       1586.09       1561.53       146.60 o                         
   4   4  10      29068.03      28624.93       379.55 o                         
  -4   5  10        929.83        932.79        76.61 o                         
  -3   5  10        306.27        338.33        76.64 o                         
  -2   5  10       5813.18       5946.52       141.32 o                         
  -1   5  10      22247.99      22086.99       325.85 o                         
   0   5  10      52783.72      53495.97       701.01 o                         
   1   5  10      22155.33      22079.62       291.57 o                         
   2   5  10       5361.38       5330.25       158.63 o                         
   3   5  10        318.29        393.21        98.07 o                         
   4   5  10        882.25        763.08       105.73 o                         
   5   5  10       4763.25       4710.31       161.86 o                         
  -5   6  10      14672.35      14474.37       225.70 o                         
  -4   6  10      31560.66      31467.60       382.59 o                         
  -3   6  10       7080.87       7113.19       148.28 o                         
  -2   6  10       7292.17       7562.85       139.07 o                         
  -1   6  10       5213.79       5342.62       123.87 o                         
   0   6  10       5695.98       5895.27       134.79 o                         
   1   6  10       5204.23       5368.61       112.02 o                         
   2   6  10       7474.29       7505.91       127.29 o                         
   3   6  10       6899.90       6991.52       166.86 o                         
   4   6  10      30750.81      29551.24       563.56 o                         
   5   6  10      14910.63      14537.22       256.92 o                         
   6   6  10        955.02       1043.72       183.64 o                         
  -6   7  10       7311.79       7233.40       279.38 o                         
  -5   7  10       5546.31       5540.16       199.67 o                         
  -4   7  10      29997.99      30029.59       396.90 o                         
  -3   7  10      19256.83      19116.94       256.89 o                         
  -2   7  10       7845.45       8022.18       126.84 o                         
  -1   7  10       6696.22       6834.80       144.43 o                         
   0   7  10       1147.30       1196.99        88.59 o                         
   1   7  10       6806.95       7063.64       128.74 o                         
   2   7  10       7167.29       7148.93       116.89 o                         
   3   7  10      19342.10      19059.16       350.84 o                         
   4   7  10      30153.12      29226.40       766.66 o                         
   5   7  10       5440.54       5309.28       239.09 o                         
  -5   8  10       7699.76       8015.00       390.34 o                         
  -4   8  10      27538.32      28083.80       548.17 o                         
  -3   8  10      36608.66      36075.04       514.64 o                         
  -2   8  10      12370.57      11995.54       223.36 o                         
  -1   8  10        785.13        939.10        85.58 o                         
   0   8  10        913.95        994.51        89.97 o                         
   1   8  10        697.23        826.02        97.59 o                         
   2   8  10      13039.82      13254.02       304.96 o                         
   3   8  10      36685.20      36106.98       839.17 o                         
  -2   9  10       6473.57       6327.74       372.09 o                         
  -1   9  10      18855.17      19359.12       693.52 o                         
   0   1  11      36818.56      35921.52       522.74 o                         
   1   1  11      25980.27      25749.21       383.51 o                         
  -1   2  11       6956.65       7064.18       230.48 o                         
   0   2  11      71366.23      72050.09      1018.48 o                         
   1   2  11       7029.40       7210.43       173.99 o                         
   2   2  11      43185.15      43815.36       747.59 o                         
  -2   3  11      23113.77      23155.95       430.59 o                         
  -1   3  11       3514.99       3518.31       124.01 o                         
   0   3  11      11303.75      11551.57       223.69 o                         
   1   3  11       3078.83       3259.33       122.34 o                         
   2   3  11      23396.88      23482.16       436.60 o                         
   3   3  11       7471.23       7483.14       196.85 o                         
  -3   4  11       5301.96       5107.38       134.32 o                         
  -2   4  11      39547.64      40675.86       617.08 o                         
  -1   4  11       2451.12       2402.99        81.79 o                         
   0   4  11      16036.54      15920.85       264.83 o                         
   1   4  11       2446.09       2516.23       132.60 o                         
   2   4  11      38658.12      39779.79       804.63 o                         
   3   4  11       5062.16       5212.61       196.38 o                         
   4   4  11         93.98         98.92        77.55 o                         
  -4   5  11      21557.25      21113.02       278.47 o                         
  -3   5  11       1215.53       1272.30        86.10 o                         
  -2   5  11      11969.06      12132.76       219.73 o                         
  -1   5  11       7142.43       6954.18       133.44 o                         
   0   5  11        399.03        418.07        85.06 o                         
   1   5  11       7046.62       6810.64       197.59 o                         
   2   5  11      11763.29      12311.11       251.76 o                         
   3   5  11       1183.13       1278.72       146.09 o                         
   4   5  11      20960.39      20483.34       413.95 o                         
   5   5  11       9183.59       9319.86       175.89 o                         
  -5   6  11      11559.98      11424.22       195.86 o                         
  -4   6  11      20913.67      20425.95       255.07 o                         
  -3   6  11       1493.86       1621.55        77.75 o                         
  -2   6  11      85004.88      86216.01      1022.77 o                         
  -1   6  11      25719.94      26496.63       331.43 o                         
   0   6  11      21609.67      21782.10       326.62 o                         
   1   6  11      25821.54      25901.23       337.76 o                         
   2   6  11      85034.98      84928.48      1241.48 o                         
   3   6  11       1476.17       1646.04       106.56 o                         
   4   6  11      21957.67      21881.50       390.54 o                         
   5   6  11      11479.82      10925.41       215.94 o                         
   6   6  11       8268.60       8391.21       293.42 o                         
  -5   7  11        208.97        195.06       141.57 o                         
  -4   7  11      20306.46      20499.74       275.66 o                         
  -3   7  11      13304.23      13294.54       189.12 o                         
  -2   7  11       9253.68       9241.60       140.73 o                         
  -1   7  11       1042.05       1178.54        88.60 o                         
   0   7  11       8064.01       8158.93       155.38 o                         
   1   7  11       1025.83       1072.40        69.06 o                         
   2   7  11       9907.95      10081.46       209.16 o                         
   3   7  11      13062.82      12786.51       246.08 o                         
   4   7  11      20218.05      19189.91       417.16 o                         
   5   7  11        183.75        217.76       221.36 o                         
  -5   8  11       1944.63       2255.94       269.96 o                         
  -4   8  11       4206.71       3950.70       272.92 o                         
  -3   8  11      10065.87       9967.68       310.89 o                         
  -2   8  11       6743.31       6997.89       180.69 o                         
  -1   8  11        120.14        142.66       102.93 o                         
   0   8  11         23.10        220.84       105.04 o                         
   1   8  11        105.11        286.58       103.52 o                         
   2   8  11       6474.04       6550.90       267.68 o                         
  -2   9  11      14638.61      14871.32       596.36 o                         
  -1   9  11       1065.99       1035.96       248.00 o                         
   0   9  11       5583.22       7070.45       406.27 o                         
   0   0  12     176520.38     163409.48      4509.63 o                         
   0   1  12       4798.37       4927.95       111.01 o                         
   1   1  12         30.18         80.54        56.01 o                         
  -1   2  12       7395.37       7149.67       144.99 o                         
   0   2  12      87096.49      85040.17      1189.89 o                         
   1   2  12       7426.66       7492.91       155.14 o                         
   2   2  12       7052.44       7169.00       181.94 o                         
  -2   3  12      10256.07      10393.40       236.02 o                         
  -1   3  12       2560.18       2625.89       180.89 o                         
   0   3  12        380.30        453.47        40.17 o                         
   1   3  12       3006.63       2960.28       121.23 o                         
   2   3  12       9662.51       9746.86       227.99 o                         
   3   3  12       7845.39       7740.90       203.07 o                         
  -3   4  12      11482.23      11694.74       237.04 o                         
  -2   4  12      45588.80      45534.58       787.86 o                         
  -1   4  12      22015.02      21752.61       372.83 o                         
   0   4  12        347.86        529.27        73.43 o                         
   1   4  12      21997.62      22792.74       543.45 o                         
   2   4  12      46935.95      46218.00       813.57 o                         
   3   4  12      11573.79      11191.37       305.61 o                         
   4   4  12     144819.56     144441.00      1669.98 o                         
  -4   5  12       5539.26       5452.22       122.26 o                         
  -3   5  12       3252.75       3387.70       109.47 o                         
  -2   5  12      14799.92      14855.62       280.21 o                         
  -1   5  12       1321.10       1320.03        73.00 o                         
   0   5  12         40.71         98.10        71.07 o                         
   1   5  12       1324.42       1360.38       211.00 o                         
   2   5  12      15451.05      15310.59       296.42 o                         
   3   5  12       3132.15       3183.77       135.12 o                         
   4   5  12       6078.16       5994.27       176.88 o                         
   5   5  12       4917.30       4849.25       130.11 o                         
  -5   6  12       3594.80       3398.19       118.69 o                         
  -4   6  12      18024.57      18114.07       235.48 o                         
  -3   6  12       1029.47       1103.16        75.07 o                         
  -2   6  12       4111.34       4166.07       118.60 o                         
  -1   6  12       7805.98       7716.74       131.42 o                         
   0   6  12      21835.19      21715.49       324.71 o                         
   1   6  12       7840.63       7968.90       204.68 o                         
   2   6  12       4052.21       3925.10       151.18 o                         
   3   6  12        981.55       1025.03       103.21 o                         
   4   6  12      16585.85      16826.92       325.12 o                         
   5   6  12       3575.55       3683.78       169.66 o                         
   6   6  12        270.05        398.21       110.14 o                         
  -5   7  12       1838.18       2042.87       179.27 o                         
  -4   7  12       5154.77       4943.45       133.80 o                         
  -3   7  12        745.84        834.04        75.07 o                         
  -2   7  12        945.11       1023.92        74.80 o                         
  -1   7  12        980.57       1027.20        80.43 o                         
   0   7  12      14234.60      14409.86       279.01 o                         
   1   7  12        967.18        947.78       101.95 o                         
   2   7  12       1062.56        971.24       107.32 o                         
   3   7  12        804.01        909.81       111.03 o                         
   4   7  12       5116.51       4850.79       200.06 o                         
  -3   8  12       1001.24       1377.92       256.56 o                         
  -2   8  12       9885.20       9879.90       322.92 o                         
  -1   8  12       4655.06       4738.66       192.01 o                         
   0   8  12     127060.73     128656.05      2129.56 o                         
   1   8  12       4803.60       4752.68       225.35 o                         
  -1   9  12        150.61        442.15       231.58 o                         
   0   1  13      11820.52      11935.30       205.39 o                         
   1   1  13        145.06        193.31        58.13 o                         
  -1   2  13       6656.34       6601.84       206.53 o                         
   0   2  13      73974.79      72378.32      1086.42 o                         
   1   2  13       6865.94       6676.41       146.87 o                         
   2   2  13     100630.36     100882.00      1649.37 o                         
  -2   3  13       9727.51       9841.78       229.88 o                         
  -1   3  13       3023.08       3046.78       117.95 o                         
   0   3  13         28.34         99.63        46.23 o                         
   1   3  13       2697.60       2670.33       101.03 o                         
   2   3  13      10088.56      10337.52       242.48 o                         
   3   3  13        397.72        393.54       103.17 o                         
  -3   4  13       8153.04       7995.22       191.60 o                         
  -2   4  13      39647.10      39877.63       703.55 o                         
  -1   4  13       1607.68       1582.65        81.52 o                         
   0   4  13      11559.03      11480.79       162.12 o                         
   1   4  13       1577.42       1727.53       202.76 o                         
   2   4  13      38862.88      39246.62       860.81 o                         
   3   4  13       8227.11       8281.26       227.45 o                         
   4   4  13        848.71        987.86        91.32 o                         
  -4   5  13      11727.23      11782.09       188.32 o                         
  -3   5  13        641.08        753.33        93.33 o                         
  -2   5  13       3827.90       4109.52       139.53 o                         
  -1   5  13       3555.61       3490.78       105.05 o                         
   0   5  13       1038.54       1149.01        71.79 o                         
   1   5  13       3599.31       3741.95       170.98 o                         
   2   5  13       3711.22       3590.91       144.02 o                         
   3   5  13        811.28        984.10       124.25 o                         
   4   5  13      11381.43      10902.62       242.63 o                         
   5   5  13         43.66         86.26        82.29 o                         
  -5   6  13       1496.48       1536.18       142.62 o                         
  -4   6  13      27531.43      27596.65       327.50 o                         
  -3   6  13       5057.21       5089.26       111.62 o                         
  -2   6  13      77460.27      77941.93       934.15 o                         
  -1   6  13       8225.62       8443.07       192.07 o                         
   0   6  13      20003.36      19854.27       300.67 o                         
   1   6  13       8277.32       8438.10       215.00 o                         
   2   6  13      77299.98      76939.39      1140.36 o                         
   3   6  13       5279.67       5541.03       158.28 o                         
   4   6  13      28790.11      28405.17       482.09 o                         
   5   6  13       1521.85       1568.46       122.54 o                         
   6   6  13      32575.21      31898.10       612.19 o                         
  -4   7  13       8273.37       8390.73       296.62 o                         
  -3   7  13       1539.38       1680.57       113.06 o                         
  -2   7  13       3852.21       3782.41       124.43 o                         
  -1   7  13        554.00        529.24        92.16 o                         
   0   7  13      31068.62      30795.62       513.41 o                         
   1   7  13        504.62        481.34       116.40 o                         
   2   7  13       4003.40       3937.33       141.25 o                         
   3   7  13       1289.79       1389.59       147.21 o                         
  -2   8  13      10829.10      11356.48       356.61 o                         
  -1   8  13       1592.40       1711.58       315.83 o                         
   0   8  13        105.65        170.89       204.63 o                         
   0   1  14       3297.37       3250.82        96.42 o                         
   1   1  14       7099.86       7220.46       146.19 o                         
  -1   2  14       4207.30       4254.49       133.34 o                         
   0   2  14      34009.05      33397.23       496.95 o                         
   1   2  14       3889.53       3940.02       133.88 o                         
   2   2  14       6265.77       6207.52       145.63 o                         
  -2   3  14      13499.16      13521.83       344.37 o                         
  -1   3  14       4941.98       5096.12       122.62 o                         
   0   3  14         73.36        165.73        50.01 o                         
   1   3  14       5062.08       5099.73       158.74 o                         
   2   3  14      13150.30      13112.73       341.18 o                         
   3   3  14        292.99        322.77       104.20 o                         
  -3   4  14       2756.48       2860.04       125.86 o                         
  -2   4  14      32603.08      32678.36       591.95 o                         
  -1   4  14       8126.79       8062.85       261.77 o                         
   0   4  14     174381.41     164129.98      2741.33 o                         
   1   4  14       7840.99       7480.94       205.47 o                         
   2   4  14      32196.67      32570.73       821.91 o                         
   3   4  14       2973.72       3084.98       154.61 o                         
   4   4  14       6188.51       6041.80       144.28 o                         
  -4   5  14        440.47        514.11        89.27 o                         
  -3   5  14        289.02        403.65        79.05 o                         
  -2   5  14       8784.32       8851.53       217.09 o                         
  -1   5  14       2549.54       2585.86        95.90 o                         
   0   5  14      32317.47      30770.77       649.55 o                         
   1   5  14       2366.96       2509.84       210.55 o                         
   2   5  14       8807.46       8710.93       215.41 o                         
   3   5  14        308.82        327.15       121.84 o                         
   4   5  14        497.48        710.88       112.12 o                         
   5   5  14       1216.90       1332.01       104.87 o                         
  -5   6  14       6454.62       6632.62       186.48 o                         
  -4   6  14      31457.77      31167.43       458.47 o                         
  -3   6  14       1962.32       2032.44        91.06 o                         
  -2   6  14       5781.66       5666.05       184.08 o                         
  -1   6  14         38.21        186.14       110.22 o                         
   0   6  14      16727.06      16722.67       321.08 o                         
   1   6  14         51.79        194.08       112.43 o                         
   2   6  14       5749.05       5852.38       185.94 o                         
   3   6  14       2035.21       2058.58       121.47 o                         
   4   6  14      31226.09      30362.86       589.21 o                         
   5   6  14       6298.08       6220.21       186.57 o                         
  -3   7  14       1653.50       1573.88       181.62 o                         
  -2   7  14       9154.02       9199.03       221.80 o                         
  -1   7  14       3544.77       3707.08       154.54 o                         
   0   7  14       1282.25       1471.13       110.79 o                         
   1   7  14       3532.33       3571.76       183.45 o                         
   2   7  14       8795.02       8872.82       308.97 o                         
   3   7  14       2085.16       2469.73       287.42 o                         
  -2   8  14      25370.95      25788.13       887.82 o                         
  -1   8  14       1946.61       2143.33       416.98 o                         
   0   8  14        936.98       1061.05       250.47 o                         
   0   1  15      13812.56      13471.69       232.34 o                         
   1   1  15         43.06        114.14        65.25 o                         
  -1   2  15      11293.43      11193.44       240.82 o                         
   0   2  15       7716.83       7673.74       164.81 o                         
   1   2  15      11945.76      11858.53       438.81 o                         
   2   2  15     102983.48     102054.28      1670.40 o                         
  -2   3  15      15151.48      15108.34       266.80 o                         
  -1   3  15      14930.95      14754.32       435.10 o                         
   0   3  15        616.84        694.99        66.66 o                         
   1   3  15      14850.11      14716.79       380.80 o                         
   2   3  15      15267.66      15000.56       271.69 o                         
   3   3  15          7.11         81.30       102.73 o                         
  -3   4  15      11804.92      11975.04       280.16 o                         
  -2   4  15      17845.91      17895.90       459.65 o                         
  -1   4  15       4988.28       4739.46       103.83 o                         
   0   4  15       7046.21       7053.97       249.76 o                         
   1   4  15       5595.33       5686.04       219.67 o                         
   2   4  15      17969.52      17586.85       456.19 o                         
   3   4  15      11329.73      10864.97       325.65 o                         
   4   4  15       3076.62       3163.87       146.34 o                         
  -4   5  15       1095.20       1183.86        86.03 o                         
  -3   5  15       8264.12       8043.21       161.20 o                         
  -2   5  15       2914.27       3134.77       130.16 o                         
  -1   5  15       3076.60       3471.02       161.14 o                         
   0   5  15      17741.20      17827.38       463.42 o                         
   1   5  15       3324.51       3332.10       172.31 o                         
   2   5  15       2872.73       2984.91       144.45 o                         
   3   5  15       8398.27       8609.29       258.98 o                         
   4   5  15       1096.51       1093.73       121.16 o                         
   5   5  15       1199.43       1368.20       118.37 o                         
  -5   6  15      19851.98      19791.52       736.30 o                         
  -4   6  15      23397.01      23472.07       595.16 o                         
  -3   6  15       5778.19       6113.37       247.85 o                         
  -2   6  15      16259.04      16737.94       332.17 o                         
  -1   6  15       5090.94       4931.10       228.76 o                         
   0   6  15      26894.53      27532.79       568.93 o                         
   1   6  15       5201.08       5203.30       223.15 o                         
   2   6  15      16290.30      16042.87       324.99 o                         
   3   6  15       5453.31       5408.25       267.43 o                         
   4   6  15      22834.22      22374.60       567.65 o                         
   5   6  15      19810.10      19772.93       742.70 o                         
  -2   7  15      10040.12       9874.15       470.54 o                         
  -1   7  15       5589.90       5237.58       251.78 o                         
   0   7  15       4546.79       4735.42       243.16 o                         
   0   0  16     157437.48     149434.62      4154.09 o                         
   0   1  16      28325.46      27849.00       428.93 o                         
   1   1  16      20575.24      20032.23       498.52 o                         
  -1   2  16      11414.01      11581.57       250.72 o                         
   0   2  16        194.47        241.75        67.68 o                         
   1   2  16      11332.05      11230.25       250.66 o                         
   2   2  16        955.06       1171.78       108.35 o                         
  -2   3  16       4184.17       4175.88       146.93 o                         
  -1   3  16       2350.93       2600.92       165.43 o                         
   0   3  16        638.53        620.78        48.11 o                         
   1   3  16       2605.13       2820.58       165.77 o                         
   2   3  16       3884.34       3657.17       155.58 o                         
   3   3  16       1565.33       1600.70       103.73 o                         
  -3   4  16      29638.38      29871.12       570.23 o                         
  -2   4  16       9773.51       9814.69       198.78 o                         
  -1   4  16       1702.70       1776.39        81.49 o                         
   0   4  16          0.93        174.55       130.21 o                         
   1   4  16       1290.49       1287.58       148.27 o                         
   2   4  16       9571.55       9558.17       241.86 o                         
   3   4  16      29958.16      29710.45       691.52 o                         
   4   4  16      34888.38      34809.63       569.30 o                         
  -4   5  16      12555.15      12746.47       393.95 o                         
  -3   5  16      38644.19      39044.41       729.28 o                         
  -2   5  16       3514.91       3536.20       175.05 o                         
  -1   5  16       1266.93       1467.11       140.61 o                         
   0   5  16        599.65        566.84       150.81 o                         
   1   5  16       1303.84       1414.10       116.07 o                         
   2   5  16       3554.45       3552.21       192.50 o                         
   3   5  16      38506.51      38732.64       720.70 o                         
   4   5  16      12821.16      13152.23       392.34 o                         
  -4   6  16       4165.15       4199.68       246.80 o                         
  -3   6  16       2920.91       3334.28       491.77 o                         
  -2   6  16       3208.18       3376.04       294.51 o                         
  -1   6  16       9582.40       9899.17       601.44 o                         
   0   6  16      20174.72      20624.67       609.50 o                         
   1   6  16       9408.40       9295.28       257.91 o                         
   2   6  16       3069.13       2562.91       269.30 o                         
   3   6  16       3233.33       3296.55       217.32 o                         
   4   6  16       4550.50       4266.38       345.93 o                         
   0   7  16      25596.15      24707.19       887.43 o                         
   0   1  17        218.28        446.95        89.35 o                         
   1   1  17      21066.36      20348.09       412.35 o                         
  -1   2  17      18231.95      17945.08       350.90 o                         
   0   2  17         30.31         65.73        69.52 o                         
   1   2  17      18320.90      18564.06       365.52 o                         
   2   2  17      18010.60      18373.43       366.11 o                         
  -2   3  17       2730.04       2889.68       177.98 o                         
  -1   3  17      25776.21      25222.40       590.49 o                         
   0   3  17      14122.22      14133.86       378.31 o                         
   1   3  17      25870.70      25555.20       594.48 o                         
   2   3  17       2853.31       3103.96       145.50 o                         
   3   3  17       3330.74       3405.23       128.27 o                         
  -3   4  17       8887.66       9017.30       309.11 o                         
  -2   4  17       3147.87       3057.38       191.61 o                         
  -1   4  17       4576.18       4675.92       217.31 o                         
   0   4  17        483.04        948.34       432.84 o                         
   1   4  17       4751.31       4911.86       218.92 o                         
   2   4  17       3449.09       3396.55       149.78 o                         
   3   4  17       8796.44       8656.63       229.01 o                         
  -3   5  17      25803.08      26843.24       924.40 o                         
  -2   5  17      30883.55      30267.85       711.60 o                         
  -1   5  17       5550.91       5129.62       239.18 o                         
   0   5  17         79.05        252.15       144.85 o                         
   1   5  17       5654.73       5684.59       242.45 o                         
   2   5  17      30646.09      30497.52       580.09 o                         
   3   5  17      26182.85      25004.60       847.84 o                         
  -2   6  17       1496.02       1689.64       257.46 o                         
  -1   6  17      12763.24      13046.36       557.41 o                         
   0   6  17      14931.82      15214.64       433.57 o                         
   1   6  17      13013.06      13799.14       555.54 o                         
   2   6  17       1535.01       1846.20       233.13 o                         
   0   1  18        226.62        219.57       173.14 o                         
   1   1  18       1893.08       1985.52       115.41 o                         
  -1   2  18        483.67        475.90       130.67 o                         
   0   2  18        283.37        426.66       128.51 o                         
   1   2  18        407.25        508.11       125.10 o                         
   2   2  18        689.30        790.31       199.86 o                         
  -2   3  18       1088.04       1017.39       152.41 o                         
  -1   3  18      54517.72      54477.54      1156.29 o                         
   0   3  18      45247.52      43361.04      1138.80 o                         
   1   3  18      54716.94      53252.64      1129.38 o                         
   2   3  18       1091.85       1344.69       150.69 o                         
   3   3  18       2286.34       2530.07       271.13 o                         
  -3   4  18       2068.29       2190.57       268.88 o                         
  -2   4  18       3535.81       3331.68       200.14 o                         
  -1   4  18       7678.22       7603.33       271.98 o                         
   0   4  18       1927.44       2275.72       202.89 o                         
   1   4  18       7679.33       7382.47       345.02 o                         
   2   4  18       3361.00       3385.12       191.92 o                         
   3   4  18       2065.39       2202.74       277.18 o                         
  -2   5  18      10478.89       9677.74       461.45 o                         
  -1   5  18      28909.12      28724.31       682.00 o                         
   0   5  18       1345.20       1371.47       169.64 o                         
   1   5  18      28986.81      29253.66       922.47 o                         
   1   1  19      33438.93      33829.33      1058.04 o                         
  -1   2  19       5210.29       4795.21       289.85 o                         
   0   2  19       3628.12       3288.62       259.42 o                         
   1   2  19       5084.57       4786.57       302.57 o                         
   2   2  19        986.11        855.95       199.33 o                         
  -2   3  19       2878.51       2805.05       268.16 o                         
  -1   3  19      17423.09      19178.54       686.29 o                         
   0   3  19       1195.09       1481.56       155.92 o                         
   1   3  19      17097.44      16373.43       625.11 o                         
   2   3  19       2751.55       3137.49       283.09 o                         
   3   3  19      27390.90      26600.43       921.07 o                         
  -2   4  19       1080.88        933.66       225.88 o                         
  -1   4  19        689.73        694.93       223.07 o                         
   0   4  19       4579.81       4413.30       210.72 o                         
   1   4  19        641.36        862.14       231.08 o                         
   2   4  19       1136.33       1288.15       261.83 o                         
   0   5  19        188.34        205.07       148.54 o                         
                                                                                
