# Supplementary material for: Redetermination of the crystal structure of R 5Si4 (R = Pr, Nd) from single-crystal X-ray diffraction data
Source: Acta Crystallogr E Crystallogr Commun. 2020 Mar 10;76(Pt 4):510–3. doi: 10.1107/S2056989020002789 (PMC7133051; doi:10.1107/S2056989020002789)
Supplement: Supplementary file 3 [file e-76-00510-Bsup3.hkl]

data_B                                                                          
_shelx_title ' nd5si4-50deg_01_a.res in P4(1)2(1)2'                             
_shelx_refln_list_code          4                                               
_shelx_F_calc_maximum      670.58                                               
_exptl_crystal_F_000      1424.00                                               
_reflns_d_resolution_high  0.7067                                               
                                                                                
loop_                                                                           
 _space_group_symop_operation_xyz                                               
 'x, y, z'                                                                      
 '-x, -y, z+1/2'                                                                
 '-y+1/2, x+1/2, z+1/4'                                                         
 'y+1/2, -x+1/2, z+3/4'                                                         
 '-x+1/2, y+1/2, -z+1/4'                                                        
 'x+1/2, -y+1/2, -z+3/4'                                                        
 'y, x, -z'                                                                     
 '-y, -x, -z+1/2'                                                               
                                                                                
_cell_length_a     7.8644                                                       
_cell_length_b     7.8644                                                       
_cell_length_c    14.8085                                                       
_cell_angle_alpha  90.000                                                       
_cell_angle_beta   90.000                                                       
_cell_angle_gamma  90.000                                                       
                                                                                
_shelx_F_squared_multiplier     1.000                                           
                                                                                
loop_                                                                           
 _refln_index_h                                                                 
 _refln_index_k                                                                 
 _refln_index_l                                                                 
 _refln_F_squared_calc                                                          
 _refln_F_squared_meas                                                          
 _refln_F_squared_sigma                                                         
 _refln_observed_status                                                         
   1   1   0        526.55        644.24        98.49 o                         
   0   2   0      28874.59      28143.88       511.51 o                         
   1   2   0      20105.88      20147.57       281.30 o                         
   2   2   0       1302.85       1665.24       127.46 o                         
   1   3   0       5967.22       6030.85       106.55 o                         
   2   3   0        471.17        468.57        52.74 o                         
   3   3   0      42728.09      42268.63      1022.61 o                         
   0   4   0        119.59        369.78       108.55 o                         
   2   4   0     101853.52     104089.40      1350.81 o                         
   3   4   0       2790.63       2892.43       144.43 o                         
   1   5   0       2531.45       2652.29        90.61 o                         
   2   5   0       6679.46       6742.91       117.47 o                         
   3   5   0      28896.34      29068.77       436.25 o                         
   4   5   0        570.60        805.97       103.33 o                         
   5   5   0      29123.72      29419.29       824.70 o                         
   0   6   0     167984.30     173293.56      5433.24 o                         
   1   6   0       4463.57       4803.07       167.97 o                         
   2   6   0       1161.88       1249.13        80.23 o                         
   3   6   0      14517.30      14653.49       260.64 o                         
   4   6   0      31593.46      31663.43       455.54 o                         
   5   6   0      16666.20      16900.20       318.83 o                         
   6   6   0      19538.75      19548.71       399.08 o                         
   1   7   0          8.67        225.22        82.18 o                         
   2   7   0      34201.88      34644.45       527.68 o                         
   3   7   0       2510.12       2625.06       146.92 o                         
   4   7   0       9054.85       9048.22       202.83 o                         
   5   7   0        455.19        421.63        78.45 o                         
   6   7   0       3097.21       3137.06       117.11 o                         
   7   7   0       2022.50       2214.44       148.13 o                         
   0   8   0      56074.18      55944.14      2444.36 o                         
   1   8   0         65.46        132.37        77.98 o                         
   2   8   0      92175.48      93602.27      1292.65 o                         
   3   8   0       4261.67       4283.43       181.96 o                         
   4   8   0        543.20        591.20       141.75 o                         
   5   8   0         23.50        110.28        98.96 o                         
   6   8   0      13343.96      13459.72       282.20 o                         
   1   9   0       1605.46       1732.70       112.13 o                         
   2   9   0       6799.36       6947.81       236.02 o                         
   3   9   0       1257.41       1251.97       166.23 o                         
   4   9   0       2238.21       2075.40       142.51 o                         
   5   9   0        447.02        542.62       144.87 o                         
   6   9   0      21486.65      22868.60       765.49 o                         
   0  10   0      23120.83      23443.62       752.34 o                         
   1  10   0       1375.52       1426.43       128.55 o                         
   2  10   0      10173.64      10523.81       382.21 o                         
   3  10   0       4888.67       4610.00       367.23 o                         
   1  11   0        287.10        140.97       286.51 o                         
   1   1   1        194.08        336.03        43.40 o                         
  -1   2   1      27858.60      28231.39       356.21 o                         
   0   2   1      45193.68      46969.98       753.11 o                         
   1   2   1      28058.71      27866.84       414.53 o                         
   2   2   1     449675.00     433097.91      9417.14 o                         
  -2   3   1        636.94        718.53        64.96 o                         
  -1   3   1      16934.03      17102.64       242.93 o                         
   0   3   1      47050.96      47179.33       587.56 o                         
   1   3   1      16739.07      16667.34       250.89 o                         
   2   3   1        677.15        797.03        43.84 o                         
   3   3   1       7141.98       7219.50       174.30 o                         
  -3   4   1       8221.30       8257.81       167.28 o                         
  -2   4   1      88386.29      90464.88      1301.77 o                         
  -1   4   1       1512.82       1732.24        78.26 o                         
   0   4   1       2624.10       2622.56        82.66 o                         
   1   4   1       1616.71       1720.73        70.17 o                         
   2   4   1      89077.04      90022.52      1085.16 o                         
   3   4   1       8053.70       8110.30       179.25 o                         
   4   4   1        631.55        767.96        92.06 o                         
  -4   5   1      26837.77      27468.11       433.11 o                         
  -3   5   1      12606.63      12557.58       284.32 o                         
  -2   5   1      39903.02      40575.01       638.37 o                         
  -1   5   1      11701.88      11380.37       257.06 o                         
   0   5   1      11709.62      11845.64       280.45 o                         
   1   5   1      11370.33      11418.05       206.84 o                         
   2   5   1      39607.78      39924.98       574.60 o                         
   3   5   1      12769.34      12933.05       310.95 o                         
   4   5   1      26467.23      27140.17       604.04 o                         
   5   5   1       3858.26       4162.69       140.52 o                         
  -5   6   1        693.66        689.00       107.23 o                         
  -4   6   1      41372.87      41507.09       620.91 o                         
  -3   6   1       9221.03       9429.73       183.99 o                         
  -2   6   1      74735.75      72740.57      1476.62 o                         
  -1   6   1       8537.65       8427.80       255.97 o                         
   0   6   1     131962.62     134590.69      2465.79 o                         
   1   6   1       9354.77       9802.47       214.77 o                         
   2   6   1      74806.91      74515.10      1052.11 o                         
   3   6   1       8669.61       8772.91       250.57 o                         
   4   6   1      40672.20      40566.42       497.20 o                         
   5   6   1        639.81        724.84        92.64 o                         
   6   6   1      82363.13      82911.95       945.52 o                         
  -6   7   1       7035.39       6903.77       172.89 o                         
  -5   7   1       9554.66       9800.32       232.11 o                         
  -4   7   1      22261.17      22791.04       390.74 o                         
  -3   7   1       3403.05       3352.75        99.55 o                         
  -2   7   1        267.89        443.64        66.96 o                         
  -1   7   1       1922.54       1856.81       138.83 o                         
   0   7   1        170.28        284.92        97.40 o                         
   1   7   1       1924.37       2133.26       122.31 o                         
   2   7   1        320.23        529.58        65.60 o                         
   3   7   1       3631.39       3673.90       169.79 o                         
   4   7   1      21855.85      21814.78       356.02 o                         
   5   7   1       8772.47       8689.52       206.17 o                         
   6   7   1       6819.38       6938.04       172.22 o                         
   7   7   1       5754.34       5693.56       154.96 o                         
  -6   8   1      10201.35      10092.56       254.65 o                         
  -5   8   1        469.35        508.33        93.05 o                         
  -4   8   1      17415.04      17366.83       387.12 o                         
  -3   8   1       1719.73       1800.63        90.00 o                         
  -2   8   1      59697.37      59366.11       858.89 o                         
  -1   8   1      18892.47      19075.90       397.23 o                         
   0   8   1        683.14        889.12        97.73 o                         
   1   8   1      19899.77      20549.26       528.42 o                         
   2   8   1      60240.41      61357.82       887.83 o                         
   3   8   1       1689.19       1762.63       112.37 o                         
   4   8   1      17565.63      16995.10       372.22 o                         
   5   8   1        482.73        448.97       112.52 o                         
   6   8   1      10684.61      10928.89       272.98 o                         
  -6   9   1       6379.56       6735.23       377.38 o                         
  -5   9   1       1540.09       1618.71       175.61 o                         
  -4   9   1       5932.84       6245.03       252.67 o                         
  -3   9   1       2226.91       2226.31       142.31 o                         
  -2   9   1       1506.44       1850.25       143.66 o                         
  -1   9   1       2152.07       2152.63       107.61 o                         
   0   9   1      49946.45      50153.71       750.53 o                         
   1   9   1       2277.05       2417.23       115.84 o                         
   3   9   1       2613.33       2478.50       142.13 o                         
   4   9   1       5411.60       5411.09       248.58 o                         
   5   9   1       1310.34       1205.75       142.04 o                         
   6   9   1       6050.70       6458.00       371.95 o                         
  -3  10   1      11993.17      12273.86       429.32 o                         
  -2  10   1      15007.14      15127.43       417.26 o                         
  -1  10   1       1121.10       1227.63       125.94 o                         
   0  10   1      41449.14      40232.87       727.77 o                         
   1  10   1       1247.36       1345.21       126.22 o                         
   2  10   1      15428.29      16225.91       492.13 o                         
   3  10   1      11732.51      12658.56       524.89 o                         
   4  10   1      33050.41      36793.29      1612.21 o                         
  -1  11   1       3932.09       3231.80       410.88 o                         
   1  11   1       3748.03       4022.46       467.50 o                         
   0   1   2       1156.79       1353.15        62.31 o                         
   1   1   2      12910.00      13104.28       241.80 o                         
  -1   2   2       7380.26       7460.91       143.60 o                         
   0   2   2      81585.65      82659.47      1303.92 o                         
   1   2   2       7126.32       7147.25       115.24 o                         
   2   2   2       1937.84       2148.13        71.28 o                         
  -2   3   2       5956.92       6244.19       126.86 o                         
  -1   3   2      19757.78      19613.46       297.87 o                         
   0   3   2     279686.50     288608.50      3966.99 o                         
   1   3   2      19746.36      19831.90       259.30 o                         
   2   3   2       5649.98       5846.20        90.21 o                         
   3   3   2       9357.00       9587.83       153.75 o                         
  -3   4   2       6092.16       6406.73       148.19 o                         
  -2   4   2      64645.75      65359.42       971.79 o                         
  -1   4   2      49418.12      49785.55       683.17 o                         
   0   4   2     307584.44     310408.53      3373.87 o                         
   1   4   2      48828.70      49536.95       627.28 o                         
   2   4   2      63376.70      63562.77       791.93 o                         
   3   4   2       6353.35       6735.43       142.09 o                         
   4   4   2       6916.47       7153.70       134.89 o                         
  -4   5   2       1748.71       1857.66        79.37 o                         
  -3   5   2        675.06        648.51        88.62 o                         
  -2   5   2      44457.61      46120.22      1607.34 o                         
  -1   5   2       4535.61       4549.04       133.67 o                         
   0   5   2        266.31        340.10        58.27 o                         
   1   5   2       4622.38       4712.88       120.17 o                         
   2   5   2      44883.08      44467.57       575.42 o                         
   3   5   2        606.53        666.83        62.27 o                         
   4   5   2       1877.70       1923.48        83.41 o                         
   5   5   2       2104.80       2153.47        79.68 o                         
  -5   6   2       1596.21       1838.79       101.48 o                         
  -4   6   2      40596.96      41116.14       595.19 o                         
  -3   6   2      38237.66      38364.79       723.94 o                         
  -2   6   2       5137.53       5946.06       380.21 o                         
  -1   6   2       9599.90       9983.80       357.87 o                         
   0   6   2      22999.64      23826.05       635.49 o                         
   1   6   2       8727.96       8945.73       203.13 o                         
   2   6   2       5137.88       5198.25       112.48 o                         
   3   6   2      39072.05      39358.31       531.69 o                         
   4   6   2      42064.53      42745.18       647.66 o                         
   5   6   2       1537.43       1824.17       112.70 o                         
   6   6   2      18922.41      19189.76       328.18 o                         
  -6   7   2       3843.69       3908.77       139.35 o                         
  -5   7   2      12586.65      12819.64       257.42 o                         
  -4   7   2      33102.85      33908.86       581.45 o                         
  -3   7   2       2326.07       2249.83        88.41 o                         
  -2   7   2      21589.25      21961.23       427.70 o                         
  -1   7   2      12940.19      13122.89       292.72 o                         
   0   7   2       3639.61       3905.11       224.36 o                         
   1   7   2      12793.79      12741.93       278.34 o                         
   2   7   2      22632.27      22707.98       331.60 o                         
   3   7   2       2156.72       2215.28        90.33 o                         
   4   7   2      33097.30      33296.85       533.18 o                         
   5   7   2      13640.72      13562.66       336.59 o                         
   6   7   2       3978.04       4061.58       145.04 o                         
   7   7   2        807.31        893.82        87.73 o                         
  -6   8   2      10803.50      11152.70       572.60 o                         
  -5   8   2      54853.73      54356.41       823.24 o                         
  -4   8   2      66048.24      66757.12       961.22 o                         
  -3   8   2        714.32        938.38        97.15 o                         
  -2   8   2      39252.46      39506.24       615.22 o                         
  -1   8   2      11203.00      11446.29       231.66 o                         
   0   8   2       1014.27       1115.29       110.79 o                         
   1   8   2      10451.57      10616.58       295.42 o                         
   2   8   2      38629.02      38405.10       524.68 o                         
   3   8   2        544.96        616.32        96.07 o                         
   4   8   2      66001.94      66326.24       881.68 o                         
   5   8   2      54086.47      53766.39       757.60 o                         
   6   8   2       9926.93       9707.48       320.63 o                         
  -6   9   2      15217.73      16300.15       891.89 o                         
  -5   9   2        386.83        540.73       163.02 o                         
  -4   9   2      10584.63      10637.11       303.82 o                         
  -3   9   2       8203.26       7980.91       242.04 o                         
  -2   9   2      14758.77      14985.06       309.42 o                         
  -1   9   2        577.23        662.35        81.83 o                         
   0   9   2       3126.77       3339.28       156.02 o                         
   1   9   2        692.58        766.22        89.56 o                         
   2   9   2      14447.51      14768.56       356.38 o                         
   3   9   2       7970.84       7900.38       237.46 o                         
   4   9   2      10182.30      10491.25       305.57 o                         
   5   9   2        437.79        686.52       189.57 o                         
   6   9   2      14867.04      15106.16       587.16 o                         
  -3  10   2       7744.34       7517.34       415.47 o                         
  -2  10   2       9256.03       9945.02       331.77 o                         
  -1  10   2       7281.01       7217.27       243.92 o                         
   0  10   2      28731.16      28863.37       571.40 o                         
   1  10   2       7344.50       7132.58       217.35 o                         
   2  10   2       9403.16       9124.00       354.40 o                         
   3  10   2       8043.31       8323.53       415.28 o                         
   4  10   2       5268.71       6827.37       648.50 o                         
   0   1   3        449.28        754.18       140.49 o                         
   1   1   3      29914.92      28988.86       700.40 o                         
  -1   2   3     148457.64     148969.22      1677.70 o                         
   0   2   3     104209.56     105323.66      1478.82 o                         
   1   2   3     148446.69     149169.28      1764.00 o                         
   2   2   3      58342.91      58193.36       670.70 o                         
  -2   3   3       2699.38       2801.58        78.31 o                         
  -1   3   3      10990.70      10579.83       174.31 o                         
   0   3   3      20770.01      20787.22       418.71 o                         
   1   3   3      11251.21      11033.93       170.53 o                         
   2   3   3       2390.04       2548.10        88.53 o                         
   3   3   3      36616.47      36718.82       484.45 o                         
  -3   4   3      24998.30      24656.77       356.95 o                         
  -2   4   3      21737.15      21774.71       433.01 o                         
  -1   4   3      18622.75      18461.39       288.58 o                         
   0   4   3      10281.04       9967.22       465.58 o                         
   1   4   3      19023.47      18892.24       245.20 o                         
   2   4   3      22675.93      22979.88       345.71 o                         
   3   4   3      24940.00      24748.37       356.69 o                         
   4   4   3       9601.77       9872.60       168.32 o                         
  -4   5   3      15155.28      15428.86       238.65 o                         
  -3   5   3       4543.88       4737.64       486.66 o                         
  -2   5   3      85369.51      85598.76      2007.64 o                         
  -1   5   3      63739.90      63827.09       948.31 o                         
   0   5   3      11280.92      11266.51       170.48 o                         
   1   5   3      63742.99      64422.36       876.00 o                         
   2   5   3      85635.91      86195.35      1153.31 o                         
   3   5   3       4681.52       4623.15       132.93 o                         
   4   5   3      15732.11      15639.60       274.24 o                         
   5   5   3      10914.33      10956.19       200.23 o                         
  -5   6   3      12022.98      12023.21       206.17 o                         
  -4   6   3      28002.42      28292.12       496.04 o                         
  -3   6   3      68739.67      69425.22      1647.08 o                         
  -2   6   3      48695.09      50794.25      1783.29 o                         
  -1   6   3       2062.82       2117.19       166.37 o                         
   0   6   3        831.91        950.29       100.98 o                         
   1   6   3       2328.13       2454.43       107.97 o                         
   2   6   3      48762.34      48315.19       765.44 o                         
   3   6   3      68431.70      67631.77       856.61 o                         
   4   6   3      25982.69      26384.62       438.88 o                         
   5   6   3      12019.18      12054.42       291.60 o                         
   6   6   3      16167.45      16434.94       322.97 o                         
  -6   7   3      17583.11      17557.86       420.38 o                         
  -5   7   3       8624.01       8682.23       227.86 o                         
  -4   7   3       2684.08       2996.62       134.98 o                         
  -3   7   3       5167.92       5262.96       194.16 o                         
  -2   7   3       4939.17       4765.91       241.83 o                         
  -1   7   3       6832.80       7004.65       204.56 o                         
   0   7   3      61236.33      63000.74      1277.79 o                         
   1   7   3       6740.07       6751.42       177.01 o                         
   2   7   3       4401.11       4417.06       145.42 o                         
   3   7   3       5313.32       5422.10       138.34 o                         
   4   7   3       2748.04       3026.79       148.17 o                         
   5   7   3       8382.54       8375.80       215.85 o                         
   6   7   3      17706.09      17419.63       322.34 o                         
   7   7   3      16327.60      16324.02       501.98 o                         
  -6   8   3      11198.35      11151.52       398.54 o                         
  -5   8   3      23718.08      23290.32       404.65 o                         
  -4   8   3       8890.58       8881.47       156.30 o                         
  -3   8   3       1125.03       1112.47        91.11 o                         
  -2   8   3       2758.83       2840.15       154.48 o                         
  -1   8   3      23394.07      23329.42       413.10 o                         
   0   8   3       6194.53       6316.01       185.35 o                         
   1   8   3      23711.85      23340.65       445.96 o                         
   2   8   3       3033.17       3398.95       152.51 o                         
   3   8   3       1160.45       1310.49       102.39 o                         
   4   8   3       8905.06       8895.54       211.23 o                         
   5   8   3      24356.53      24619.01       466.03 o                         
   6   8   3      11801.04      12256.62       433.49 o                         
   7   8   3       5139.32       5732.58       542.93 o                         
  -6   9   3      13741.90      13670.59       789.08 o                         
  -5   9   3       2987.01       2826.14       226.89 o                         
  -4   9   3      21249.16      20534.47       410.90 o                         
  -3   9   3      28277.18      27243.59       500.76 o                         
  -2   9   3       9994.62      10048.07       244.62 o                         
  -1   9   3       3454.74       3755.22       133.04 o                         
   0   9   3       3006.61       3223.59       132.04 o                         
   1   9   3       3541.27       3762.65       146.53 o                         
   2   9   3       9888.06       9916.14       250.85 o                         
   3   9   3      27604.61      27870.87       616.71 o                         
   4   9   3      22148.31      22201.09       485.43 o                         
   5   9   3       2995.06       3385.24       260.47 o                         
   6   9   3      13798.04      14761.06       626.39 o                         
  -4  10   3       5311.79       5050.79       460.25 o                         
  -3  10   3      13409.44      14149.06       476.59 o                         
  -2  10   3      21388.23      21165.73       466.32 o                         
  -1  10   3      12613.47      11687.17       517.59 o                         
   0  10   3      15050.23      14812.97       416.96 o                         
   1  10   3      12368.28      12596.29       370.93 o                         
   2  10   3      21338.87      22147.34       606.72 o                         
   3  10   3      13134.55      13203.68       529.84 o                         
   0   0   4        592.27        745.63       105.34 o                         
   0   1   4      77480.08      78193.58      1109.62 o                         
   1   1   4     122576.36     128177.20      2298.47 o                         
  -1   2   4      20036.72      19756.90       328.91 o                         
   0   2   4      66939.19      66000.76      1239.24 o                         
   1   2   4      20477.95      19998.36       545.38 o                         
   2   2   4      12374.49      11996.37       218.84 o                         
  -2   3   4      19948.77      19966.57       290.65 o                         
  -1   3   4       8081.27       7958.80       199.16 o                         
   0   3   4       2155.93       2266.11        86.01 o                         
   1   3   4       7604.20       7325.69       143.92 o                         
   2   3   4      20821.64      20894.77       311.04 o                         
   3   3   4     233222.16     228713.94      2694.20 o                         
  -3   4   4      70980.38      71495.48      1083.73 o                         
  -2   4   4      14818.63      14639.61       291.28 o                         
  -1   4   4      39173.18      38903.20       533.70 o                         
   0   4   4         99.70        158.79        71.51 o                         
   1   4   4      39483.23      39181.24       521.84 o                         
   2   4   4      14220.18      14378.80       319.47 o                         
   3   4   4      70683.08      70047.80       766.94 o                         
   4   4   4      23978.65      23748.32       332.55 o                         
  -4   5   4      32999.43      33061.36       510.43 o                         
  -3   5   4      14606.24      14198.70       611.45 o                         
  -2   5   4      15793.94      16340.96       496.77 o                         
  -1   5   4       2971.87       2892.51       135.60 o                         
   0   5   4        588.12        774.18        74.73 o                         
   1   5   4       2867.07       2958.49       103.02 o                         
   2   5   4      15286.52      15024.96       260.53 o                         
   3   5   4      14402.69      14364.07       226.39 o                         
   4   5   4      32146.59      31916.34       528.70 o                         
   5   5   4      82463.69      82110.98      1051.71 o                         
  -5   6   4       6891.07       6850.08       165.25 o                         
  -4   6   4       2575.33       2782.05       143.94 o                         
  -3   6   4       9153.42       9424.27       268.97 o                         
  -2   6   4      10947.28      11245.47       413.70 o                         
  -1   6   4      11039.54      10736.56       298.53 o                         
   0   6   4        138.43        268.19        63.13 o                         
   1   6   4      11187.30      10884.22       306.12 o                         
   2   6   4      11057.93      11004.96       220.05 o                         
   3   6   4       9167.43       9189.64       185.28 o                         
   4   6   4       3321.93       3320.78       114.90 o                         
   5   6   4       6933.64       7063.24       161.41 o                         
   6   6   4        836.40        941.91        95.80 o                         
  -6   7   4      25745.35      25957.77       550.16 o                         
  -5   7   4       7104.16       7096.69       169.09 o                         
  -4   7   4       3717.67       3827.53       170.78 o                         
  -3   7   4        880.98       1072.97        98.37 o                         
  -2   7   4       4615.76       4889.46       178.65 o                         
  -1   7   4      68229.24      66809.22       974.94 o                         
   0   7   4      75815.38      75624.79      1169.74 o                         
   1   7   4      68012.29      68741.94       972.69 o                         
   2   7   4       4810.81       4696.90       135.35 o                         
   3   7   4        820.98        917.55        73.72 o                         
   4   7   4       3715.14       4062.02       117.60 o                         
   5   7   4       6944.71       6733.74       160.93 o                         
   6   7   4      25705.79      24671.14       465.19 o                         
   7   7   4      28846.45      27969.71       734.09 o                         
  -6   8   4      17561.67      18605.07       656.59 o                         
  -5   8   4       5791.52       5659.15       179.71 o                         
  -4   8   4       1545.35       1668.70       128.24 o                         
  -3   8   4       4259.43       4296.87       150.92 o                         
  -2   8   4       1438.52       1416.98       155.07 o                         
  -1   8   4      33442.94      33514.56       504.40 o                         
   0   8   4      53023.65      52825.03       786.17 o                         
   1   8   4      33357.45      33739.14       609.15 o                         
   2   8   4       1559.27       1666.06       128.28 o                         
   3   8   4       4232.21       4053.70       131.76 o                         
   4   8   4       1817.63       1832.27        88.75 o                         
   5   8   4       6034.19       6021.13       214.70 o                         
   6   8   4      16984.69      17805.32       668.79 o                         
   7   8   4       9399.46       9464.92       529.63 o                         
  -6   9   4       5931.20       6747.19       555.32 o                         
  -5   9   4       5294.75       5349.81       375.34 o                         
  -4   9   4       2929.24       2857.72       159.44 o                         
  -3   9   4       3242.28       3377.67       152.37 o                         
  -2   9   4      19428.79      19430.11       374.02 o                         
  -1   9   4      22283.51      22483.30       384.30 o                         
   0   9   4       9112.31       9191.79       202.68 o                         
   1   9   4      21901.93      22355.29       380.00 o                         
   2   9   4      19405.82      19232.99       391.72 o                         
   3   9   4       3572.27       4070.25       199.16 o                         
   4   9   4       2843.83       2909.01       185.24 o                         
   5   9   4       5354.15       6029.40       325.05 o                         
   6   9   4       5973.64       5638.71       551.45 o                         
  -3  10   4      11281.06      11055.21       611.55 o                         
  -2  10   4       1524.60       1597.60       193.27 o                         
  -1  10   4      17256.27      16862.91       603.55 o                         
   0  10   4       3613.15       3701.06       297.07 o                         
   1  10   4      17251.75      17078.42       448.68 o                         
   2  10   4       1465.09       1325.59       179.63 o                         
   3  10   4      11773.00      10976.58       667.28 o                         
   0   1   5      44495.09      44348.11       656.61 o                         
   1   1   5     248665.36     257788.53      5595.52 o                         
  -1   2   5       6172.67       5925.12       289.35 o                         
   0   2   5      24266.84      23293.34       372.39 o                         
   1   2   5       5870.51       5671.38       176.21 o                         
   2   2   5       8596.85       8296.65       233.39 o                         
  -2   3   5      33694.69      33257.66       452.26 o                         
  -1   3   5      30530.77      29864.19       461.61 o                         
   0   3   5       5197.27       5354.73       192.70 o                         
   1   3   5      31016.61      30083.90       679.41 o                         
   2   3   5      32870.07      32869.67       560.11 o                         
   3   3   5      93451.70      92015.41      1342.80 o                         
  -3   4   5       2826.67       2709.75        94.03 o                         
  -2   4   5      11400.57      11741.24       500.52 o                         
  -1   4   5       7605.67       7737.21       160.50 o                         
   0   4   5      21243.20      21271.27       361.23 o                         
   1   4   5       7313.96       7153.64       144.07 o                         
   2   4   5      11550.64      11715.70       252.38 o                         
   3   4   5       3050.74       3095.16       102.84 o                         
   4   4   5       1131.99       1245.70        79.73 o                         
  -4   5   5      20344.66      20414.11       392.00 o                         
  -3   5   5      33634.75      33251.00       737.62 o                         
  -2   5   5      12280.96      12625.15       342.79 o                         
  -1   5   5     107930.25     106525.34      1378.53 o                         
   0   5   5       1421.74       1568.68        79.04 o                         
   1   5   5     108001.36     106994.02      1422.47 o                         
   2   5   5      12411.17      12182.90       275.71 o                         
   3   5   5      33912.09      34218.02       474.48 o                         
   4   5   5      20973.17      21176.34       454.24 o                         
   5   5   5     101757.64     100357.81      1505.50 o                         
  -5   6   5       8039.54       8011.05       185.04 o                         
  -4   6   5      10064.05       9675.93       289.04 o                         
  -3   6   5       4118.60       4330.75       176.31 o                         
  -2   6   5      17015.98      16877.32       346.33 o                         
  -1   6   5      33842.95      33642.92       549.82 o                         
   0   6   5         53.95        181.74        76.97 o                         
   1   6   5      32848.45      32455.75       904.34 o                         
   2   6   5      17109.28      16938.33       278.58 o                         
   3   6   5       3704.92       3573.59        85.93 o                         
   4   6   5      10191.55       9920.14       282.42 o                         
   5   6   5       7983.95       8453.09       257.13 o                         
   6   6   5       4706.80       4937.02       192.44 o                         
  -6   7   5      11960.08      11307.93       757.46 o                         
  -5   7   5       8585.68       8835.99       199.14 o                         
  -4   7   5      13331.67      12875.64       332.80 o                         
  -3   7   5      65310.21      65620.52      1178.87 o                         
  -2   7   5       7510.42       7427.79       184.05 o                         
  -1   7   5      10099.63       9960.40       207.77 o                         
   0   7   5       2257.92       2185.69       121.25 o                         
   1   7   5      10252.23      10015.82       243.23 o                         
   2   7   5       6947.60       7038.83       165.29 o                         
   3   7   5      65611.77      64985.89      1011.52 o                         
   4   7   5      13262.54      13574.66       309.81 o                         
   5   7   5       8354.37       8370.83       221.71 o                         
   6   7   5      12413.02      12907.49       360.84 o                         
   7   7   5      11973.17      11839.02       527.28 o                         
  -6   8   5       4225.02       4064.48       430.27 o                         
  -5   8   5       6159.06       6247.04       210.60 o                         
  -4   8   5       3887.99       3992.82       170.67 o                         
  -3   8   5      14749.10      14454.42       293.36 o                         
  -2   8   5       4066.55       4134.88       157.60 o                         
  -1   8   5       5905.67       5763.23       149.88 o                         
   0   8   5        181.25        287.46        77.11 o                         
   1   8   5       6057.84       6355.04       205.33 o                         
   2   8   5       3932.39       4008.54       150.17 o                         
   3   8   5      14838.28      14330.10       317.46 o                         
   4   8   5       3981.65       4439.71       227.87 o                         
   5   8   5       6617.56       7376.13       235.14 o                         
   6   8   5       4675.92       4749.12       825.95 o                         
   7   8   5       6931.22       7097.53       628.10 o                         
  -5   9   5      11327.83      11223.69       509.91 o                         
  -4   9   5        861.89        780.54       130.37 o                         
  -3   9   5      42863.01      42410.00       688.13 o                         
  -2   9   5      13499.97      13889.05       307.89 o                         
  -1   9   5      21412.51      21657.77       345.85 o                         
   0   9   5         94.81        313.37        97.42 o                         
   1   9   5      22276.16      21494.56       486.60 o                         
   2   9   5      13427.47      13607.14       387.53 o                         
   3   9   5      42490.85      42705.12       893.91 o                         
   4   9   5        950.65       1115.07       172.48 o                         
   5   9   5      11285.93      11857.67       456.22 o                         
  -3  10   5      13552.07      13994.79       577.79 o                         
  -2  10   5       5038.50       5912.21       374.58 o                         
  -1  10   5       5289.35       5602.83       297.07 o                         
   0  10   5       5645.24       5410.92       340.58 o                         
   1  10   5       5216.41       4779.00       272.71 o                         
   2  10   5       4951.52       5204.32       434.19 o                         
   0   1   6       6823.65       7046.02       147.47 o                         
   1   1   6      40479.90      40606.45       679.32 o                         
  -1   2   6       9264.31       8950.50       209.94 o                         
   0   2   6       3245.59       3215.00        81.90 o                         
   1   2   6       9452.26       9222.70       228.47 o                         
   2   2   6       8076.59       7744.83       171.92 o                         
  -2   3   6      13844.54      13964.09       255.85 o                         
  -1   3   6     211936.78     210553.16      3780.07 o                         
   0   3   6       2780.27       3006.32       127.64 o                         
   1   3   6     212404.94     214535.81      3378.89 o                         
   2   3   6      14308.25      14133.57       298.43 o                         
   3   3   6        118.73        234.74        86.24 o                         
  -3   4   6        350.85        502.33        72.99 o                         
  -2   4   6      12550.63      12575.74       251.16 o                         
  -1   4   6       8155.42       8336.00       174.72 o                         
   0   4   6       1452.14       1963.35       164.06 o                         
   1   4   6       8499.89       8572.56       404.24 o                         
   2   4   6      12889.59      12801.87       262.21 o                         
   3   4   6        182.46        386.93        94.81 o                         
   4   4   6      31706.17      31006.63       599.46 o                         
  -4   5   6       2369.76       2420.49       120.52 o                         
  -3   5   6       1352.91       1373.93       150.11 o                         
  -2   5   6       7219.75       7101.01       172.74 o                         
  -1   5   6     124389.32     123693.62      1626.06 o                         
   0   5   6      16603.94      15525.50       331.70 o                         
   1   5   6     124966.56     122385.88      1623.96 o                         
   2   5   6       7357.12       7290.11       199.46 o                         
   3   5   6       1268.70       1292.22       107.26 o                         
   4   5   6       2410.51       2513.67       148.27 o                         
   5   5   6        927.46       1152.19       110.50 o                         
  -5   6   6      11452.23      11374.84       243.42 o                         
  -4   6   6      10510.99      10399.55       354.66 o                         
  -3   6   6      11739.05      11419.12       331.12 o                         
  -2   6   6       3902.12       4383.12       164.55 o                         
  -1   6   6      16348.99      16487.13       277.33 o                         
   0   6   6        192.97        262.60        62.14 o                         
   1   6   6      16088.55      15630.17       264.67 o                         
   2   6   6       3858.04       3734.15       154.40 o                         
   3   6   6      12029.08      11958.53       264.77 o                         
   4   6   6      10496.65      10573.19       346.62 o                         
   5   6   6      11447.13      11258.07       314.67 o                         
   6   6   6        816.32        893.27       118.88 o                         
  -6   7   6       2183.86       2309.57       206.89 o                         
  -5   7   6      47463.04      47248.81       714.99 o                         
  -4   7   6       3785.98       3968.53       177.89 o                         
  -3   7   6     134208.38     132542.30      1943.89 o                         
  -2   7   6       2694.80       2816.74       135.48 o                         
  -1   7   6      15123.83      15169.01       236.98 o                         
   0   7   6       1858.80       1987.31        92.77 o                         
   1   7   6      14842.57      14990.11       326.00 o                         
   2   7   6       2987.58       3084.40       215.11 o                         
   3   7   6     133769.94     134332.81      1766.33 o                         
   4   7   6       3617.27       3584.70       170.21 o                         
   5   7   6      48035.84      48169.87       917.97 o                         
   6   7   6       1969.92       1755.06       171.76 o                         
   7   7   6       7321.65       7436.45       572.03 o                         
  -6   8   6         90.30        283.68       269.27 o                         
  -5   8   6      11401.11      11801.08       360.79 o                         
  -4   8   6         50.87        243.50       102.65 o                         
  -3   8   6      17046.46      16800.19       347.50 o                         
  -2   8   6        418.31        530.59        92.35 o                         
  -1   8   6       3690.10       3595.19       132.61 o                         
   0   8   6        184.77        220.21        66.22 o                         
   1   8   6       3354.85       3385.00       125.55 o                         
   2   8   6        379.18        495.79        94.89 o                         
   3   8   6      16585.14      16095.32       326.58 o                         
   4   8   6         76.45        224.30       106.97 o                         
   5   8   6      10753.58      10799.33       359.92 o                         
   6   8   6        126.79        118.78       240.31 o                         
  -5   9   6      25691.53      24980.72       888.89 o                         
  -4   9   6       2082.01       2302.71       186.63 o                         
  -3   9   6      31903.56      31071.64       791.54 o                         
  -2   9   6        132.57        224.91        95.40 o                         
  -1   9   6      11404.78      11401.78       252.12 o                         
   0   9   6       1296.79       1534.24       159.63 o                         
   1   9   6      11494.01      11565.77       265.59 o                         
   2   9   6        149.44        109.06       106.43 o                         
   3   9   6      31920.97      33467.05       654.21 o                         
   4   9   6       2132.34       2223.33       248.48 o                         
  -3  10   6       7507.01       7491.94       426.42 o                         
  -2  10   6       1152.17       1196.50       309.41 o                         
  -1  10   6       8090.01       8105.22       355.21 o                         
   0  10   6       1712.07       1686.46       432.16 o                         
   1  10   6       8260.53       8817.46       436.78 o                         
   2  10   6       1247.23       1317.47       294.65 o                         
   0   1   7       5511.51       5632.31       132.84 o                         
   1   1   7      84293.71      82736.84      1101.61 o                         
  -1   2   7      26790.77      26722.53       665.45 o                         
   0   2   7        610.61        762.71        68.06 o                         
   1   2   7      26574.45      26071.63       379.35 o                         
   2   2   7       1180.23       1238.62        54.28 o                         
  -2   3   7        322.77        511.63        91.83 o                         
  -1   3   7     138063.64     136925.14      2196.62 o                         
   0   3   7       6303.93       6235.97       176.80 o                         
   1   3   7     137479.06     137257.83      2216.91 o                         
   2   3   7        374.73        569.92        74.61 o                         
   3   3   7      45328.70      44420.35       814.64 o                         
  -3   4   7      29376.71      29341.88       463.44 o                         
  -2   4   7       8003.50       7963.02       219.82 o                         
  -1   4   7      22506.23      21795.90       452.38 o                         
   0   4   7       7383.18       7289.51       196.50 o                         
   1   4   7      22534.76      22574.72       469.69 o                         
   2   4   7       7617.63       7378.57       173.19 o                         
   3   4   7      28977.84      27841.47       477.69 o                         
   4   4   7        531.00        610.89        84.26 o                         
  -4   5   7       4526.29       4331.65       145.50 o                         
  -3   5   7      65354.18      64901.35      1476.09 o                         
  -2   5   7      15084.83      14620.37       269.26 o                         
  -1   5   7      55432.35      55309.57       778.71 o                         
   0   5   7        582.86        861.11       128.90 o                         
   1   5   7      54942.69      54141.37       849.37 o                         
   2   5   7      14860.41      15287.91       288.38 o                         
   3   5   7      65469.62      64977.26      1113.66 o                         
   4   5   7       4485.45       4434.57       112.80 o                         
   5   5   7      64630.62      64663.02       950.15 o                         
  -5   6   7       5213.45       5243.99       200.02 o                         
  -4   6   7       2377.20       2472.90       194.43 o                         
  -3   6   7       5937.38       5847.09       220.49 o                         
  -2   6   7       3361.12       3365.82       165.58 o                         
  -1   6   7       7778.99       7817.45       161.78 o                         
   0   6   7       5634.25       5625.51       181.98 o                         
   1   6   7       9269.25       8649.35       183.05 o                         
   2   6   7       3362.35       3605.45       152.99 o                         
   3   6   7       6116.51       5839.57       151.22 o                         
   4   6   7       2331.33       2444.15       223.19 o                         
   5   6   7       5066.68       4884.88       399.76 o                         
   6   6   7       3422.10       3657.83       187.26 o                         
  -6   7   7      17716.45      18494.02       775.90 o                         
  -5   7   7      33342.34      33456.32       658.93 o                         
  -4   7   7       1495.58       1567.65       158.68 o                         
  -3   7   7      19951.09      19687.68       461.87 o                         
  -2   7   7       1979.27       2215.10       137.81 o                         
  -1   7   7      45847.88      45572.83       644.96 o                         
   0   7   7       5589.62       5305.91       151.02 o                         
   1   7   7      45662.12      45258.21       877.95 o                         
   2   7   7       2064.71       2228.48       116.40 o                         
   3   7   7      20160.44      19570.53       383.42 o                         
   4   7   7       1433.54       1725.02       159.94 o                         
   5   7   7      32480.22      31896.59       779.59 o                         
   6   7   7      17290.22      16856.51       528.91 o                         
  -6   8   7       1309.10       1417.61       415.78 o                         
  -5   8   7       6460.48       6504.36       369.11 o                         
  -4   8   7       5015.02       5224.75       279.95 o                         
  -3   8   7      11864.18      11611.58       279.95 o                         
  -2   8   7        246.01        406.43        91.50 o                         
  -1   8   7      14613.86      14362.00       255.30 o                         
   0   8   7         12.65        142.69        67.75 o                         
   1   8   7      15502.81      14676.17       270.18 o                         
   2   8   7        307.48        334.93       114.36 o                         
   3   8   7      12228.15      12072.51       276.59 o                         
   4   8   7       5099.25       5305.36       236.38 o                         
   5   8   7       6456.86       5902.91       419.09 o                         
  -4   9   7        160.63        141.50       160.09 o                         
  -3   9   7       9900.90      10027.46       266.58 o                         
  -2   9   7       2120.88       2102.00       148.02 o                         
  -1   9   7      56837.04      57645.95      1227.10 o                         
   0   9   7      14217.55      13789.01       347.83 o                         
   1   9   7      56663.01      53799.46      1180.96 o                         
   2   9   7       2203.33       2300.06       149.53 o                         
   3   9   7       9795.70      10317.01       485.89 o                         
  -2  10   7        312.67        429.59       284.40 o                         
  -1  10   7       4726.77       4432.69       335.83 o                         
   0   0   8      21738.62      22604.10       606.19 o                         
   0   1   8      38205.03      37871.27       543.04 o                         
   1   1   8     171895.16     175319.81      2242.39 o                         
  -1   2   8      32037.06      32826.82       669.21 o                         
   0   2   8        778.78        943.26        71.83 o                         
   1   2   8      31678.56      31753.24       485.64 o                         
   2   2   8       6288.92       6170.65       237.05 o                         
  -2   3   8       7249.47       6979.10       318.72 o                         
  -1   3   8       6621.38       6890.40       326.05 o                         
   0   3   8        540.09        664.31        82.52 o                         
   1   3   8       6355.48       6501.15       220.63 o                         
   2   3   8       6826.12       7032.32       195.21 o                         
   3   3   8      83329.07      82780.73      1405.58 o                         
  -3   4   8      38086.53      37755.19       729.55 o                         
  -2   4   8       5790.43       5727.80       211.69 o                         
  -1   4   8      24513.14      24225.83       436.24 o                         
   0   4   8         26.89         10.55        73.50 o                         
   1   4   8      23781.34      24294.58       569.23 o                         
   2   4   8       5629.35       5574.72       151.96 o                         
   3   4   8      38175.16      36428.27       705.92 o                         
   4   4   8       2540.40       2620.94       129.73 o                         
  -4   5   8      14058.64      13657.39       294.68 o                         
  -3   5   8     111084.35     107880.78      2467.89 o                         
  -2   5   8       5417.40       5464.50       173.72 o                         
  -1   5   8       3908.50       4096.03       171.91 o                         
   0   5   8        689.88        684.90        89.82 o                         
   1   5   8       3798.48       3672.30       133.26 o                         
   2   5   8       5533.42       5562.98       216.69 o                         
   3   5   8     110489.55     107592.74      1576.13 o                         
   4   5   8      14241.00      14479.45       291.82 o                         
   5   5   8      22684.90      22805.44       482.29 o                         
  -5   6   8      15715.83      15177.78       403.14 o                         
  -4   6   8         32.15        167.48        88.35 o                         
  -3   6   8       2834.33       3092.13       175.20 o                         
  -2   6   8       4704.99       4766.10       164.25 o                         
  -1   6   8      31443.25      30606.56       543.31 o                         
   0   6   8      13878.03      13471.25       351.44 o                         
   1   6   8      31060.25      30941.53       559.22 o                         
   2   6   8       4810.86       4863.26       140.78 o                         
   3   6   8       3245.80       3231.89       135.67 o                         
   4   6   8         24.89        267.67        76.97 o                         
   5   6   8      15824.22      15886.31       545.77 o                         
   6   6   8       2567.62       2577.92       297.37 o                         
  -6   7   8       3984.61       3680.88       508.00 o                         
  -5   7   8        107.68        220.90       155.85 o                         
  -4   7   8      22313.77      21857.50       554.25 o                         
  -3   7   8       6230.03       5911.37       235.81 o                         
  -2   7   8      13036.05      13476.88       410.72 o                         
  -1   7   8      55088.88      53427.07       748.65 o                         
   0   7   8      23162.27      22322.03       403.06 o                         
   1   7   8      55391.25      54934.48      1073.60 o                         
   2   7   8      13548.12      13734.55       382.78 o                         
   3   7   8       6093.81       5773.60       180.57 o                         
   4   7   8      22305.87      22242.33       697.25 o                         
   5   7   8         71.61        169.72       157.98 o                         
   6   7   8       4175.45       4009.61       514.35 o                         
  -6   8   8       2713.81       2138.35       360.14 o                         
  -5   8   8       4853.56       4694.10       279.20 o                         
  -4   8   8        137.20        175.63       131.57 o                         
  -3   8   8       1638.12       1860.25       131.90 o                         
  -2   8   8       6636.61       6854.62       193.26 o                         
  -1   8   8      18998.21      18320.92       391.29 o                         
   0   8   8        175.70        374.29        77.16 o                         
   1   8   8      18693.11      17997.79       384.56 o                         
   2   8   8       6600.88       6496.39       268.00 o                         
   3   8   8       1890.10       1859.66       158.66 o                         
   4   8   8         90.97         44.08       134.71 o                         
   5   8   8       4809.08       5356.24       574.57 o                         
  -3   9   8        418.56        548.56       151.62 o                         
  -2   9   8        992.32       1255.67       229.33 o                         
  -1   9   8      24312.26      23698.42       707.15 o                         
   0   9   8       6023.70       6341.32       233.71 o                         
   1   9   8      24453.59      23888.70       552.72 o                         
   2   9   8        904.18        969.85       190.22 o                         
  -1  10   8       1462.51       1822.76       489.81 o                         
   0   1   9      33360.67      33385.90       493.21 o                         
   1   1   9      12183.33      12192.50       209.33 o                         
  -1   2   9      17195.94      17538.77       416.05 o                         
   0   2   9       7749.63       7702.03       174.80 o                         
   1   2   9      17666.29      17768.27       309.71 o                         
   2   2   9      36353.12      36047.72       535.31 o                         
  -2   3   9      38181.02      38006.42       623.26 o                         
  -1   3   9      72071.21      71417.59      1391.43 o                         
   0   3   9       1327.56       1379.97        84.86 o                         
   1   3   9      72391.16      70829.59       918.07 o                         
   2   3   9      38806.00      37445.48       662.17 o                         
   3   3   9      18710.70      18718.10       376.56 o                         
  -3   4   9      35140.87      33254.09       601.59 o                         
  -2   4   9      19931.58      20053.83       385.28 o                         
  -1   4   9      16039.03      15872.13       300.80 o                         
   0   4   9      16244.39      16000.43       319.82 o                         
   1   4   9      16867.19      17160.49       515.45 o                         
   2   4   9      19911.19      19638.13       374.41 o                         
   3   4   9      35244.07      34937.65       615.01 o                         
   4   4   9       3813.35       4116.40       248.76 o                         
  -4   5   9       1615.62       1445.50       111.49 o                         
  -3   5   9      23184.38      22133.11       534.54 o                         
  -2   5   9      12609.09      12575.85       279.75 o                         
  -1   5   9      26901.93      26108.42       432.38 o                         
   0   5   9      25022.62      24987.87       399.49 o                         
   1   5   9      27049.09      26684.45       538.57 o                         
   2   5   9      12897.51      12770.95       265.42 o                         
   3   5   9      23318.27      22405.58       505.73 o                         
   4   5   9       1627.88       1732.07       113.07 o                         
   5   5   9      12811.33      13105.04       337.59 o                         
  -5   6   9      34716.20      33204.25       806.08 o                         
  -4   6   9      14069.79      13271.00       755.95 o                         
  -3   6   9       9886.20       9637.41       280.72 o                         
  -2   6   9       1408.24       1392.66       125.31 o                         
  -1   6   9      33491.32      33128.50       566.24 o                         
   0   6   9       9729.08       9867.19       222.74 o                         
   1   6   9      33210.88      32849.31       596.81 o                         
   2   6   9       1345.05       1476.76       101.75 o                         
   3   6   9       9249.66       9532.43       255.13 o                         
   4   6   9      14885.45      15092.64       407.21 o                         
   5   6   9      34930.18      34915.57      1354.59 o                         
   6   6   9      20571.88      20951.04       637.82 o                         
  -6   7   9        109.21         35.86       336.77 o                         
  -5   7   9      15485.36      15473.22       481.85 o                         
  -4   7   9        128.80        454.74       174.92 o                         
  -3   7   9       3605.16       3396.47       240.96 o                         
  -2   7   9      22575.30      21874.74       743.96 o                         
  -1   7   9      29609.90      28802.75       539.89 o                         
   0   7   9       2674.91       2894.67       117.00 o                         
   1   7   9      29523.20      29265.00       580.17 o                         
   2   7   9      22250.90      22574.21       552.20 o                         
   3   7   9       3503.55       3541.85       128.98 o                         
   4   7   9        142.34        173.27       136.13 o                         
   5   7   9      15947.50      16533.50       614.89 o                         
  -4   8   9       2739.69       2966.82       286.53 o                         
  -3   8   9       4275.72       4633.34       353.29 o                         
  -2   8   9       8762.41       8033.04       417.60 o                         
  -1   8   9      10189.34      10404.25       340.62 o                         
   0   8   9       6153.76       5825.02       196.26 o                         
   1   8   9       9609.84       9742.89       252.53 o                         
   2   8   9       8424.98       8777.46       304.34 o                         
   3   8   9       3913.86       3984.00       245.21 o                         
   4   8   9       2807.37       2498.88       215.35 o                         
  -2   9   9      29927.30      27949.35       877.24 o                         
  -1   9   9      19985.76      19412.54       491.27 o                         
   0   9   9       2668.04       2716.12       187.05 o                         
   1   9   9      19909.80      20047.42      1830.10 o                         
   2   9   9      29745.09      27293.31      1192.15 o                         
   1  10   9      22686.99      21277.09      1030.74 o                         
   0   1  10       8949.76       9078.04       213.11 o                         
   1   1  10      32005.91      32719.15       539.64 o                         
  -1   2  10      23262.09      23647.30       471.27 o                         
   0   2  10      45944.48      45706.59       804.67 o                         
   1   2  10      22774.83      22788.22       377.57 o                         
   2   2  10      12729.34      12901.50       243.55 o                         
  -2   3  10      24513.56      24280.31       376.26 o                         
  -1   3  10      27606.86      26842.38       420.85 o                         
   0   3  10      30398.52      29705.49       501.64 o                         
   1   3  10      27662.78      27671.13       436.86 o                         
   2   3  10      24569.77      24405.65       423.05 o                         
   3   3  10       1868.67       2105.45       135.90 o                         
  -3   4  10       1083.21       1272.90       104.89 o                         
  -2   4  10      27294.23      27045.23       435.60 o                         
  -1   4  10      40432.14      40999.41       672.40 o                         
   0   4  10      82360.48      82183.60      1142.81 o                         
   1   4  10      39837.82      40800.98       738.20 o                         
   2   4  10      28372.45      28531.75       460.74 o                         
   3   4  10       1351.54       1540.33       146.18 o                         
   4   4  10      29509.61      29280.33       459.73 o                         
  -4   5  10       1160.01       1351.82       138.96 o                         
  -3   5  10        368.06        404.90        72.57 o                         
  -2   5  10       5757.77       5873.93       173.59 o                         
  -1   5  10      20585.77      20363.37       399.21 o                         
   0   5  10      55072.94      54021.31       932.25 o                         
   1   5  10      20442.71      20194.45       424.33 o                         
   2   5  10       5347.67       5117.80       171.69 o                         
   3   5  10        395.42        470.10       127.76 o                         
   4   5  10       1130.94       1269.56       138.45 o                         
   5   5  10       4880.26       5089.44       205.78 o                         
  -5   6  10      16651.44      15966.79       501.45 o                         
  -4   6  10      34878.76      31433.79      2986.58 o                         
  -3   6  10       6645.03       6574.68       220.90 o                         
  -2   6  10       7736.51       7838.87       312.09 o                         
  -1   6  10       4826.59       4857.28       181.81 o                         
   0   6  10       6632.20       6774.93       250.15 o                         
   1   6  10       4813.95       4836.48       177.76 o                         
   2   6  10       7866.29       7875.10       265.80 o                         
   3   6  10       6488.26       6491.22       179.17 o                         
   4   6  10      33934.36      33409.96       708.90 o                         
   5   6  10      16888.23      15726.41       426.44 o                         
   6   6  10       1096.74        861.23       149.00 o                         
  -5   7  10       5137.84       5835.58       590.81 o                         
  -4   7  10      31582.12      29550.61       964.96 o                         
  -3   7  10      20540.87      19978.10       731.52 o                         
  -2   7  10       8056.75       7597.33       213.85 o                         
  -1   7  10       7562.86       7496.05       198.00 o                         
   0   7  10       1012.76       1162.35        96.44 o                         
   1   7  10       7705.73       7739.11       245.00 o                         
   2   7  10       7315.70       7300.80       221.90 o                         
   3   7  10      20684.50      21077.38       400.12 o                         
   4   7  10      31670.92      31363.58       734.26 o                         
   5   7  10       5035.03       5124.86       282.40 o                         
  -3   8  10      39694.47      39858.00      1330.38 o                         
  -2   8  10      14223.76      14198.34       472.32 o                         
  -1   8  10        561.68        517.68       118.45 o                         
   0   8  10        710.74        708.42       119.52 o                         
   1   8  10        492.57        612.68       136.76 o                         
   2   8  10      14968.09      15484.18       546.12 o                         
   3   8  10      39736.07      39346.32       945.16 o                         
  -2   9  10       5885.24       5637.71       356.39 o                         
  -1   9  10      18441.71      17411.07       621.22 o                         
   0   9  10        158.45         81.09       139.15 o                         
   1   9  10      18198.36      17363.16       905.87 o                         
   2   9  10       6073.08       5205.75       477.22 o                         
   0   1  11      35201.48      35264.15       654.53 o                         
   1   1  11      25452.99      25397.54       445.04 o                         
  -1   2  11       6871.65       7239.74       288.71 o                         
   0   2  11      80671.81      82709.27      1603.00 o                         
   1   2  11       6995.77       6925.45       192.35 o                         
   2   2  11      47845.79      47056.73       748.84 o                         
  -2   3  11      22403.99      22208.91       374.65 o                         
  -1   3  11       4215.55       4394.73       130.02 o                         
   0   3  11      10563.38      10575.10       215.47 o                         
   1   3  11       3719.05       3631.51       128.59 o                         
   2   3  11      22723.72      22283.06       337.78 o                         
   3   3  11       6921.21       7020.18       188.81 o                         
  -3   4  11       5975.31       6238.09       188.52 o                         
  -2   4  11      42659.35      42280.86       592.75 o                         
  -1   4  11       2196.87       2268.64       143.09 o                         
   0   4  11      18484.64      18405.33       348.18 o                         
   1   4  11       2212.44       2246.38       117.67 o                         
   2   4  11      41574.27      40781.93       605.89 o                         
   3   4  11       5711.82       5688.98       269.01 o                         
   4   4  11         16.44        149.06        98.53 o                         
  -4   5  11      20542.68      19712.17       451.75 o                         
  -3   5  11        779.67        911.19        79.16 o                         
  -2   5  11      11643.02      11415.68       289.46 o                         
  -1   5  11       7612.39       7497.07       203.55 o                         
   0   5  11        345.60        543.82       108.56 o                         
   1   5  11       7513.12       7550.35       192.60 o                         
   2   5  11      11430.21      11820.85       296.07 o                         
   3   5  11        762.62        789.75       157.01 o                         
   4   5  11      19911.10      20181.75       554.20 o                         
   5   5  11       9620.46       9394.45       314.62 o                         
  -5   6  11      11551.97      11231.37       352.80 o                         
  -4   6  11      25781.26      23709.62       695.89 o                         
  -3   6  11       1396.00       1343.10       129.05 o                         
  -2   6  11      94040.50      93014.13      1202.60 o                         
  -1   6  11      24968.18      24125.58       508.93 o                         
   0   6  11      23503.12      23157.66       530.50 o                         
   1   6  11      25086.70      25045.90       431.86 o                         
   2   6  11      94118.01      91518.52      1383.22 o                         
   3   6  11       1402.65       1315.92        87.82 o                         
   4   6  11      26980.61      26303.67       615.91 o                         
   5   6  11      11495.44      11570.56       363.89 o                         
   6   6  11      10371.33       9872.75       655.86 o                         
  -6   7  11       4738.91       4952.78       479.55 o                         
  -5   7  11        450.29        632.45       285.81 o                         
  -4   7  11      19307.27      19414.99       680.08 o                         
  -3   7  11      12991.35      12419.88       417.00 o                         
  -2   7  11       9187.80       8762.90       255.40 o                         
  -1   7  11       1219.22       1337.94       108.61 o                         
   0   7  11       9740.75       9458.39       212.96 o                         
   1   7  11       1190.46       1134.24       129.77 o                         
   2   7  11       9881.09       9927.12       315.68 o                         
   3   7  11      12751.60      12400.72       346.46 o                         
   4   7  11      19299.71      19030.91       488.94 o                         
   5   7  11        422.46        377.22       290.73 o                         
  -2   8  11       8523.67       8163.30       427.63 o                         
  -1   8  11         24.98         53.78       139.01 o                         
   0   8  11        117.76        214.19       139.05 o                         
   1   8  11         18.32         33.38       173.29 o                         
   2   8  11       8223.35       8077.40       594.69 o                         
   3   8  11      10173.29       9929.01       651.25 o                         
  -2   9  11      15081.20      15203.96       851.68 o                         
  -1   9  11       1185.39       1139.19       338.94 o                         
   1   9  11        875.51        877.55       312.20 o                         
   2   9  11      15208.93      14514.79       819.26 o                         
   0   0  12     184579.75     190126.42      6030.47 o                         
   0   1  12       3548.59       3564.61       141.19 o                         
   1   1  12          0.02         78.47       102.03 o                         
  -1   2  12       6895.14       6922.78       224.86 o                         
   0   2  12      93124.27      93483.38      1566.88 o                         
   1   2  12       6863.88       6879.31       186.88 o                         
   2   2  12       8689.24       8671.72       242.54 o                         
  -2   3  12       9585.66       9306.26       241.85 o                         
  -1   3  12       2808.97       2784.94       133.99 o                         
   0   3  12        381.50        468.21        87.52 o                         
   1   3  12       3323.00       3409.83       113.34 o                         
   2   3  12       8913.46       8648.58       216.30 o                         
   3   3  12       8768.14       8585.96       200.78 o                         
  -3   4  12      10245.96      10529.67       235.59 o                         
  -2   4  12      51551.28      51036.70       774.61 o                         
  -1   4  12      21485.49      21183.89       487.00 o                         
   0   4  12        187.70        273.74       106.64 o                         
   1   4  12      21483.12      21412.90       630.16 o                         
   2   4  12      52992.78      54258.35       772.95 o                         
   3   4  12      10407.46      10613.98       252.03 o                         
   4   4  12     156710.52     156517.28      2303.34 o                         
  -4   5  12       5287.18       5232.78       197.36 o                         
  -3   5  12       4103.96       4096.02       190.72 o                         
  -2   5  12      14430.87      14372.17       321.85 o                         
  -1   5  12       1441.71       1873.04       147.14 o                         
   0   5  12         48.67        172.47       113.53 o                         
   1   5  12       1464.29       1599.28       105.61 o                         
   2   5  12      15131.74      14629.72       285.31 o                         
   3   5  12       3943.05       4029.05       213.29 o                         
   4   5  12       5838.17       5663.42       250.42 o                         
   5   5  12       5228.35       4991.50       222.55 o                         
  -5   6  12       3132.38       3212.45       210.10 o                         
  -4   6  12      18132.49      18433.78      1029.02 o                         
  -3   6  12        700.03        733.01       111.91 o                         
  -2   6  12       5566.69       5715.34       174.31 o                         
  -1   6  12       7430.18       6925.68       235.21 o                         
   0   6  12      25184.93      26000.02       586.33 o                         
   1   6  12       7451.75       7745.16       229.74 o                         
   2   6  12       5448.46       5205.15       167.36 o                         
   3   6  12        662.38        456.00       143.27 o                         
   4   6  12      16476.24      16739.65       456.07 o                         
   5   6  12       3115.27       3118.05       236.34 o                         
   6   6  12        653.18        991.42       336.80 o                         
  -3   7  12        640.15        358.88       214.62 o                         
  -2   7  12        641.20        688.96       128.06 o                         
  -1   7  12        880.59        854.14       144.77 o                         
   0   7  12      13582.70      13393.01       336.97 o                         
   1   7  12        881.61       1003.88       121.25 o                         
   2   7  12        784.55        935.80       156.01 o                         
   3   7  12        722.30        644.88       160.24 o                         
   4   7  12       5345.41       4763.85       539.62 o                         
  -1   8  12       3739.75       2869.67       270.86 o                         
   0   8  12     142250.58     133310.95      3161.59 o                         
   1   8  12       3864.99       4126.38       317.94 o                         
   2   8  12       9987.42      10122.43       685.38 o                         
   3   8  12       1057.76        985.52       322.06 o                         
   0   1  13      14117.64      14196.23       346.22 o                         
   1   1  13        180.94        455.30       117.55 o                         
  -1   2  13       5566.79       6041.90       265.42 o                         
   0   2  13      77715.18      78324.42      1551.25 o                         
   1   2  13       5773.91       6103.46       172.82 o                         
   2   2  13     103827.85     104409.82      1547.44 o                         
  -2   3  13      11756.11      11414.09       315.64 o                         
  -1   3  13       3265.57       3269.15       112.68 o                         
   0   3  13        124.99        180.85        82.94 o                         
   1   3  13       2881.40       3128.90       118.64 o                         
   2   3  13      12143.08      12182.58       231.13 o                         
   3   3  13        343.45        494.44       103.40 o                         
  -3   4  13       7552.03       7820.19       194.36 o                         
  -2   4  13      42290.87      43329.00       607.15 o                         
  -1   4  13       1444.95       1776.12       127.06 o                         
   0   4  13      13713.76      13817.22       307.45 o                         
   1   4  13       1444.82       1502.26       108.95 o                         
   2   4  13      41397.34      40427.88       602.66 o                         
   3   4  13       7595.25       7771.63       219.76 o                         
   4   4  13       1365.80       1480.85       139.51 o                         
  -4   5  13      12923.80      12404.05       343.46 o                         
  -3   5  13        558.15        670.82       111.82 o                         
  -2   5  13       3498.87       3611.51       178.75 o                         
  -1   5  13       3809.47       3895.65       152.24 o                         
   0   5  13        283.64        289.66       120.16 o                         
   1   5  13       3850.45       3915.18       151.59 o                         
   2   5  13       3325.37       3491.83       139.93 o                         
   3   5  13        723.86        902.70       129.86 o                         
   4   5  13      12519.44      12865.29       328.11 o                         
   5   5  13         12.25        -32.66       146.88 o                         
  -5   6  13       1872.90       1871.46       246.09 o                         
  -4   6  13      28949.44      28628.03       676.20 o                         
  -3   6  13       4101.27       4292.19       186.85 o                         
  -2   6  13      81578.07      80828.29      1060.14 o                         
  -1   6  13      10076.74      10081.17       292.70 o                         
   0   6  13      22104.64      22249.66       534.55 o                         
   1   6  13      10111.87      10621.80       240.95 o                         
   2   6  13      81499.57      79502.33      1607.67 o                         
   3   6  13       4332.12       4626.29       237.13 o                         
   4   6  13      30333.87      30798.65       785.22 o                         
   5   6  13       1903.80       1822.24       254.74 o                         
   6   6  13      35036.57      36068.64      1510.45 o                         
  -2   7  13       4827.73       5088.26       307.72 o                         
  -1   7  13        608.02        653.47       141.89 o                         
   0   7  13      29631.35      28233.35       531.60 o                         
   1   7  13        552.75        588.82       117.46 o                         
   2   7  13       5044.88       5039.59       224.35 o                         
   3   7  13       1869.30       2035.38       220.39 o                         
   4   7  13       8910.15       9095.98       643.32 o                         
   1   8  13       1248.08       1118.46       308.71 o                         
   2   8  13      11725.95      12243.27       545.31 o                         
   3   8  13       4067.39       3372.26       449.59 o                         
   0   1  14       3764.39       3867.40       173.69 o                         
   1   1  14       6599.29       6824.53       259.03 o                         
  -1   2  14       5443.61       4976.33       250.13 o                         
   0   2  14      35312.17      35770.21       575.28 o                         
   1   2  14       5095.53       5318.81       166.68 o                         
   2   2  14       6329.28       6340.47       194.34 o                         
  -2   3  14      16127.00      15501.45       267.29 o                         
  -1   3  14       5486.16       5504.56       149.13 o                         
   0   3  14         13.17        286.97        92.03 o                         
   1   3  14       5611.43       5790.03       177.03 o                         
   2   3  14      15759.28      15418.39       274.60 o                         
   3   3  14        243.87        417.58       103.22 o                         
  -3   4  14       2785.32       2968.18       136.49 o                         
  -2   4  14      31956.82      32704.24       655.04 o                         
  -1   4  14      10611.09      10858.83       292.54 o                         
   0   4  14     175975.23     176656.33      2949.92 o                         
   1   4  14      10257.87      10399.83       255.93 o                         
   2   4  14      31756.28      32002.45       501.52 o                         
   3   4  14       2961.38       2953.59       155.69 o                         
   4   4  14       6051.15       5924.05       190.96 o                         
  -4   5  14        602.09        725.28       149.99 o                         
  -3   5  14        341.69        366.86       116.55 o                         
  -2   5  14       8183.53       8164.55       252.67 o                         
  -1   5  14       2943.83       2953.75       138.96 o                         
   0   5  14      37717.59      37689.59       623.69 o                         
   1   5  14       2727.65       2685.93       151.36 o                         
   2   5  14       8182.29       7689.99       215.29 o                         
   3   5  14        372.35        578.34       125.10 o                         
   4   5  14        669.45        704.94       129.16 o                         
   5   5  14       1597.58       1432.18       314.89 o                         
  -5   6  14       7658.75       7616.55       620.63 o                         
  -3   6  14       1905.56       1789.20       254.00 o                         
  -2   6  14       6497.15       6712.19       241.53 o                         
  -1   6  14         24.16        174.70        96.70 o                         
   0   6  14      15607.27      15588.14       397.64 o                         
   1   6  14         38.10        153.75       122.93 o                         
   2   6  14       6444.16       6438.15       230.38 o                         
   3   6  14       1954.00       2021.66       192.39 o                         
   4   6  14      34556.95      34703.09       864.64 o                         
   5   6  14       7563.57       7233.89       413.21 o                         
  -1   7  14       3470.86       3725.46       456.41 o                         
   0   7  14       1347.00       1388.74       168.10 o                         
   1   7  14       3479.88       3570.99       252.98 o                         
   2   7  14       8915.64       8720.31       594.05 o                         
   3   7  14       2013.41       2003.18       337.42 o                         
   2   8  14      26945.19      26319.15      1231.15 o                         
   0   1  15      16468.57      16329.83       384.08 o                         
   1   1  15        256.06        401.39       104.99 o                         
  -1   2  15      12293.96      12432.88       351.68 o                         
   0   2  15       6892.51       6840.82       258.83 o                         
   1   2  15      12944.95      12992.65       324.25 o                         
   2   2  15     101133.91     100477.90      1714.32 o                         
  -2   3  15      17200.70      16739.29       352.74 o                         
  -1   3  15      16985.20      17024.97       313.75 o                         
   0   3  15        298.31        398.04        95.11 o                         
   1   3  15      16926.44      16849.27       312.38 o                         
   2   3  15      17406.91      17096.58       298.36 o                         
   3   3  15         78.13        254.71       104.47 o                         
  -3   4  15      12916.73      13172.01       272.33 o                         
  -2   4  15      17974.20      17920.35       428.21 o                         
  -1   4  15       5887.15       6084.42       184.83 o                         
   0   4  15       6387.96       6721.36       213.65 o                         
   1   4  15       6600.41       6759.78       244.16 o                         
   2   4  15      18105.24      17897.22       335.36 o                         
   3   4  15      12484.69      12353.95       266.93 o                         
   4   4  15       3615.28       4008.71       160.88 o                         
  -4   5  15       1233.68       1506.88       181.42 o                         
  -3   5  15       9928.44       9831.86       254.18 o                         
  -2   5  15       3232.35       3425.27       161.27 o                         
  -1   5  15       3266.52       3340.44       166.16 o                         
   0   5  15      20477.32      20818.14       414.25 o                         
   1   5  15       3537.35       3547.77       174.36 o                         
   2   5  15       3193.82       3241.77       176.87 o                         
   3   5  15      10086.95      10075.41       289.16 o                         
   4   5  15       1248.00       1419.56       150.04 o                         
   5   5  15        913.88       1443.19       263.21 o                         
  -3   6  15       6514.52       7124.41       708.68 o                         
  -2   6  15      15767.78      16441.63       446.00 o                         
  -1   6  15       6296.32       6304.17       221.94 o                         
   0   6  15      25700.69      25375.28       479.36 o                         
   1   6  15       6345.84       6252.38       246.05 o                         
   2   6  15      15784.77      16331.92       528.03 o                         
   3   6  15       6145.22       6595.87       288.04 o                         
   4   6  15      22418.52      22126.83       871.67 o                         
   0   7  15       3539.76       3788.33       313.20 o                         
   1   7  15       6793.97       6549.60       543.45 o                         
   2   7  15      11102.71      11028.17       727.77 o                         
   0   0  16     154072.42     157553.89      5115.35 o                         
   0   1  16      29394.23      29115.30       591.19 o                         
   1   1  16      25461.09      26087.31       555.37 o                         
  -1   2  16      11527.87      12707.76       363.13 o                         
   0   2  16         17.62        215.95       112.72 o                         
   1   2  16      11355.73      11555.84       285.53 o                         
   2   2  16        868.88        970.81       126.92 o                         
  -2   3  16       5114.35       5135.37       139.07 o                         
  -1   3  16       2793.07       2819.59       122.44 o                         
   0   3  16        450.67        522.47       107.25 o                         
   1   3  16       3058.92       3155.84       136.73 o                         
   2   3  16       4789.41       4510.89       154.07 o                         
   3   3  16       2490.46       2659.66       147.69 o                         
  -3   4  16      30949.03      31390.87       563.08 o                         
  -2   4  16       8730.26       8922.69       225.34 o                         
  -1   4  16       1587.64       1694.88       123.12 o                         
   0   4  16          5.16        129.74       107.32 o                         
   1   4  16       1138.40       1345.48       124.63 o                         
   2   4  16       8504.61       8256.33       268.92 o                         
   3   4  16      31299.19      31812.15       531.12 o                         
   4   4  16      32279.49      33008.70       584.79 o                         
  -4   5  16      13004.63      13830.67       777.20 o                         
  -3   5  16      45711.66      48191.52      1114.62 o                         
  -2   5  16       3514.08       3475.52       166.67 o                         
  -1   5  16       1628.07       1737.40       139.08 o                         
   0   5  16        709.30        843.62       126.79 o                         
   1   5  16       1666.31       1976.77       158.28 o                         
   2   5  16       3574.32       3625.39       191.57 o                         
   3   5  16      45500.99      45237.80       829.49 o                         
   4   5  16      13264.15      13305.12       585.73 o                         
  -3   6  16       2987.64       3216.19       431.21 o                         
  -2   6  16       3013.88       2812.49       246.69 o                         
  -1   6  16      10753.03      10770.72       352.87 o                         
   0   6  16      22303.04      20217.09      1014.28 o                         
   1   6  16      10563.53      10458.58      1044.74 o                         
   2   6  16       2907.56       3120.60       241.69 o                         
   3   6  16       3357.34       3351.61       430.18 o                         
   1   7  16      15653.28      15877.85       877.83 o                         
   0   1  17        169.86        346.30       139.13 o                         
   1   1  17      23770.89      23244.27       517.37 o                         
  -1   2  17      17534.64      17298.70       435.15 o                         
   0   2  17        236.02        208.24       104.36 o                         
   1   2  17      17636.42      17713.26       349.23 o                         
   2   2  17      17160.44      17452.32       344.60 o                         
  -2   3  17       2449.66       2613.95       139.35 o                         
  -1   3  17      30600.38      31173.51       516.45 o                         
   0   3  17      12856.29      12981.67       282.72 o                         
   1   3  17      30575.05      30200.31       518.65 o                         
   2   3  17       2584.38       2853.78       138.79 o                         
   3   3  17       4257.82       4551.56       178.55 o                         
  -3   4  17       8889.38       9491.00       288.30 o                         
  -2   4  17       2873.99       2817.12       148.95 o                         
  -1   4  17       4757.54       5042.54       205.32 o                         
   0   4  17        768.44        936.41       127.27 o                         
   1   4  17       4931.36       5056.16       243.61 o                         
   2   4  17       3099.40       3031.93       181.08 o                         
   3   4  17       8712.16       8738.39       502.57 o                         
   4   4  17        329.96        515.01       320.96 o                         
  -3   5  17      30915.52      32043.84      1354.02 o                         
  -2   5  17      30886.16      31218.70       826.72 o                         
  -1   5  17       7295.86       7471.73       298.62 o                         
   0   5  17         42.69        113.00       172.48 o                         
   1   5  17       7365.23       7675.64       297.46 o                         
   2   5  17      30642.39      30264.42       784.38 o                         
   3   5  17      31268.18      32104.66      1016.75 o                         
  -1   6  17      12355.33      12747.56       797.69 o                         
   0   6  17      13527.39      14249.97       817.25 o                         
   1   6  17      12697.18      14520.65      1310.60 o                         
   2   6  17        971.46       1394.39       399.40 o                         
   0   1  18        487.74        777.52       152.56 o                         
   1   1  18       2032.50       2077.13       166.77 o                         
  -1   2  18        384.70        469.95       123.25 o                         
   0   2  18        130.47        283.08       113.00 o                         
   1   2  18        318.91        450.54       107.04 o                         
   2   2  18        946.82        868.64       132.96 o                         
  -2   3  18       1337.12       1574.47       139.00 o                         
  -1   3  18      61601.68      63259.54      1083.76 o                         
   0   3  18      43516.23      43650.91       986.08 o                         
   1   3  18      61837.86      62921.74      1062.02 o                         
   2   3  18       1357.25       1516.32       181.91 o                         
   3   3  18       2069.43       2121.60       204.90 o                         
  -3   4  18       2012.38       1726.99       345.33 o                         
  -2   4  18       3328.93       3143.16       207.77 o                         
  -1   4  18       6183.93       6632.26       353.81 o                         
   0   4  18       1520.39       1648.22       264.57 o                         
   1   4  18       6192.29       6028.36       393.12 o                         
   2   4  18       3190.20       3319.35       383.75 o                         
   3   4  18       2012.64       2501.69       404.05 o                         
  -2   5  18       9559.71      11001.86       744.09 o                         
  -1   5  18      32044.66      31934.49      1379.18 o                         
   0   5  18       2315.98       2397.03       396.34 o                         
   0   1  19       2731.40       3045.12       282.52 o                         
   1   1  19      36029.12      37074.67       883.75 o                         
  -1   2  19       4247.88       4374.11       223.42 o                         
   0   2  19       3282.76       3384.22       309.97 o                         
   1   2  19       4152.59       3221.15       398.25 o                         
   2   2  19        951.11        922.54       225.77 o                         
  -2   3  19       4568.52       4893.48       362.53 o                         
  -1   3  19      18742.92      18233.19       549.90 o                         
   0   3  19        971.68       1194.78       217.06 o                         
   1   3  19      18460.66      17715.06       934.12 o                         
   2   3  19       4408.58       5058.43       483.40 o                         
   3   3  19      27696.59      28799.78       911.29 o                         
  -2   4  19       1041.80       1146.24       359.15 o                         
  -1   4  19        535.99        515.00       196.48 o                         
   0   1  20       4820.23       5076.43       469.01 o                         
   1   1  20      44362.54      45814.25      1261.70 o                         
  -1   2  20        490.89        742.49       342.42 o                         
   0   2  20       7120.88       7289.11       569.18 o                         
   1   2  20        495.24        552.29       287.22 o                         
   2   2  20       2261.33       2253.86       364.68 o                         
   0   3  20          0.26        281.92       295.98 o                         
                                                                                
